# Supplementary material for: Extracellular Vesicles From Xylella fastidiosa Carry sRNAs and Genomic Islands, Suggesting Roles in Recipient Cells
Source: J Extracell Vesicles. 2025 Jun 25;14(6):e70102. doi: 10.1002/jev2.70102 (PMC12189769; doi:10.1002/jev2.70102)
Supplement: Supplementary file 2 — Supporting Information Data S1: (a, b) List of identified proteins in EVs of Xff Tem1 and Xfp DD, (c) core EV proteins, c, (d) GO enrichments of Xff Tem1‐ and Xfp DD‐EV proteins. [file JEV2-14-e70102-s004.xlsx]

## Sheet: index
Supplementary Data S1 of Ruf et al.
Supplementary Table S1.A. Xff Tem1 EV proteins
Supplementary Table S1.B. Xfp DD EV proteins
Supplementary Table S1.C. Xf core EV proteins
Supplementary Table S1.D. GO Xff Tem1 EV proteins
Supplementary Table S1.E. GO Xfp DD EV proteins

## Sheet: Table S1A Xff
ProtID	GeneName	ProtName	OMV_untr_occ	OMVProtK_occ	WCL_occ	sensProtK	category	foldchange log	BH corrected p log	type	subtype	Feitosa et al., 2019	Nascimento et al., 2016
Q87CZ1	gpmA PD_0898	2,3-bisphosphoglycerate-dependent phosphoglycerate mutase (BPG-dependent PGAM) (PGAM) (Phosphoglyceromutase) (dPGM) (EC 5.4.2.11)	4	0	4	YES	present	-0.52209	0.949565	notype		not found	Yes
Q87BJ7	rpsA PD_1456	30S ribosomal protein S1	4	1	4	YES	present	-2.00386	4.68461	ribosomal	RNA/DNA binding	not found	Yes
Q87C00	acsA acs PD_1296	Acetyl-coenzyme A synthetase (AcCoA synthetase) (Acs) (EC 6.2.1.1) (Acetate--CoA ligase) (Acyl-activating enzyme)	0	0	4		not	-1.02645	1.51963	notype		not found	Yes
Q87ER2	acnB PD_0236	Aconitate hydratase B (EC 4.2.1.3) (EC 4.2.1.99) (2-methylisocitrate dehydratase)	4	2	4	YES	present	-1.1359	1.7722	notype		not found	Yes
Q87DE0	ahpC PD_0745	Alkyl hydroperoxide reductase C (EC 1.11.1.26) (Peroxiredoxin) (Thioredoxin peroxidase)	4	1	4	YES	present	-0.654041	1.30943	notype		Yes	Yes
Q87E90	atpD PD_0428	ATP synthase subunit beta (EC 7.1.2.2) (ATP synthase F1 sector subunit beta) (F-ATPase subunit beta)	3	2	4	YES	present	-1.73802	2.35588	notype		not found	Yes
P65800	hslV PD_0701	ATP-dependent protease subunit HslV (EC 3.4.25.2)	0	0	4		not	-0.519984	6.77089	protease		not found	Yes
Q87FC5	dnaN PD_0002	Beta sliding clamp	3	0	4	YES	present	-0.812186	1.5729	DBP	RNA/DNA binding	not found	Yes
Q87FB6	exbD1 PD_0011	Biopolymer transport ExbD1 protein	0	0	4		not	-0.73113	5.58591	notype		not found	Yes
Q87FB5	exbD2 PD_0012	Biopolymer transport ExbD2 protein	0	0	4		not	-0.451502	3.45297	notype		not found	Yes
Q87BS8	dnaK PD_1370	Chaperone protein DnaK (HSP70) (Heat shock 70 kDa protein) (Heat shock protein 70)	3	2	4	YES	present	-2.75819	3.43894	notype		Yes	Yes
Q87EN0	htpG PD_0273	Chaperone protein HtpG (Heat shock protein HtpG) (High temperature protein G)	4	1	4	YES	present	-1.16198	1.84766	notype		not found	Yes
Q87DC6	sucB PD_0759	Dihydrolipoyllysine-residue succinyltransferase component of 2-oxoglutarate dehydrogenase complex (EC 2.3.1.61) (2-oxoglutarate dehydrogenase complex component E2)	4	1	4	YES	present	-1.46348	4.84412	notype		not found	Yes
P66713	rpoA PD_0461	DNA-directed RNA polymerase subunit alpha (RNAP subunit alpha) (EC 2.7.7.6) (RNA polymerase subunit alpha) (Transcriptase subunit alpha)	4	0	4	YES	present	-1.15162	2.10603	DBP	RNA/DNA binding	not found	Yes
Q87A32	rpoB PD_2001	DNA-directed RNA polymerase subunit beta (RNAP subunit beta) (EC 2.7.7.6) (RNA polymerase subunit beta) (Transcriptase subunit beta)	4	0	4	YES	present	-1.29169	2.55315	DBP	RNA/DNA binding	not found	Yes
Q87A33	rpoC PD_2000	DNA-directed RNA polymerase subunit beta' (RNAP subunit beta') (EC 2.7.7.6) (RNA polymerase subunit beta') (Transcriptase subunit beta')	4	2	4	YES	present	-1.10989	2.31981	DBP	RNA/DNA binding	not found	Yes
Q87ER8	PD_0230	DUF883 domain-containing protein	0	1	4		not	-1.83281	7.78554	notype		not found	Yes
Q87A35	fusA PD_1997	Elongation factor G (EF-G)	4	1	4	YES	present	-1.53584	2.09643	RBP	RNA/DNA binding	Yes	Yes
Q877P8	tufA PD_1996; tufB PD_2009	Elongation factor Tu (EF-Tu)	4	2	4	YES	present	-1.1449	2.36553	RBP	RNA/DNA binding	Yes	Yes
Q87AA4	pilA PD_1924	Fimbrial protein	4	3	4	NO	present	-0.168341	0.135476	OM		Yes	Yes
Q87BB3	gmd PD_1545	GDP-mannose 4,6-dehydratase (EC 4.2.1.47) (GDP-D-mannose dehydratase)	3	0	4	YES	present	-0.667015	0.84963	notype		not found	Yes
Q87B34	gapA PD_1626	Glyceraldehyde-3-phosphate dehydrogenase (EC 1.2.1.-)	0	1	4		not	-1.18916	5.11283	notype		Yes	Yes
Q87CM2	ilvC PD_1043	Ketol-acid reductoisomerase (NADP(+)) (KARI) (EC 1.1.1.86) (Acetohydroxy-acid isomeroreductase) (AHIR) (Alpha-keto-beta-hydroxylacyl reductoisomerase) (Ketol-acid reductoisomerase type 1) (Ketol-acid reductoisomerase type I)	4	0	4	YES	present	-0.709864	1.26471	notype		Yes	Yes
Q87A31	rplL PD_2002	Large ribosomal subunit protein bL12 (50S ribosomal protein L7/L12)	3	1	4	YES	present	-1.36824	3.67536	ribosomal	RNA/DNA binding	not found	Yes
Q87A29	rplA PD_2004	Large ribosomal subunit protein uL1 (50S ribosomal protein L1)	3	0	4	YES	present	-1.46767	4.10006	ribosomal	RNA/DNA binding	Yes	Yes
Q87E70	rplE PD_0449	Large ribosomal subunit protein uL5 (50S ribosomal protein L5)	4	2	4	YES	present	-0.512833	3.06437	ribosomal	RNA/DNA binding	Yes	Yes
Q87EQ3	nuoC PD_0250	NADH-quinone oxidoreductase subunit C (EC 7.1.1.-) (NADH dehydrogenase I subunit C) (NDH-1 subunit C)	1	0	4		not	-1.68077	6.14903	notype		not found	Yes
Q87EQ2	nuoD PD_0251	NADH-quinone oxidoreductase subunit D (EC 7.1.1.-) (NADH dehydrogenase I subunit D) (NDH-1 subunit D)	1	0	4		not	-1.93389	6.27428	notype		not found	Yes
Q87EQ1	nuoE PD_0252	NADH-quinone oxidoreductase subunit E (NADH dehydrogenase I subunit E) (NDH-1 subunit E)	0	0	4		not	-0.373374	3.84333	notype		not found	Yes
Q87EP7	nuoI PD_0256	NADH-quinone oxidoreductase subunit I (EC 7.1.1.-) (NADH dehydrogenase I subunit I) (NDH-1 subunit I)	0	0	4		not	-0.428438	5.85029	notype		not found	Yes
Q87EP6	nuoJ PD_0257	NADH-quinone oxidoreductase subunit J (EC 7.1.1.-)	0	0	4		not	-0.316064	7.48407	notype		not found	Yes
Q87EP2	nuoN PD_0261	NADH-quinone oxidoreductase subunit N (EC 7.1.1.-) (NADH dehydrogenase I subunit N) (NDH-1 subunit N)	0	0	3		not	-0.397788	1.54261	notype		not found	Yes
Q87A67	tolC PD_1964	Outer membrane export factor	4	4	4	NO	present	0.189568	0.206051	OM		Yes	Yes
Q87AV4	mopB PD_1709	Outer membrane protein	4	4	4	NO	present	0.169461	0.469415	OM		Yes	Yes
Q87AL6	ompW PD_1807	Outer membrane protein	4	4	4	NO	enriched	0.64475	1.96218	OM		Yes	Yes
Q87EI1	oma bamA PD_0326	Outer membrane protein assembly factor BamA	4	4	4	NO	present	0.0550443	0.0976383	OM		not found	Yes
Q87DC5	odhA PD_0760	oxoglutarate dehydrogenase (succinyl-transferring) (EC 1.2.4.2)	4	1	4	YES	present	-1.5928	2.68626	notype		not found	Yes
Q87D30	dcp PD_0856	Peptidyl-dipeptidase	4	3	4	NO	present	-1.37497	2.08692	protease		Yes	Yes
Q87FA7	PD_0021	Pilus assembly protein PilW	2	2	4		not	-0.0611169	0.0535651	notype		not found	Yes
Q87EN3	oprO PD_0270	Polyphosphate-selective porin O	4	4	4	NO	present	0.637186	1.20008	notype		Yes	Yes
Q87EV0	pnp PD_0198	Polyribonucleotide nucleotidyltransferase (EC 2.7.7.8) (Polynucleotide phosphorylase) (PNPase)	4	1	4	YES	present	-1.82974	6.3624	notype		Yes	Yes
Q87EN9	oprO PD_0264	Porin O	4	4	4	NO	present	0.622681	0.96362	OM		Yes	Yes
Q87DA2	acrA PD_0784	Precursor of drug resistance protein	3	0	4	YES	present	-2.21317	4.29084	notype		not found	Yes
Q879Z6	sppA PD_2043	Protease IV	3	1	4	YES	present	-1.8446	2.49147	protease		not found	Yes
Q87EW4	secD PD_0182	Protein translocase subunit SecD	2	0	4		not	-1.67545	4.48645	notype		not found	Yes
Q87BF1	aceE PD_1505	Pyruvate dehydrogenase E1 component (EC 1.2.4.1)	4	0	4	YES	present	-1.13884	1.67124	notype		not found	Yes
Q87AW5	rbsK PD_1698	Ribokinase (RK) (EC 2.7.1.15)	1	0	4		not	-0.937635	2.1027	notype		not found	Yes
P66547	rpsB PD_1960	Small ribosomal subunit protein uS2 (30S ribosomal protein S2)	4	0	4	YES	present	-0.933626	4.54771	ribosomal	RNA/DNA binding	not found	Yes
Q87E76	rpsC PD_0443	Small ribosomal subunit protein uS3 (30S ribosomal protein S3)	4	0	4	YES	present	-1.028	3.77465	ribosomal	RNA/DNA binding	not found	Yes
Q87E60	rpsD PD_0460	Small ribosomal subunit protein uS4 (30S ribosomal protein S4)	4	0	4	YES	present	-1.01566	3.77616	ribosomal	RNA/DNA binding	Yes	Yes
Q87A34	rpsG PD_1998	Small ribosomal subunit protein uS7 (30S ribosomal protein S7)	4	0	4	YES	present	-1.01898	6.03404	ribosomal	RNA/DNA binding	not found	Yes
Q87A97	sucD PD_1931	Succinate--CoA ligase [ADP-forming] subunit alpha (EC 6.2.1.5) (Succinyl-CoA synthetase subunit alpha) (SCS-alpha)	4	0	4	YES	present	-1.26653	2.96122	notype		Yes	Yes
Q87A98	sucC PD_1930	Succinate--CoA ligase [ADP-forming] subunit beta (EC 6.2.1.5) (Succinyl-CoA synthetase subunit beta) (SCS-beta)	4	0	4	YES	present	-1.53927	3.17292	notype		not found	Yes
Q87F49	dapE PD_0088	Succinyl-diaminopimelate desuccinylase (SDAP desuccinylase) (EC 3.5.1.18) (N-succinyl-LL-2,6-diaminoheptanedioate amidohydrolase)	1	0	4		not	-0.902926	3.27443	protease		not found	Yes
Q87A38	PD_1993	Temperature acclimation protein B	0	0	4		not	-1.97197	4.38017	notype		not found	Yes
Q87B69	btuB PD_1589	TonB-dependent receptor	4	4	4	NO	present	-0.0248917	0.0394304	OM		Yes	Yes
Q87A27	nusG PD_2006	Transcription termination/antitermination protein NusG	1	0	4		not	-1.5407	4.43156	RBP	RNA/DNA binding	not found	Yes
Q87EV4	infB PD_0194	Translation initiation factor IF-2	3	0	4	YES	present	-1.42812	2.42021	RBP	RNA/DNA binding	Yes	Yes
Q87E52	tig PD_0471	Trigger factor (TF) (EC 5.2.1.8) (PPIase)	2	1	4		not	-2.11662	2.60702	notype		not found	Yes
Q87AC4	acvB PD_1902	Virulence protein	3	0	0	YES	present	0.294482	1.53426	virulence		not found	Yes
Q87EH9	dxr PD_0328	1-deoxy-D-xylulose 5-phosphate reductoisomerase (DXP reductoisomerase) (EC 1.1.1.267) (1-deoxyxylulose-5-phosphate reductoisomerase) (2-C-methyl-D-erythritol 4-phosphate synthase)	1	0	4		not	-0.358566	1.45801	notype		not found	not found
Q87C03	dxs PD_1293	1-deoxy-D-xylulose-5-phosphate synthase (EC 2.2.1.7) (1-deoxyxylulose-5-phosphate synthase) (DXP synthase) (DXPS)	1	0	3		not	-0.689946	0.978644	notype		not found	not found
Q87DY3	ispF PD_0546	2-C-methyl-D-erythritol 2,4-cyclodiphosphate synthase (MECDP-synthase) (MECPP-synthase) (MECPS) (EC 4.6.1.12)	0	0	3		not	-0.246054	1.6068	notype		not found	not found
Q87EG9	eda PD_0342	2-dehydro-3-deoxy-phosphogluconate aldolase (EC 4.1.2.14)	0	0	4		not	-0.438531	3.12354	notype		not found	not found
Q87DY7	kdsA PD_0542	2-dehydro-3-deoxyphosphooctonate aldolase (EC 2.5.1.55) (3-deoxy-D-manno-octulosonic acid 8-phosphate synthase) (KDO-8-phosphate synthase) (KDO 8-P synthase) (KDOPS) (Phospho-2-dehydro-3-deoxyoctonate aldolase)	1	0	4		not	-0.879229	3.87126	notype		not found	not found
Q87CL8	leuA PD_1047	2-isopropylmalate synthase (EC 2.3.3.13) (Alpha-IPM synthase) (Alpha-isopropylmalate synthase)	2	0	4		not	-1.08715	2.33242	notype		not found	not found
Q87E15	PD_0514	2-methylaconitate cis-trans isomerase PrpF	0	0	4		not	-0.398722	3.7174	notype		not found	not found
Q87AI8	ubiH PD_1837	2-octaprenyl-6-methoxyphenol hydroxylase	0	0	4		not	-0.406306	3.98634	notype		not found	not found
Q87F51	dapD PD_0086	2,3,4,5-tetrahydropyridine-2,6-dicarboxylate N-succinyltransferase (EC 2.3.1.117) (Tetrahydrodipicolinate N-succinyltransferase) (THDP succinyltransferase) (THP succinyltransferase) (Tetrahydropicolinate succinylase)	4	0	4	YES	present	-0.639977	1.01788	notype		not found	not found
Q87D65	rlmB PD_0821	23S rRNA (guanosine-2'-O-)-methyltransferase RlmB (EC 2.1.1.185) (23S rRNA (guanosine2251 2'-O)-methyltransferase) (23S rRNA Gm2251 2'-O-methyltransferase)	0	0	4		not	-0.585768	6.3066	RBP	RNA/DNA binding	not found	not found
Q87BR3	rlmD rumA PD_1385	23S rRNA (uracil(1939)-C(5))-methyltransferase RlmD (EC 2.1.1.190) (23S rRNA(m5U1939)-methyltransferase)	0	0	4		not	-0.402194	4.09584	RBP	RNA/DNA binding	not found	not found
Q87F94	aroQ PD_0034	3-dehydroquinate dehydratase (3-dehydroquinase) (EC 4.2.1.10) (Type II DHQase)	0	0	4		not	-0.530166	3.50493	notype		not found	not found
Q87DU9	aroB PD_0581	3-dehydroquinate synthase (DHQS) (EC 4.2.3.4)	1	0	4		not	-0.340481	1.25267	notype		not found	not found
Q87DD2	coq7 PD_0753	3-demethoxyubiquinol 3-hydroxylase (DMQ hydroxylase) (EC 1.14.99.60) (2-nonaprenyl-3-methyl-6-methoxy-1,4-benzoquinol hydroxylase)	0	0	4		not	-0.367808	7.68937	notype		not found	not found
Q87DP1	PD_0641	3-deoxy-D-manno-octulosonate 8-phosphate phosphatase KdsC (EC 3.1.3.45) (KDO 8-P phosphatase)	1	0	4		not	-0.54824	2.934	notype		not found	not found
Q87C81	kdkA PD_1213	3-deoxy-D-manno-octulosonic acid kinase (Kdo kinase) (EC 2.7.1.166)	0	0	3		not	-0.250269	1.58682	notype		not found	not found
Q87EI3	fabZ PD_0324	3-hydroxyacyl-[acyl-carrier-protein] dehydratase FabZ (EC 4.2.1.59) ((3R)-hydroxymyristoyl-[acyl-carrier-protein] dehydratase) ((3R)-hydroxymyristoyl-ACP dehydrase) (Beta-hydroxyacyl-ACP dehydratase)	4	0	4	YES	present	-0.200078	1.02494	notype		not found	not found
Q87B86	fabA PD_1572	3-hydroxydecanoyl-[acyl-carrier-protein] dehydratase (EC 4.2.1.59) (3-hydroxyacyl-[acyl-carrier-protein] dehydratase FabA) (Beta-hydroxydecanoyl thioester dehydrase) (Trans-2-decenoyl-[acyl-carrier-protein] isomerase) (EC 5.3.3.14)	4	0	4	YES	present	-0.514144	1.28205	notype		not found	not found
Q87BP9	leuC PD_1399	3-isopropylmalate dehydratase large subunit (EC 4.2.1.33) (Alpha-IPM isomerase) (IPMI) (Isopropylmalate isomerase)	2	0	4		not	-0.99065	1.62323	notype		not found	not found
Q87BQ0	leuD PD_1398	3-isopropylmalate dehydratase small subunit (EC 4.2.1.33) (Alpha-IPM isomerase) (IPMI) (Isopropylmalate isomerase)	2	0	4		not	-0.396992	0.809367	notype		not found	not found
Q87BQ1	leuB PD_1397	3-isopropylmalate dehydrogenase (EC 1.1.1.85) (3-IPM-DH) (Beta-IPM dehydrogenase) (IMDH)	4	0	4	YES	present	-0.527235	1.11824	notype		not found	not found
Q87EW0	panB PD_0187	3-methyl-2-oxobutanoate hydroxymethyltransferase (EC 2.1.2.11) (Ketopantoate hydroxymethyltransferase) (KPHMT)	4	0	4	YES	present	-0.839561	2.23122	notype		not found	not found
Q87EP1	fabG PD_0262	3-oxoacyl-[ACP] reductase	4	0	4	YES	present	-0.712222	1.59707	notype		not found	not found
Q87D54	fabH PD_0832	3-oxoacyl-[ACP] synthase III	0	0	4		not	-0.531405	2.60745	notype		not found	not found
Q87BF3	fabG PD_1503	3-oxoacyl-[acyl-carrier-protein] reductase (EC 1.1.1.100)	3	0	4	YES	present	-0.818521	2.12435	notype		not found	not found
Q87BF4	fabB PD_1501	3-oxoacyl-[acyl-carrier-protein] synthase 2 (EC 2.3.1.179)	4	1	4	YES	present	-0.970918	2.55198	notype		not found	not found
Q87BU2	aroA PD_1356	3-phosphoshikimate 1-carboxyvinyltransferase (EC 2.5.1.19) (5-enolpyruvylshikimate-3-phosphate synthase) (EPSP synthase) (EPSPS)	0	0	4		not	-0.436042	5.83255	notype		not found	not found
Q87AS6	ribA ribB PD_1745	3,4-dihydroxy-2-butanone 4-phosphate synthase (DHBP synthase) (EC 4.1.99.12)	4	0	4	YES	present	-0.732796	1.60381	notype		not found	not found
Q87EZ2	cysQ PD_0153	3'(2'),5'-bisphosphate nucleotidase CysQ (EC 3.1.3.7) (3'(2'),5-bisphosphonucleoside 3'(2')-phosphohydrolase) (3'-phosphoadenosine 5'-phosphate phosphatase) (PAP phosphatase)	2	0	4		not	-0.22475	0.470358	protease		not found	not found
Q87AX9	PD_1684	30S ribosomal protein THX	0	0	3		not	-0.497651	1.20536	ribosomal	RNA/DNA binding	not found	not found
Q87A73	ispG PD_1956	4-hydroxy-3-methylbut-2-en-1-yl diphosphate synthase (flavodoxin) (EC 1.17.7.3) (1-hydroxy-2-methyl-2-(E)-butenyl 4-diphosphate synthase)	1	0	4		not	-0.767459	2.61917	notype		not found	not found
P65194	ispH lytB PD_1435	4-hydroxy-3-methylbut-2-enyl diphosphate reductase (HMBPP reductase) (EC 1.17.7.4)	1	0	4		not	-0.739086	3.48272	notype		not found	not found
Q87EC0	dapB PD_0397	4-hydroxy-tetrahydrodipicolinate reductase (HTPA reductase) (EC 1.17.1.8)	0	0	4		not	-0.360543	5.46867	notype		not found	not found
Q87AT3	dapA PD_1737	4-hydroxy-tetrahydrodipicolinate synthase (HTPA synthase) (EC 4.3.3.7)	2	0	4		not	-1.03738	1.99419	notype		not found	not found
Q87BY8	metE PD_1308	5-methyltetrahydropteroyltriglutamate--homocysteine methyltransferase (EC 2.1.1.14) (Cobalamin-independent methionine synthase) (Methionine synthase, vitamin-B12 independent isozyme)	2	0	4		not	-1.27577	3.01347	notype		not found	not found
Q87D99	ushA PD_0787	5'-nucleotidase	1	0	4		not	-0.310527	2.04505	notype		not found	not found
Q87AK6	surE PD_1817	5'-nucleotidase SurE (EC 3.1.3.5) (Nucleoside 5'-monophosphate phosphohydrolase)	1	0	4		not	-0.349185	1.0725	protease		not found	not found
Q87E33	typA bipA PD_0494	50S ribosomal subunit assembly factor BipA (EC 3.6.5.-) (GTP-binding protein BipA)	2	0	4		not	-1.71007	3.56622	ribosomal	RNA/DNA binding	not found	not found
Q87EY7	ygcM PD_0158	6-carboxy-5,6,7,8-tetrahydropterin synthase (EC 4.-.-.-)	0	0	4		not	-0.358858	4.93101	notype		not found	not found
Q87EG7	pgl PD_0344	6-phosphogluconolactonase (6PGL) (EC 3.1.1.31)	0	0	4		not	-0.404383	3.50846	notype		not found	not found
Q87AS7	ribH PD_1744	6,7-dimethyl-8-ribityllumazine synthase (DMRL synthase) (LS) (Lumazine synthase) (EC 2.5.1.78)	0	0	4		not	-0.561142	7.02373	notype		not found	not found
Q87CZ2	queE PD_0897	7-carboxy-7-deazaguanine synthase (CDG synthase) (EC 4.3.99.3) (Queuosine biosynthesis protein QueE)	0	0	4		not	-0.383065	4.51381	notype		not found	not found
Q87CW1	queC PD_0945	7-cyano-7-deazaguanine synthase (EC 6.3.4.20) (7-cyano-7-carbaguanine synthase) (PreQ(0) synthase) (Queuosine biosynthesis protein QueC)	1	0	4		not	-0.369396	1.46973	notype		not found	not found
Q87DT2	bioF PD_0598	8-amino-7-oxononanoate synthase (AONS) (EC 2.3.1.47) (7-keto-8-amino-pelargonic acid synthase) (7-KAP synthase) (KAPA synthase) (8-amino-7-ketopelargonate synthase)	0	0	4		not	-0.508523	2.43663	notype		not found	not found
Q879Y7	ftsE PD_2052	ABC transporter ATP-binding protein	0	0	4		not	-0.381877	6.08405	notype		not found	not found
Q87A69	msbA PD_1962	ABC transporter ATP-binding protein	0	0	4		not	-0.372701	5.22751	notype		not found	not found
Q87DX6	PD_0553	ABC transporter ATP-binding protein	0	0	4		not	-0.435349	5.37897	notype		not found	not found
Q87CB3	PD_1170	ABC transporter ATP-binding protein	0	0	4		not	-0.461955	7.99286	notype		not found	not found
Q87A79	rfbE PD_1950	ABC transporter ATP-binding protein	0	0	4		not	-0.690233	6.07603	notype		not found	not found
Q87E26	yadG PD_0501	ABC transporter ATP-binding protein	0	0	4		not	-0.383439	5.87695	notype		not found	not found
Q87C96	yheS PD_1197	ABC transporter ATP-binding protein	0	0	4		not	-1.05817	11.4254	notype		not found	not found
Q87DJ0	ynhD PD_0692	ABC transporter ATP-binding protein	0	0	4		not	-0.769867	5.95899	notype		not found	not found
Q87DJ1	sufD PD_0691	ABC transporter membrane protein	0	0	4		not	-0.579818	2.83325	OM		not found	not found
Q87DI9	ynhE PD_0693	ABC transporter membrane protein	0	0	4		not	-0.484477	8.71688	OM		not found	not found
Q87AZ7	nrtB PD_1663	ABC transporter nitrate permease	0	0	3		not	-0.353419	1.43236	notype		not found	not found
Q87DX7	PD_0552	ABC transporter permease	0	0	4		not	-0.389317	6.44707	notype		not found	not found
Q87CB2	PD_1171	ABC transporter permease	0	0	4		not	-0.443159	3.99956	notype		not found	not found
Q87BT8	natB PD_1360	ABC transporter sodium permease	0	0	4		not	-0.49242	2.45842	notype		not found	not found
Q87BI9	malG PD_1464	ABC transporter sugar permease	0	0	3		not	-0.278471	1.56158	notype		not found	not found
Q87DU2	sbp PD_0588	ABC transporter sulfate binding protein	4	2	4	YES	present	0.128565	0.668678	notype		Yes	not found
Q87DX8	PD_0551	ABC-type transport auxiliary lipoprotein component domain-containing protein	0	0	4		not	-0.486161	6.45742	notype		not found	not found
Q87BK8	PD_1445	AbiTii domain-containing protein	0	0	4		not	-0.345808	5.05364	notype		not found	not found
Q87CM1	ilvG PD_1044	Acetolactate synthase (EC 2.2.1.6)	1	0	4		not	-0.534369	2.03593	notype		not found	not found
Q87CM0	ilvM PD_1045	Acetolactate synthase isozyme II small sbunit	1	0	4		not	-0.353717	2.42344	notype		not found	not found
Q87EY1	accA PD_0164	Acetyl-coenzyme A carboxylase carboxyl transferase subunit alpha (ACCase subunit alpha) (Acetyl-CoA carboxylase carboxyltransferase subunit alpha) (EC 2.1.3.15)	0	0	4		not	-1.07004	8.79469	notype		not found	not found
Q87DJ7	accD PD_0685	Acetyl-coenzyme A carboxylase carboxyl transferase subunit beta (ACCase subunit beta) (Acetyl-CoA carboxylase carboxyltransferase subunit beta) (EC 2.1.3.15)	0	0	4		not	-0.810601	7.89969	notype		not found	not found
Q87EL2	argB PD_0293	Acetylglutamate kinase (EC 2.7.2.8) (N-acetyl-L-glutamate 5-phosphotransferase) (NAG kinase) (NAGK)	1	0	4		not	-0.972713	4.67373	notype		not found	not found
Q87DM8	argD PD_0654	Acetylornithine aminotransferase (ACOAT) (EC 2.6.1.11)	2	0	4		not	-0.566474	1.06547	notype		not found	not found
Q87AL4	pdhB PD_1809	Acetyltransferase component of pyruvate dehydrogenase complex (EC 2.3.1.12)	3	0	4	YES	present	-2.27444	5.47736	notype		not found	not found
Q87BN8	nodB PD_1410	Acetylxylan esterase	0	0	3		not	-0.264647	1.57762	notype		not found	not found
Q87C37	mtnD PD_1259	Acireductone dioxygenase (1,2-dihydroxy-3-keto-5-methylthiopentene dioxygenase) (DHK-MTPene dioxygenase) (Acireductone dioxygenase (Fe(2+)-requiring)) (ARD') (Fe-ARD) (EC 1.13.11.54) (Acireductone dioxygenase (Ni(2+)-requiring)) (ARD) (Ni-ARD) (EC 1.13.11.53)	0	0	4		not	-0.691987	6.0992	notype		not found	not found
Q87ER4	rpfA PD_0234	Aconitate hydratase (Aconitase) (EC 4.2.1.3)	2	0	4		not	-1.50268	3.92737	notype		Yes	not found
Q87DH5	PD_0710	ACR family protein	0	0	3		not	-0.347449	1.41489	notype		not found	not found
Q87BP4	acrD PD_1404	Acriflavin resistance protein	0	0	4		not	-0.471119	4.47341	notype		not found	not found
Q87EU7	yerP PD_0201	Acriflavin resistance protein	0	0	4		not	-0.973411	5.7683	notype		not found	not found
Q87BP5	yegN PD_1403	Acriflavin resistance protein D	0	0	4		not	-1.0674	7.66741	notype		not found	not found
P63449	acpP PD_1502	Acyl carrier protein (ACP)	0	0	4		not	-0.931037	6.38396	notype		Yes	not found
Q87EI4	lpxA PD_0323	Acyl-[acyl-carrier-protein]--UDP-N-acetylglucosamine O-acyltransferase (UDP-N-acetylglucosamine acyltransferase) (EC 2.3.1.129)	1	0	4		not	-0.44458	1.52574	notype		not found	not found
Q87EJ6	tesB PD_0311	Acyl-CoA thioesterase II	4	0	4	YES	present	0.155963	0.365222	notype		not found	not found
Q87D07	mutY PD_0882	Adenine DNA glycosylase (EC 3.2.2.31)	0	0	3		not	-0.304541	1.50865	DBP	RNA/DNA binding	not found	not found
Q87EI8	ahcY PD_0319	Adenosylhomocysteinase (EC 3.13.2.1) (S-adenosyl-L-homocysteine hydrolase) (AdoHcyase)	1	0	4		not	-1.84461	5.04085	protease		not found	not found
Q87EZ0	bioA PD_0155	Adenosylmethionine-8-amino-7-oxononanoate aminotransferase (EC 2.6.1.62) (7,8-diamino-pelargonic acid aminotransferase) (DAPA AT) (DAPA aminotransferase) (7,8-diaminononanoate synthase) (DANS) (Diaminopelargonic acid synthase)	0	0	3		not	-0.279609	1.53583	notype		not found	not found
Q87ES6	adk PD_0222	Adenylate kinase (AK) (EC 2.7.4.3) (ATP-AMP transphosphorylase) (ATP:AMP phosphotransferase) (Adenylate monophosphate kinase)	0	0	4		not	-1.2361	8.67755	notype		not found	not found
Q87DC3	purB PD_0762	Adenylosuccinate lyase (ASL) (EC 4.3.2.2) (Adenylosuccinase)	4	0	4	YES	present	-0.370491	0.759246	notype		not found	not found
Q87B33	purA PD_1627	Adenylosuccinate synthetase (AMPSase) (AdSS) (EC 6.3.4.4) (IMP--aspartate ligase)	4	0	4	YES	present	-1.34711	2.08426	notype		not found	not found
Q87CC1	PD_1162	AGE family epimerase/isomerase	0	0	4		not	-0.67148	3.75298	notype		not found	not found
Q87BJ3	PD_1460	Agmatine deiminase	0	0	3		not	-0.277276	1.55769	notype		not found	not found
Q87AK1	alr PD_1823	Alanine racemase (EC 5.1.1.1)	0	0	4		not	-0.339415	4.95891	notype		not found	not found
Q87F43	alaS PD_0094	Alanine--tRNA ligase (EC 6.1.1.7) (Alanyl-tRNA synthetase) (AlaRS)	2	0	4		not	-1.01717	2.05171	tRNA ligase	RNA/DNA binding	not found	not found
Q87BZ6	PD_1300	Alanyl dipeptidyl peptidase	2	1	4		not	-0.719608	0.960127	protease		not found	not found
Q87BP2	yahK PD_1406	Alcohol dehydrogenase	4	0	4	YES	present	-0.545125	1.23423	notype		Yes	not found
Q87BE1	phoA PD_1515	Alkaline phosphatase	0	0	3		not	-0.378021	1.39371	notype		not found	not found
Q87DD9	ahpF PD_0746	Alkyl hydroperoxide reductase subunit F	2	0	4		not	-0.467319	1.14253	notype		not found	not found
Q87DG4	PD_0721	Alpha helix protein	1	0	4		not	-0.393216	1.27482	notype		not found	not found
Q87E11	PD_0518	Alpha-2-macroglobulin	4	2	4	YES	present	-0.904537	4.05534	notype		not found	not found
Q87AW1	PD_1702	Alpha/beta hydrolase	4	1	2	YES	enriched	0.78645	1.66542	protease		Yes	not found
Q87A15	PD_2024	Alpha/beta hydrolase	2	0	4		not	-0.279769	0.993255	protease		not found	not found
Q87D35	purF PD_0851	Amidophosphoribosyltransferase (ATase) (EC 2.4.2.14) (Glutamine phosphoribosylpyrophosphate amidotransferase) (GPATase)	3	0	4	YES	present	-1.0181	2.0465	notype		not found	not found
Q87AZ6	yhdG PD_1664	Amino acid transporter	0	0	4		not	-0.450267	4.1886	notype		not found	not found
Q87CI4	PD_1086	Aminoacrylate peracid reductase	0	0	4		not	-0.975886	1.40283	notype		not found	not found
Q87B99	PD_1559	Aminoglycoside phosphotransferase domain-containing protein	2	0	4		not	-0.470271	1.59888	notype		not found	not found
Q87EZ6	gcvT PD_0149	Aminomethyltransferase (EC 2.1.2.10) (Glycine cleavage system T protein)	1	0	4		not	-0.613806	2.55078	notype		not found	not found
Q87DI0	pepN PD_0705	Aminopeptidase N (EC 3.4.11.2)	4	1	4	YES	present	0.210639	0.453058	protease		not found	not found
Q87D83	pepP PD_0803	Aminopeptidase P	0	0	4		not	-0.388172	4.7405	protease		not found	not found
Q87BN7	aspC PD_1411	Aminotransferase	0	0	4		not	-0.356458	4.13635	notype		not found	not found
Q87BH9	aspC PD_1474	Aminotransferase	1	0	4		not	-0.337107	1.87366	notype		not found	not found
Q87FA2	tyrB PD_0026	Aminotransferase (EC 2.6.1.-)	4	0	4	YES	present	-0.341921	0.480764	notype		not found	not found
Q87B44	PD_1616	AMP nucleosidase (EC 3.2.2.4) (AMP nucleosidase)	0	0	4		not	-0.543764	4.53446	notype		not found	not found
Q87B39	PD_1621	Ancillary SecYEG translocon subunit	0	0	4		not	-1.20513	5.01179	notype		not found	not found
Q87CE0	PD_1141	Ankyrin-like protein	0	0	4		not	-0.591005	3.69407	notype		not found	not found
Q87EX3	trpD PD_0172	Anthranilate phosphoribosyltransferase (EC 2.4.2.18)	1	0	4		not	-0.325003	1.05962	notype		not found	not found
Q87EX5	trpE PD_0170	Anthranilate synthase component 1 (EC 4.1.3.27)	2	0	4		not	-0.45101	0.718446	notype		not found	not found
Q87BF5	trpE PD_1500	Anthranilate synthase component I	0	0	3		not	-0.385858	1.38092	notype		not found	not found
Q87EX4	trpD PD_0171	Anthranilate synthase component II	0	0	4		not	-0.567076	2.13587	notype		not found	not found
Q87DP0	kpsF PD_0642	Arabinose 5-phosphate isomerase (API) (EC 5.3.1.13)	0	0	4		not	-0.46423	3.04487	notype		not found	not found
Q87E12	rocF PD_0517	Arginine deaminase	0	0	4		not	-1.08273	8.25755	notype		not found	not found
Q87F22	argS PD_0116	Arginine--tRNA ligase (EC 6.1.1.19) (Arginyl-tRNA synthetase) (ArgRS)	3	0	4	YES	present	-0.665798	1.00554	tRNA ligase	RNA/DNA binding	not found	not found
P59621	argH PD_0295	Argininosuccinate lyase (ASAL) (EC 4.3.2.1) (Arginosuccinase)	4	0	4	YES	present	-0.49214	0.825546	notype		not found	not found
P59606	argG PD_0291	Argininosuccinate synthase (EC 6.3.4.5) (Citrulline--aspartate ligase)	2	0	4		not	-1.16546	2.60856	notype		not found	not found
Q87F50	PD_0087	Arsenate reductase	0	0	4		not	-0.338388	6.67324	notype		not found	not found
Q87F48	asnB PD_0089	Asparagine synthase B	2	0	4		not	-0.792674	1.43573	notype		not found	not found
Q87A82	asnS PD_1947	Asparagine--tRNA ligase (EC 6.1.1.22) (Asparaginyl-tRNA synthetase) (AsnRS)	4	0	4	YES	present	-0.745658	1.77908	tRNA ligase	RNA/DNA binding	not found	not found
Q87EV8	panD PD_0189	Aspartate 1-decarboxylase (EC 4.1.1.11) (Aspartate alpha-decarboxylase) [Cleaved into: Aspartate 1-decarboxylase beta chain; Aspartate 1-decarboxylase alpha chain]	0	0	4		not	-0.466212	5.37524	notype		not found	not found
Q87C22	pyrB PD_1274	Aspartate carbamoyltransferase (EC 2.1.3.2) (Aspartate transcarbamylase) (ATCase)	2	0	4		not	-0.406558	0.906367	notype		not found	not found
Q87EA9	lysC PD_0408	aspartate kinase (EC 2.7.2.4)	3	0	4	YES	present	-1.24115	1.73465	notype		not found	not found
Q87CW0	aspS PD_0946	Aspartate--tRNA ligase (EC 6.1.1.12) (Aspartyl-tRNA synthetase) (AspRS)	4	0	4	YES	present	-0.860759	1.53984	tRNA ligase	RNA/DNA binding	not found	not found
Q87DS3	asd PD_0608	Aspartate-semialdehyde dehydrogenase (ASA dehydrogenase) (ASADH) (EC 1.2.1.11) (Aspartate-beta-semialdehyde dehydrogenase)	1	0	4		not	-1.6354	6.17643	notype		not found	not found
Q87DA9	aspH PD_0777	Aspartyl/asparaginyl beta-hydroxylase	0	0	4		not	-0.59183	5.72422	notype		not found	not found
Q87AP3	PD_1780	ATP binding protein	0	0	4		not	-0.731403	4.76285	notype		not found	not found
Q87E91	atpC PD_0427	ATP synthase epsilon chain (ATP synthase F1 sector epsilon subunit) (F-ATPase epsilon subunit)	0	0	4		not	-0.576373	4.22647	notype		not found	not found
Q87E89	atpG PD_0429	ATP synthase gamma chain (ATP synthase F1 sector gamma subunit) (F-ATPase gamma subunit)	2	0	4		not	-1.57928	3.90785	notype		not found	not found
Q87E84	atpB PD_0434	ATP synthase subunit a (ATP synthase F0 sector subunit a) (F-ATPase subunit 6)	0	0	3		not	-0.330748	1.46812	notype		not found	not found
Q87E88	atpA PD_0430	ATP synthase subunit alpha (EC 7.1.2.2) (ATP synthase F1 sector subunit alpha) (F-ATPase subunit alpha)	3	1	4	YES	present	-1.4015	2.82737	notype		not found	not found
Q87E86	atpF PD_0432	ATP synthase subunit b (ATP synthase F(0) sector subunit b) (ATPase subunit I) (F-type ATPase subunit b) (F-ATPase subunit b)	0	0	4		not	-1.45376	7.76144	notype		not found	not found
Q87E85	atpE PD_0433	ATP synthase subunit c (ATP synthase F(0) sector subunit c) (F-type ATPase subunit c) (F-ATPase subunit c) (Lipid-binding protein)	0	0	4		not	-1.61482	8.41572	notype		not found	not found
Q87E87	atpH PD_0431	ATP synthase subunit delta (ATP synthase F(1) sector subunit delta) (F-type ATPase subunit delta) (F-ATPase subunit delta)	0	0	4		not	-0.863739	8.23433	notype		not found	not found
Q87A40	uup1 uup PD_1991	ATP-binding protein Uup (EC 3.6.1.-)	0	0	4		not	-0.867376	2.14476	notype		not found	not found
Q87DL8	clpS PD_0664	ATP-dependent Clp protease adapter protein ClpS	1	0	4		not	-0.262717	0.924688	protease		not found	not found
Q87E50	clpX PD_0473	ATP-dependent Clp protease ATP-binding subunit ClpX	1	0	4		not	-1.24342	3.74236	protease		not found	not found
Q87E51	clpP PD_0472	ATP-dependent Clp protease proteolytic subunit (EC 3.4.21.92) (Endopeptidase Clp)	1	0	4		not	-1.60582	5.3224	protease		Yes	not found
Q87DL7	clpA PD_0665	ATP-dependent Clp protease subunit	1	0	4		not	-1.62507	6.14046	protease		not found	not found
Q87BG0	bioD PD_1494	ATP-dependent dethiobiotin synthetase BioD (EC 6.3.3.3) (DTB synthetase) (DTBS) (Dethiobiotin synthase)	0	0	4		not	-0.343089	5.87501	notype		not found	not found
Q879Z8	rep PD_2041	ATP-dependent DNA helicase Rep (EC 5.6.2.4) (DNA 3'-5' helicase Rep)	0	0	4		not	-0.398209	3.66816	DBP	RNA/DNA binding	not found	not found
Q879V9	PD_2081	ATP-dependent exonuclease SbcCD, C subunit-like protein	0	0	4		not	-0.498465	3.17246	notype		not found	not found
Q87DR2	hrpA PD_0619	ATP-dependent helicase	0	0	4		not	-1.02225	3.05601	notype		not found	not found
Q87EF0	msbA PD_0361	ATP-dependent lipid A-core flippase (EC 7.5.2.6) (Lipid A export ATP-binding/permease protein MsbA)	0	0	4		not	-0.393711	6.56569	notype		not found	not found
Q87EY8	rhlE PD_0157	ATP-dependent RNA helicase	2	0	4		not	-1.45357	3.76977	RBP	RNA/DNA binding	not found	not found
Q87EU3	deaD csdA PD_0205	ATP-dependent RNA helicase DeaD (EC 3.6.4.13) (Cold-shock DEAD box protein A)	4	1	4	YES	present	-0.712095	3.85051	RBP	RNA/DNA binding	not found	not found
Q879Y6	rhlB PD_2053	ATP-dependent RNA helicase RhlB (EC 3.6.4.13)	2	0	4		not	-1.23745	3.6737	RBP	RNA/DNA binding	not found	not found
Q87F67	hflB ftsH PD_0070	ATP-dependent zinc metalloprotease FtsH (EC 3.4.24.-)	1	0	4		not	-1.73651	6.32496	protease		not found	not found
Q87DW6	relA PD_0563	ATP:GTP 3'-pyrophosphotranferase	0	0	4		not	-0.425904	3.08815	notype		not found	not found
Q87CM6	PD_1039	ATPase	1	0	4		not	-1.75603	6.23377	notype		not found	not found
Q879S4	PD_2120	NodB homology domain-containing protein	4	2	2	YES	present	0.446159	1.27772	notype		not found	not found
Q879V1	PD_2089	DUF4348 domain-containing protein	4	3	4	NO	present	-0.0700253	0.0859948	notype		not found	not found
Q87B74	az1 PD_1584	Azurin	4	1	4	YES	present	0.244826	1.90625	notype		not found	not found
Q87BM1	frpC PD_1427	Bacteriocin	4	0	4	YES	enriched	2.39636	2.42916	toxin		Yes	not found
Q87AY9	bfr PD_1672	Bacterioferritin (EC 1.16.3.1)	1	1	4		not	-1.60061	4.12355	notype		Yes	not found
Q879U2	PD_2098	Bax inhibitor-1/YccA family protein	0	0	4		not	-0.819616	2.97067	notype		not found	not found
Q87D71	PD_0815	Beta 1,4 glucosyltransferase	0	0	3		not	-0.234126	1.61599	notype		not found	not found
Q87AT4	PD_1736	Beta-barrel assembly machine subunit BamC	4	4	4	NO	present	0.0876004	0.337326	OM		Yes	not found
Q87BR5	nagZ PD_1383	Beta-hexosaminidase (EC 3.2.1.52) (Beta-N-acetylhexosaminidase) (N-acetyl-beta-glucosaminidase)	1	0	4		not	-0.430661	2.62399	notype		not found	not found
Q87CL7	fabH PD_1048	Beta-ketoacyl-[acyl-carrier-protein] synthase III (Beta-ketoacyl-ACP synthase III) (KAS III) (EC 2.3.1.180) (3-oxoacyl-[acyl-carrier-protein] synthase 3) (3-oxoacyl-[acyl-carrier-protein] synthase III)	2	0	4		not	-0.568676	1.25176	notype		not found	not found
Q87AD6	blh PD_1890	Beta-lactamase hydrolase-like protein (BLH) (EC 3.-.-.-)	1	0	4		not	-0.623597	2.17555	protease		not found	not found
Q87F09	ampG PD_0129	Beta-lactamase induction signal transducer protein	0	0	4		not	-0.349313	5.32403	notype		not found	not found
Q87CC4	pbp PD_1157	Beta-lactamase-like protein	4	0	0	YES	enriched	0.435769	2.84479	notype		not found	not found
Q87C23	lysC PD_1273	Bifunctional aspartokinase/homoserine dehydrogenase [Includes: Aspartokinase (EC 2.7.2.4); Homoserine dehydrogenase (EC 1.1.1.3)]	3	0	4	YES	present	-0.735423	1.04662	notype		not found	not found
Q87BU1	pheA PD_1357	Bifunctional chorismate mutase/prephenate dehydratase (EC 4.2.1.51) (EC 5.4.99.5) (Chorismate mutase-prephenate dehydratase) (p-protein)	1	0	4		not	-1.05048	4.48234	notype		not found	not found
Q87AC6	nnrE nnrD PD_1900	Bifunctional NAD(P)H-hydrate repair enzyme (Nicotinamide nucleotide repair protein) [Includes: ADP-dependent (S)-NAD(P)H-hydrate dehydratase (EC 4.2.1.136) (ADP-dependent NAD(P)HX dehydratase); NAD(P)H-hydrate epimerase (EC 5.1.99.6)]	0	0	4		not	-0.408594	4.1384	notype		not found	not found
Q87BK4	folD PD_1449	Bifunctional protein FolD [Includes: Methylenetetrahydrofolate dehydrogenase (EC 1.5.1.5); Methenyltetrahydrofolate cyclohydrolase (EC 3.5.4.9)]	0	0	4		not	-0.440754	3.72775	protease		not found	not found
Q87E93	glmU PD_0425	Bifunctional protein GlmU [Includes: UDP-N-acetylglucosamine pyrophosphorylase (EC 2.7.7.23) (N-acetylglucosamine-1-phosphate uridyltransferase); Glucosamine-1-phosphate N-acetyltransferase (EC 2.3.1.157)]	2	0	4		not	-0.874119	2.26173	notype		not found	not found
Q87D58	purH PD_0828	Bifunctional purine biosynthesis protein PurH [Includes: Phosphoribosylaminoimidazolecarboxamide formyltransferase (EC 2.1.2.3) (AICAR transformylase); IMP cyclohydrolase (EC 3.5.4.10) (ATIC) (IMP synthase) (Inosinicase)]	4	0	4	YES	present	-0.57754	1.78335	protease		not found	not found
Q87FB7	exbB PD_0010	Biopolymer transport ExbB protein	4	0	4	YES	present	-1.48905	4.10755	notype		Yes	not found
Q87EF2	tolQ PD_0359	Biopolymer transport protein	0	0	4		not	-1.16618	10.0343	notype		not found	not found
Q87EF1	tolR PD_0360	Biopolymer transport protein	0	0	4		not	-0.450384	3.38501	notype		not found	not found
Q87F25	speA PD_0113	Biosynthetic arginine decarboxylase (ADC) (EC 4.1.1.19)	2	0	4		not	-1.04163	2.36577	notype		not found	not found
Q87F93	accB PD_0035	Biotin carboxyl carrier protein of acetyl-CoA carboxylase	0	0	4		not	-0.422344	3.54229	notype		not found	not found
Q87F92	accC PD_0036	Biotin carboxylase (EC 6.3.4.14) (Acetyl-coenzyme A carboxylase biotin carboxylase subunit A)	3	0	4	YES	present	-1.17819	1.7059	notype		Yes	not found
Q87F85	bioB PD_0043	Biotin synthase (EC 2.8.1.6)	1	0	4		not	-0.636163	2.74504	notype		not found	not found
Q87C83	apaH PD_1210	Bis(5'-nucleosyl)-tetraphosphatase, symmetrical (EC 3.6.1.41) (Ap4A hydrolase) (Diadenosine 5',5'''-P1,P4-tetraphosphate pyrophosphohydrolase) (Diadenosine tetraphosphatase)	0	0	3		not	-0.284145	1.46101	protease		not found	not found
Q87D76	ilvE PD_0810	Branched-chain-amino-acid aminotransferase (EC 2.6.1.42)	1	0	4		not	-0.589977	1.89768	notype		not found	not found
Q87BC2	dsbD PD_1535	C-type cytochrome biogenesis protein	0	0	4		not	-0.69709	1.97512	notype		not found	not found
Q87EN2	dctA PD_0271	C4-dicarboxylate transport protein	0	0	4		not	-0.80484	4.37757	notype		not found	not found
Q87EB8	carB PD_0399	Carbamoyl-phosphate synthase large chain (EC 6.3.5.5) (Carbamoyl-phosphate synthetase ammonia chain)	1	0	4		not	-1.4788	3.21908	notype		Yes	not found
Q87EB9	carA PD_0398	Carbamoyl-phosphate synthase small chain (EC 6.3.5.5) (Carbamoyl-phosphate synthetase glutamine chain)	0	0	4		not	-0.874153	8.29175	notype		not found	not found
Q879V6	PD_2084	Tle cognate immunity protein 4 C-terminal domain-containing protein	3	2	4	YES	present	-0.0472681	0.0398615	notype	< 30kDa, no TM	not found	not found
Q87AM3	yadF PD_1800	Carbonic anhydrase (EC 4.2.1.1) (Carbonate dehydratase)	0	0	4		not	-0.74784	3.92165	notype		not found	not found
Q87CV8	ctp PD_0948	Carboxyl-terminal protease	0	0	4		not	-0.894688	1.44263	protease		not found	not found
Q87CV7	ctp PD_0949	Carboxyl-terminal protease	0	0	4		not	-0.823131	1.74651	protease		not found	not found
Q879Y2	ctpA PD_2057	Carboxyl-terminal protease	1	1	4		not	-0.318881	0.82655	protease		not found	not found
Q87C18	katG PD_1278	Catalase-peroxidase (CP) (EC 1.11.1.21) (Peroxidase/catalase)	3	0	4	YES	present	-1.74583	2.51571	notype		not found	not found
Q87C92	ybaL PD_1201	Cation:proton antiporter	2	0	4		not	-0.939399	3.62114	notype		not found	not found
Q87C40	potE PD_1256	Cationic amino acid transporter	0	0	4		not	-0.646502	7.32959	notype		not found	not found
Q87C39	potE PD_1257	Cationic amino acid transporter	0	0	4		not	-0.374221	4.19767	notype		not found	not found
Q87B23	pssA PD_1637	CDP-diacylglycerol--serine O-phosphatidyltransferase (EC 2.7.8.8) (Phosphatidylserine synthase)	0	0	4		not	-0.479572	8.22229	notype		not found	not found
Q87D70	PD_0816	CDP-glycerol glycerophosphotransferase family protein	0	0	4		not	-0.57141	7.65091	notype		not found	not found
Q87CZ3	cpoB PD_0896	Cell division coordinator CpoB	3	2	3	YES	present	0.131934	0.108198	notype		not found	not found
Q87ER6	PD_0232	Cell division inhibitor	4	1	4	YES	present	-0.894945	3.11955	notype		not found	not found
Q87AG3	ftsA PD_1862	Cell division protein FtsA	0	0	4		not	-0.917813	8.65467	notype		not found	not found
Q87DY5	ftsB PD_0544	Cell division protein FtsB	0	0	3		not	-0.256105	1.57998	notype		not found	not found
Q879Y8	ftsX PD_2051	Cell division protein FtsX	0	0	4		not	-0.550647	6.05608	notype		not found	not found
Q87AG4	ftsZ PD_1861	Cell division protein FtsZ	0	0	4		not	-0.875721	6.06025	notype		not found	not found
Q87D86	PD_0800	Cell division protein ZapA (Z ring-associated protein ZapA)	0	0	4		not	-0.460577	2.70741	notype		not found	not found
Q87A87	zipA PD_1941	Cell division protein ZipA	0	0	4		not	-0.347793	4.4865	notype		not found	not found
P65366	minE PD_0566	Cell division topological specificity factor	0	0	4		not	-0.648464	2.18236	notype		not found	not found
Q87DX2	mreB PD_0557	Cell shape-determining protein MreB	3	0	4	YES	present	-1.74241	3.25824	notype		not found	not found
Q87F76	PD_0061	Chaperone protein	4	3	4	NO	present	0.197525	0.214	notype		Yes	not found
Q87AX8	clpB PD_1685	Chaperone protein ClpB	2	1	4		not	-1.80891	3.4255	notype		not found	not found
Q87BS9	dnaJ PD_1369	Chaperone protein DnaJ	1	0	4		not	-1.85528	6.06386	notype		not found	not found
Q87AJ0	surA PD_1835	Chaperone SurA (Peptidyl-prolyl cis-trans isomerase SurA) (PPIase SurA) (EC 5.2.1.8) (Rotamase SurA)	4	3	4	NO	present	-0.0763024	0.254864	notype		Yes	not found
Q87BC0	groEL groL mopA PD_1538	Chaperonin GroEL (EC 5.6.1.7) (60 kDa chaperonin) (Chaperonin-60) (Cpn60)	4	3	4	NO	present	-1.95211	4.37385	notype		Yes	not found
Q87D36	PD_0850	CheW-like domain-containing protein	0	0	4		not	-0.690586	10.8072	notype		not found	not found
Q87E92	pheA PD_0426	Chorismate mutase (EC 5.4.99.5)	2	1	4		not	-0.481286	0.81268	notype		Yes	not found
Q87DS4	aroC PD_0607	Chorismate synthase (CS) (EC 4.2.3.5) (5-enolpyruvylshikimate-3-phosphate phospholyase)	0	0	4		not	-0.399341	4.41022	notype		not found	not found
Q87FC6	dnaA PD_0001	Chromosomal replication initiator protein DnaA	0	0	4		not	-0.78047	6.56122	notype		not found	not found
Q87A86	smc PD_1942	Chromosome partition protein Smc	0	0	4		not	-0.750878	5.96772	notype		not found	not found
Q87BY0	parA PD_1316	Chromosome partitioning protein	0	0	4		not	-0.840593	6.69154	notype		not found	not found
Q87DD5	gltA PD_0750	Citrate synthase	3	0	4	YES	present	-2.14401	5.33412	notype		not found	not found
Q87DK4	PD_0678	Class I SAM-dependent methyltransferase	1	0	4		not	-0.271004	1.2217	notype		not found	not found
P63774	groES groS PD_1537	Co-chaperonin GroES (10 kDa chaperonin) (Chaperonin-10) (Cpn10)	1	1	4		not	-2.59161	6.76889	notype		not found	not found
Q87AL2	czcD PD_1811	Cobalt-zinc-cadmium resistance protein	0	0	4		not	-0.359653	4.59775	notype		not found	not found
Q87F20	dfp coaBC PD_0118	Coenzyme A biosynthesis bifunctional protein CoaBC (DNA/pantothenate metabolism flavoprotein) (Phosphopantothenoylcysteine synthetase/decarboxylase) (PPCS-PPCDC) [Includes: Phosphopantothenoylcysteine decarboxylase (PPC decarboxylase) (PPC-DC) (EC 4.1.1.36) (CoaC); Phosphopantothenate--cysteine ligase (EC 6.3.2.5) (CoaB) (Phosphopantothenoylcysteine synthetase) (PPC synthetase) (PPC-S)]	0	0	4		not	-0.462997	3.37632	DBP	RNA/DNA binding	not found	not found
Q87BS1	PD_1377	Coenzyme Q-binding protein COQ10 START domain-containing protein	0	0	3		not	-0.275088	1.56324	notype		not found	not found
Q87BR8	PD_1380	Cold shock protein	0	0	3		not	-0.312797	1.45103	notype		not found	not found
Q87E28	cvaB PD_0499	Colicin V secretion ABC transporter ATP-binding protein	0	1	4		not	-1.77976	5.28036	notype		not found	not found
Q87E31	cvaA PD_0496	Colicin V secretion protein	0	0	4		not	-1.28094	6.131	notype		not found	not found
Q87F38	copA PD_0100	Copper resistance protein A	3	1	3	YES	present	0.199826	0.241348	notype		not found	not found
Q87F37	copB PD_0101	Copper resistance protein B	3	3	2	NO	present	0.429749	0.449925	notype		not found	not found
Q87F65	PD_0072	CRM domain-containing protein	0	0	4		not	-0.420096	3.68507	notype		not found	not found
Q87DD0	clp PD_0755	CRP-like protein Clp (Catabolite activation-like protein)	4	0	4	YES	present	-0.557509	2.65698	notype		not found	not found
Q87DY8	pyrG PD_0541	CTP synthase (EC 6.3.4.2) (Cytidine 5'-triphosphate synthase) (Cytidine triphosphate synthetase) (CTP synthetase) (CTPS) (UTP--ammonia ligase)	0	0	4		not	-1.00399	7.77559	notype		not found	not found
Q87D98	PD_0788	Cupin type-2 domain-containing protein	0	0	3		not	-0.300323	1.48861	notype		not found	not found
Q87BB0	cysM PD_1548	Cystathionine beta-synthase	0	0	4		not	-0.852618	9.01561	notype		not found	not found
Q87AL1	metB PD_1812	Cystathionine gamma-synthase	2	0	4		not	-1.06121	3.34936	notype		not found	not found
Q87AI4	cysK PD_1841	Cysteine synthase (EC 2.5.1.47)	2	0	4		not	-0.584106	1.11134	notype		not found	not found
Q87EL7	cysS PD_0287	Cysteine--tRNA ligase (EC 6.1.1.16) (Cysteinyl-tRNA synthetase) (CysRS)	1	0	4		not	-0.391836	0.976424	tRNA ligase	RNA/DNA binding	not found	not found
Q87BJ6	cmk PD_1457	Cytidylate kinase (CK) (EC 2.7.4.25) (Cytidine monophosphate kinase) (CMP kinase)	0	0	4		not	-0.369018	5.38395	notype		not found	not found
Q87DV6	cybB PD_0574	Cytochrome B561	1	0	4		not	-0.701158	3.9461	notype		not found	not found
Q87DQ8	cyoB PD_0623	Cytochrome bo(3) ubiquinol oxidase subunit 1 (EC 7.1.1.3) (Cytochrome o ubiquinol oxidase subunit 1) (Oxidase bo(3) subunit 1) (Ubiquinol oxidase polypeptide I) (Ubiquinol oxidase subunit 1)	1	0	4		not	-1.53269	5.30233	notype		not found	not found
Q87DR0	cyoD PD_0621	Cytochrome bo(3) ubiquinol oxidase subunit 4 (Cytochrome o ubiquinol oxidase subunit 4) (Oxidase bo(3) subunit 4) (Ubiquinol oxidase polypeptide IV) (Ubiquinol oxidase subunit 4)	0	0	4		not	-0.418187	4.35015	notype		not found	not found
Q87C41	serA PD_1255	D-3-phosphoglycerate dehydrogenase (EC 1.1.1.399) (EC 1.1.1.95) (2-oxoglutarate reductase)	0	0	4		not	-1.10051	8.16331	notype		not found	not found
Q87AG1	ddl ddlB PD_1864	D-alanine--D-alanine ligase (EC 6.3.2.4) (D-Ala-D-Ala ligase) (D-alanylalanine synthetase)	0	0	4		not	-0.424663	4.24957	notype		not found	not found
Q87AK0	dadA PD_1824	D-amino acid dehydrogenase (EC 1.4.99.-)	2	0	4		not	-0.522934	1.86256	notype		not found	not found
Q87AD1	dcd PD_1895	dCTP deaminase (EC 3.5.4.13) (Deoxycytidine triphosphate deaminase)	2	0	4		not	-0.252127	1.04561	notype		not found	not found
Q87BW7	hemB PD_1331	Delta-aminolevulinic acid dehydratase (EC 4.2.1.24) (Porphobilinogen synthase)	0	0	4		not	-0.521434	3.21176	notype		not found	not found
Q87F19	dut dnaS PD_0119	Deoxyuridine 5'-triphosphate nucleotidohydrolase (dUTPase) (EC 3.6.1.23) (dUTP pyrophosphatase)	0	0	4		not	-0.422996	4.31063	protease		not found	not found
Q87EA6	mutT PD_0412	dGTP-pyrophosphohydrolase	0	0	3		not	-0.290972	1.5057	protease		not found	not found
Q87DI4	dapF PD_0698	Diaminopimelate epimerase (DAP epimerase) (EC 5.1.1.7) (PLP-independent amino acid racemase)	0	0	4		not	-0.37109	5.21579	notype		not found	not found
Q87DC7	lpd PD_0758	Dihydrolipoyl dehydrogenase (EC 1.8.1.4)	1	1	4		not	-2.49976	6.29333	notype		Yes	not found
Q87AL3	lpdA PD_1810	Dihydrolipoyl dehydrogenase (EC 1.8.1.4)	0	0	4		not	-1.46501	8.04483	notype		not found	not found
Q87EM2	pyrC PD_0281	Dihydroorotase	0	0	4		not	-1.05067	6.63695	notype		not found	not found
Q87A77	pyrD PD_1952	Dihydroorotate dehydrogenase (quinone) (EC 1.3.5.2) (DHOdehase) (DHOD) (DHODase) (Dihydroorotate oxidase)	3	0	4	YES	present	-1.5152	5.03238	notype		not found	not found
Q87F69	folP PD_0068	Dihydropteroate synthase (DHPS) (EC 2.5.1.15) (Dihydropteroate pyrophosphorylase)	1	0	4		not	-0.779613	2.36991	notype		not found	not found
Q87F63	ilvD PD_0074	Dihydroxy-acid dehydratase (DAD) (EC 4.2.1.9)	2	0	4		not	-0.736038	1.72568	notype		not found	not found
Q87DI6	ptrB PD_0696	Dipeptidyl aminopeptidase	4	1	4	YES	present	-0.758592	1.70999	protease		Yes	not found
Q87CY5	PD_0904	Dipeptidyl-peptidase (EC 3.4.14.-)	4	3	4	NO	present	-0.276752	1.01154	protease		Yes	not found
Q87E29	PD_0498	Dirigent protein	4	1	4	YES	present	0.644288	0.904776	notype		not found	not found
Q87AV3	dsbB PD_1710	Disulfide bond formation protein B (Disulfide oxidoreductase)	0	0	4		not	-0.362879	5.22179	notype		not found	not found
Q87DG2	PD_0723	dITP/XTP pyrophosphatase (EC 3.6.1.66) (Non-canonical purine NTP pyrophosphatase) (Non-standard purine NTP pyrophosphatase) (Nucleoside-triphosphate diphosphatase) (Nucleoside-triphosphate pyrophosphatase) (NTPase)	0	0	4		not	-0.36894	4.30874	notype		not found	not found
Q87EH7	uppS PD_0330	Ditrans,polycis-undecaprenyl-diphosphate synthase ((2E,6E)-farnesyl-diphosphate specific) (EC 2.5.1.31) (Ditrans,polycis-undecaprenylcistransferase) (Undecaprenyl diphosphate synthase) (UDS) (Undecaprenyl pyrophosphate synthase) (UPP synthase)	2	0	4		not	-0.392269	1.04122	notype		not found	not found
Q87F91	uvrD PD_0037	DNA 3'-5' helicase (EC 5.6.2.4)	0	0	4		not	-0.707518	1.96904	DBP	RNA/DNA binding	not found	not found
Q87A93	gyrA PD_1935	DNA gyrase subunit A (EC 5.6.2.2)	2	0	4		not	-1.25721	3.62623	DBP	RNA/DNA binding	not found	not found
Q87FC2	gyrB PD_0005	DNA gyrase subunit B (EC 5.6.2.2)	2	0	4		not	-1.1844	2.75539	DBP	RNA/DNA binding	not found	not found
Q87BL9	PD_1429	DNA helicase	0	0	4		not	-1.13299	4.77539	DBP	RNA/DNA binding	not found	not found
Q87A88	ligA PD_1940	DNA ligase (EC 6.5.1.2) (Polydeoxyribonucleotide synthase [NAD(+)])	1	0	4		not	-0.581133	1.50957	DBP	RNA/DNA binding	not found	not found
Q87AC9	mutL PD_1897	DNA mismatch repair protein MutL	0	0	4		not	-0.485104	3.28225	DBP	RNA/DNA binding	not found	not found
Q87CI8	mutS PD_1081	DNA mismatch repair protein MutS	1	0	4		not	-1.17554	4.96037	DBP	RNA/DNA binding	not found	not found
Q87EC1	polA PD_0396	DNA polymerase I (EC 2.7.7.7)	0	0	4		not	-0.470087	7.19314	DBP	RNA/DNA binding	not found	not found
Q87EY0	dnaE PD_0165	DNA polymerase III subunit alpha (EC 2.7.7.7)	1	0	4		not	-0.816095	1.27717	DBP	RNA/DNA binding	Yes	not found
Q87CK6	dnaX PD_1059	DNA polymerase III subunit gamma/tau (EC 2.7.7.7)	0	0	4		not	-0.426643	3.88713	DBP	RNA/DNA binding	not found	not found
Q87AZ9	rmuC PD_1661	DNA recombination protein RmuC homolog	0	0	4		not	-0.808996	2.38046	DBP	RNA/DNA binding	not found	not found
Q87DR7	radA PD_0614	DNA repair protein RadA	0	0	4		not	-0.400083	4.65652	DBP	RNA/DNA binding	not found	not found
Q87AQ6	topA PD_1767	DNA topoisomerase 1 (EC 5.6.2.1) (DNA topoisomerase I) (Omega-protein) (Relaxing enzyme) (Swivelase) (Untwisting enzyme)	1	0	4		not	-1.19527	4.9582	DBP	RNA/DNA binding	not found	not found
Q87DT6	parC PD_0594	DNA topoisomerase 4 subunit A (EC 5.6.2.2) (Topoisomerase IV subunit A)	0	0	4		not	-0.625338	3.95424	DBP	RNA/DNA binding	not found	not found
Q87DZ0	parE PD_0539	DNA topoisomerase 4 subunit B (EC 5.6.2.2) (Topoisomerase IV subunit B)	0	0	4		not	-0.423175	3.83192	DBP	RNA/DNA binding	not found	not found
Q87DL2	ftsK PD_0670	DNA translocase FtsK	1	0	4		not	-0.706067	2.13992	DBP	RNA/DNA binding	not found	not found
Q87BA0	comE PD_1558	DNA transport competence protein	4	3	3	NO	present	0.683805	0.482768	DBP	RNA/DNA binding	not found	not found
Q87B26	bbh3 PD_1634	DNA-binding protein	0	0	4		not	-1.13621	3.05492	DBP	RNA/DNA binding	not found	not found
Q87E48	hup PD_0475	DNA-binding protein HU	0	0	4		not	-1.08909	4.48164	DBP	RNA/DNA binding	not found	not found
Q87DR3	dps PD_0618	DNA-binding related protein	0	0	4		not	-1.36341	6.83721	DBP	RNA/DNA binding	not found	not found
Q87CP3	ntrC PD_1021	DNA-binding transcriptional regulator NtrC (Nitrogen regulation protein NR(I))	0	0	4		not	-0.41156	3.47383	DBP	RNA/DNA binding	not found	not found
Q87DG6	rpoZ PD_0719	DNA-directed RNA polymerase subunit omega (RNAP omega subunit) (EC 2.7.7.6) (RNA polymerase omega subunit) (Transcriptase subunit omega)	0	0	4		not	-0.5801	3.54721	DBP	RNA/DNA binding	not found	not found
Q87C17	dnaJ PD_1279	DnaJ protein	3	0	4	YES	present	-0.305964	1.1461	notype		not found	not found
Q87BB6	dmt PD_1542	Dolichol-phosphate mannosyltransferase	0	0	3		not	-0.364029	1.40958	notype		not found	not found
Q87BY3	dpm1 PD_1313	Dolichol-phosphate mannosyltransferase	0	0	4		not	-0.396956	3.65637	notype		not found	not found
Q87CD7	PD_1144	Dolichyl-phosphate mannose synthase related protein	0	0	4		not	-0.566377	7.3629	notype		not found	not found
Q87EL9	tetV PD_0285	Drug:proton antiporter	0	0	4		not	-0.372092	4.59294	notype		not found	not found
Q87ET8	rfbD PD_0210	dTDP-4-dehydrorhamnose 3,5-epimerase (EC 5.1.3.13) (Thymidine diphospho-4-keto-rhamnose 3,5-epimerase)	0	0	4		not	-0.333506	5.52094	notype		not found	not found
Q87EU0	rfbB PD_0208	dTDP-glucose 4,6-dehydratase (EC 4.2.1.46)	1	0	4		not	-0.222535	0.802623	notype		not found	not found
Q87E39	PD_0486	DUF1415 domain-containing protein	0	0	3		not	-0.430943	1.38609	notype		not found	not found
Q87DG0	PD_0725	DUF1631 domain-containing protein	0	0	3		not	-0.813589	1.09328	notype		not found	not found
Q87EH3	PD_0334	DUF1820 family protein	0	0	4		not	-0.572113	4.66059	notype		not found	not found
Q87EY6	PD_0159	DUF2059 domain-containing protein	0	1	4		not	-0.958154	5.51969	notype		not found	not found
Q87CK4	PD_1063	Uncharacterized protein	4	4	4	NO	present	0.356336	1.27714	notype	< 30kDa, no TM	Yes	not found
Q87AH1	PD_1854	DUF2076 domain-containing protein	0	0	4		not	-0.479772	3.43286	notype		not found	not found
Q87C44	PD_1252	Uncharacterized protein	3	3	4	NO	present	0.360677	0.68051	notype	< 30kDa, no TM	Yes	not found
Q87A01	PD_2038	DUF2272 domain-containing protein	2	0	3		not	-0.109421	0.321794	notype		not found	not found
Q87F11	PD_0127	DUF2326 domain-containing protein	0	0	3		not	-0.292703	1.39004	notype		not found	not found
Q87D05	PD_0884	DUF2726 domain-containing protein	0	0	4		not	-0.726854	6.27309	notype		not found	not found
Q87DX3	PD_0556	Uncharacterized protein	4	0	2	YES	present	0.909048	1.08112	notype	< 30kDa, no TM	not found	not found
Q87B91	PD_1567	DUF3108 domain-containing protein	1	0	4		not	-0.280623	1.05148	notype		not found	not found
Q87B90	PD_1568	DUF3108 domain-containing protein	0	0	4		not	-0.336343	5.4946	notype		not found	not found
Q87AZ2	PD_1669	DUF3251 domain-containing protein	0	0	4		not	-0.533165	2.42334	notype		not found	not found
Q87E23	PD_0504	DUF3618 domain-containing protein	0	0	4		not	-1.18625	3.94015	notype		not found	not found
Q87B24	PD_1636	DUF4124 domain-containing protein	0	0	3		not	-0.451952	1.23005	notype		not found	not found
Q87DH2	PD_0713	Uncharacterized protein	4	0	4	YES	present	-0.138024	0.689546	notype	< 30kDa, no TM	not found	not found
Q87B37	PD_1623	Uncharacterized protein	3	1	1	YES	present	0.46589	1.16462	notype		not found	not found
Q87DZ4	PD_0535	DUF445 domain-containing protein	0	0	4		not	-0.348831	5.23609	notype		not found	not found
Q87E53	PD_0469	Uncharacterized protein	4	2	0	YES	enriched	1.01007	2.93679	notype	< 30kDa, no TM	not found	not found
Q87EY4	PD_0161	DUF502 domain-containing protein	0	0	4		not	-0.605614	5.37574	notype		not found	not found
Q87CL2	PD_1053	DUF58 domain-containing protein	0	0	4		not	-0.532586	2.34414	notype		not found	not found
Q87C52	PD_1243	DUF596 domain-containing protein	0	0	4		not	-0.867698	1.42572	notype		not found	not found
Q87C48	PD_1248	DUF596 domain-containing protein	0	0	4		not	-0.490112	2.32268	notype		not found	not found
Q87C46	PD_1250	DUF596 domain-containing protein	0	0	4		not	-0.570688	2.05374	notype		not found	not found
Q87A19	PD_2020	Uncharacterized protein	3	0	4	YES	present	-0.360347	1.22353	notype		not found	not found
Q87AN2	PD_1791	DUF769 domain-containing protein	4	4	4	NO	present	0.535996	0.516343	notype		Yes	not found
Q87AN5	PD_1788	DUF769 domain-containing protein	3	1	2	YES	present	0.0984639	0.113973	notype		not found	not found
Q87AQ9	PD_1764	LysM domain-containing protein	4	1	4	YES	present	-0.484501	2.23523	notype		not found	not found
Q87EW8	PD_0178	DUF885 domain-containing protein	2	1	4		not	-0.181247	0.497636	notype		not found	not found
Q87DA3	acrF PD_0783	Efflux pump membrane transporter	2	0	4		not	-1.04552	2.0541	OM		not found	not found
Q87EU2	etfA PD_0206	Electron transfer flavoprotein alpha subunit	3	0	4	YES	present	-0.37637	0.522776	notype		not found	not found
Q87EU1	etfB PD_0207	Electron transfer flavoprotein beta subunit	2	0	4		not	-0.61948	1.71914	notype		not found	not found
Q87DY0	etfD PD_0549	Electron transfer flavoprotein-ubiquinone oxidoreductase (ETF-QO) (EC 1.5.5.1)	0	0	4		not	-0.948382	5.77349	notype		not found	not found
Q87C09	lepA PD_1287	Elongation factor 4 (EF-4) (EC 3.6.5.n1) (Ribosomal back-translocase LepA)	2	0	4		not	-0.693156	1.40937	ribosomal	RNA/DNA binding	not found	not found
P64045	efp PD_1490	Elongation factor P (EF-P)	0	0	4		not	-1.27896	6.57312	RBP	RNA/DNA binding	not found	not found
Q87C43	PD_1253	Elongation factor P-like protein	0	0	3		not	-0.358661	1.38635	RBP	RNA/DNA binding	not found	not found
Q87A70	tsf PD_1959	Elongation factor Ts (EF-Ts)	2	0	4		not	-1.38821	2.31335	RBP	RNA/DNA binding	not found	not found
Q879X8	egl PD_2061	Endo-1,4-beta-glucanase	4	0	4	YES	present	-0.0339614	0.05065	protease		not found	not found
Q87AH4	engXCA PD_1851	Endoglucanase (EC 3.2.1.4)	0	0	3		not	-0.324598	1.47447	protease		not found	not found
Q87AS1	yjjK ettA PD_1751	Energy-dependent translational throttle protein EttA (EC 3.6.1.-) (Translational regulatory factor EttA)	2	0	4		not	-1.40683	3.46149	RBP	RNA/DNA binding	not found	not found
Q87DY6	eno PD_0543	Enolase (EC 4.2.1.11) (2-phospho-D-glycerate hydro-lyase) (2-phosphoglycerate dehydratase)	3	0	4	YES	present	-1.17534	1.24371	notype		not found	not found
Q87C36	mtnC PD_1260	Enolase-phosphatase E1 (EC 3.1.3.77) (2,3-diketo-5-methylthio-1-phosphopentane phosphatase)	0	0	4		not	-0.345275	6.31998	notype		not found	not found
Q87B29	PD_1631	Enoyl reductase (ER) domain-containing protein	1	0	3		not	-0.178416	0.410849	notype		not found	not found
Q87CN3	fabV PD_1032	Enoyl-[acyl-carrier-protein] reductase [NADH] (ENR) (EC 1.3.1.9)	2	1	4		not	-1.23786	1.5347	notype		not found	not found
Q87BK2	capD PD_1451	Epimerase/dehydratase protein	0	0	4		not	-0.442376	4.41426	notype		not found	not found
Q87BY7	queH PD_1309	Epoxyqueuosine reductase QueH (EC 1.17.99.6) (Queuosine biosynthesis protein QueH)	0	0	3		not	-0.415152	1.34173	notype		not found	not found
Q87D88	PD_0798	EVE domain-containing protein	0	0	4		not	-0.347525	5.31801	notype		not found	not found
Q87D93	sbcB PD_0793	Exodeoxyribonuclease I (EC 3.1.11.1)	0	0	4		not	-0.451841	7.54694	RBP	RNA/DNA binding	not found	not found
Q87D22	xthA PD_0864	Exodeoxyribonuclease III	2	0	4		not	-0.768505	1.85271	RBP	RNA/DNA binding	not found	not found
Q87A64	ppx PD_1967	Exopolyphosphatase (EC 3.6.1.11)	2	0	4		not	-0.506925	1.85854	notype		not found	not found
Q87AZ4	ygjT PD_1666	Export protein	0	0	4		not	-0.779027	7.79654	notype		not found	not found
Q87B81	PD_1577	Ysc84 actin-binding domain-containing protein	4	4	4	NO	present	-0.195976	1.75665	notype		not found	not found
Q87EF7	sdhE PD_0354	FAD assembly factor SdhE	0	0	4		not	-0.442033	3.54472	notype		not found	not found
Q87EH5	fadL PD_0332	Fatty acid outer membrane porin	4	3	4	NO	present	0.271643	0.420039	OM		Yes	not found
Q87EL8	PD_0286	Fe-S metabolism associated domain-containing protein	0	0	4		not	-0.325932	7.24174	notype		not found	not found
Q87A52	nfuA PD_1979	Fe/S biogenesis protein NfuA	0	0	4		not	-0.789262	6.29115	notype		not found	not found
Q87A54	fdx PD_1977	Ferredoxin	0	0	3		not	-0.29752	1.49942	notype		not found	not found
Q87CY7	fpr PD_0902	ferredoxin--NADP(+) reductase (EC 1.18.1.2)	2	0	4		not	-0.723796	2.40128	notype		not found	not found
Q87C95	bfeA PD_1198	Ferric enterobactin receptor	4	2	4	YES	present	-0.0244126	0.0341591	notype		Yes	not found
Q87C93	bfeA PD_1200	Ferric enterobactin receptor	4	4	4	NO	present	0.798524	0.763465	notype		Yes	not found
Q87BS4	fur PD_1374	Ferric uptake regulation protein	0	0	4		not	-0.774789	8.43375	notype		not found	not found
Q87B82	hemH PD_1576	Ferrochelatase (EC 4.98.1.1) (Heme synthase) (Protoheme ferro-lyase)	2	0	4		not	-0.91458	3.48951	notype		not found	not found
Q87AR4	feoB PD_1758	Ferrous iron transport protein B	0	0	4		not	-0.336219	6.42257	notype		not found	not found
Q87DZ6	PD_0533	FHA domain-containing protein	0	0	3		not	-0.268453	1.5305	notype		not found	not found
Q87F78	mrkD PD_0058	Fimbrial adhesin	4	4	4	NO	present	0.348227	0.454868	OM		Yes	not found
Q87AW9	pilN PD_1694	Fimbrial assembly membrane protein	1	0	4		not	-0.837824	1.61543	OM		not found	not found
Q87AX0	pilO PD_1693	Fimbrial assembly membrane protein	1	0	4		not	-0.980713	1.83129	OM		not found	not found
Q87AX2	pilQ PD_1691	Fimbrial assembly protein	4	1	4	YES	present	-0.712287	1.34385	OM		not found	not found
Q87AA5	pilC PD_1923	Fimbrial assembly protein	0	0	4		not	-1.01026	5.9716	OM		not found	not found
Q87AX1	pilP PD_1692	Fimbrial assembly protein	1	0	4		not	-1.37828	2.8435	OM		not found	not found
Q87AA2	PD_1926	Fimbrial protein	4	3	4	NO	present	0.604108	0.429555	OM		Yes	not found
Q87F75	PD_0062	Fimbrial subunit	2	0	4		not	-0.437629	0.582317	OM		Yes	not found
Q87F90	hmp hmpA PD_0038	Flavohemoprotein (Flavohemoglobin) (Hemoglobin-like protein) (Nitric oxide dioxygenase) (NO oxygenase) (NOD) (EC 1.14.12.17)	2	0	4		not	-0.878932	1.79535	notype		not found	not found
Q87EG3	PD_0348	Folate-binding protein YgfZ	1	0	4		not	-0.295087	1.94677	notype		not found	not found
Q87D32	folC PD_0854	Folylpolyglutamate synthase/dihydrofolate synthase	0	0	4		not	-0.406751	5.60721	notype		not found	not found
Q87CM9	purU PD_1036	Formyltetrahydrofolate deformylase (EC 3.5.1.10) (Formyl-FH(4) hydrolase)	0	0	4		not	-0.367235	5.45624	protease		not found	not found
Q87CC0	PD_1163	Fructokinase	2	0	4		not	-0.15051	0.18806	notype		not found	not found
Q87CV9	fumB PD_0947	Fumarate hydratase class I (EC 4.2.1.2)	2	0	4		not	-1.2616	2.00979	notype		not found	not found
Q87DC2	fumC PD_0763	Fumarate hydratase class II (Fumarase C) (EC 4.2.1.2) (Aerobic fumarase) (Iron-independent fumarase)	1	0	4		not	-0.714422	3.43082	notype		not found	not found
Q87E21	PD_0506	GAF domain-containing protein	0	0	3		not	-0.285755	1.54597	notype		not found	not found
Q87EK9	proA PD_0297	Gamma-glutamyl phosphate reductase (GPR) (EC 1.2.1.41) (Glutamate-5-semialdehyde dehydrogenase) (Glutamyl-gamma-semialdehyde dehydrogenase) (GSA dehydrogenase)	1	0	3		not	-0.238751	0.443302	notype		not found	not found
Q87B15	PD_1645	GatB/YqeY domain-containing protein	0	0	3		not	-0.519197	1.23979	notype		not found	not found
Q87DE5	xpsM PD_0740	General secretion pathway protein	0	0	3		not	-0.266813	1.55855	notype		not found	not found
Q87DE3	xpsD PD_0742	General secretory pathway protein D	2	2	4		not	-0.357577	0.558572	notype		not found	not found
Q87DE6	pefL PD_0739	General secretory pathway protein L	0	0	4		not	-0.45379	3.03974	notype		not found	not found
Q87CC5	opgH mdoH PD_1156	Glucans biosynthesis glucosyltransferase H (EC 2.4.1.-)	0	0	4		not	-0.386567	4.83098	notype		not found	not found
Q879Z7	opgD PD_2042	Glucans biosynthesis protein D	0	0	4		not	-0.407307	3.9059	notype		not found	not found
Q87EG6	glk PD_0345	Glucokinase (EC 2.7.1.2) (Glucose kinase)	3	0	4	YES	present	-0.733889	1.23764	notype		Yes	not found
Q87DY1	PD_0548	Gluconolactonase	4	4	4	NO	present	-0.0451974	0.0650986	notype		not found	not found
Q87DJ9	glmS PD_0683	Glucosamine--fructose-6-phosphate aminotransferase	3	0	4	YES	present	-0.352434	0.403713	notype		not found	not found
Q87ET9	rfbA PD_0209	Glucose-1-phosphate thymidylyltransferase (EC 2.7.7.24)	0	0	4		not	-0.505626	3.18657	notype		not found	not found
Q87EG5	zwf PD_0346	Glucose-6-phosphate 1-dehydrogenase (G6PD) (EC 1.1.1.49)	1	0	4		not	-0.555491	1.33037	notype		not found	not found
Q87EV7	pgi PD_0190	Glucose-6-phosphate isomerase (GPI) (EC 5.3.1.9) (Phosphoglucose isomerase) (PGI) (Phosphohexose isomerase) (PHI)	2	0	4		not	-0.765353	0.925549	notype		not found	not found
Q87CB9	gluP PD_1164	Glucose/galactose transporter	0	0	4		not	-0.4724	2.51803	notype		not found	not found
Q87EL0	proB PD_0296	Glutamate 5-kinase (EC 2.7.2.11) (Gamma-glutamyl kinase) (GK)	0	0	4		not	-0.612631	1.91767	notype		not found	not found
Q87DA1	gdhA PD_0785	glutamate dehydrogenase (EC 1.4.1.2)	2	0	4		not	-1.38766	4.47263	notype		not found	not found
Q87D37	cheB PD_0849	Glutamate methyltransferase	0	0	4		not	-0.380194	3.79337	notype		not found	not found
Q87BE0	gltT PD_1516	Glutamate symport protein	0	0	4		not	-0.352167	5.86602	notype		not found	not found
Q879X6	gltB PD_2063	Glutamate synthase, alpha subunit	4	1	4	YES	present	-0.894747	1.25969	notype		not found	not found
Q879X7	gltD PD_2062	Glutamate synthase, beta subunit	1	0	4		not	-0.695769	3.55987	notype		not found	not found
Q87DM7	gshI PD_0655	Glutamate--cysteine ligase (EC 6.3.2.2)	2	0	4		not	-0.567613	1.12525	notype		not found	not found
Q87AH7	gltX PD_1848	Glutamate--tRNA ligase (EC 6.1.1.17) (Glutamyl-tRNA synthetase) (GluRS)	2	0	4		not	-0.632831	1.18407	tRNA ligase	RNA/DNA binding	not found	not found
Q87BW3	hemL PD_1335	Glutamate-1-semialdehyde 2,1-aminomutase (GSA) (EC 5.4.3.8) (Glutamate-1-semialdehyde aminotransferase) (GSA-AT)	1	0	4		not	-0.28645	0.937353	notype		not found	not found
Q87CN9	glnA PD_1026	Glutamine synthetase (EC 6.3.1.2)	0	0	4		not	-0.437194	5.43796	notype		not found	not found
Q87F28	glmS PD_0110	Glutamine--fructose-6-phosphate aminotransferase [isomerizing] (EC 2.6.1.16) (D-fructose-6-phosphate amidotransferase) (GFAT) (Glucosamine-6-phosphate synthase) (Hexosephosphate aminotransferase) (L-glutamine--D-fructose-6-phosphate amidotransferase)	1	0	4		not	-0.573486	2.7034	notype		not found	not found
Q87DU6	glnS PD_0584	Glutamine--tRNA ligase (EC 6.1.1.18) (Glutaminyl-tRNA synthetase) (GlnRS)	1	0	4		not	-1.17995	5.05401	tRNA ligase	RNA/DNA binding	not found	not found
Q87D47	nadE PD_0839	Glutamine-dependent NAD(+) synthetase (EC 6.3.5.1) (NAD(+) synthase [glutamine-hydrolyzing])	1	0	4		not	-0.793419	4.34674	notype		not found	not found
Q87BN9	grx PD_1409	Glutaredoxin-like protein	2	0	4		not	-1.34269	4.71377	notype		not found	not found
Q87EM5	ggt PD_0278	Glutathione hydrolase proenzyme (EC 2.3.2.2) (EC 3.4.19.13) [Cleaved into: Glutathione hydrolase large chain; Glutathione hydrolase small chain]	4	0	4	YES	present	-1.11677	3.82212	protease		not found	not found
Q87CB4	btuE PD_1169	Glutathione peroxidase	4	0	2	YES	present	0.148802	0.283266	notype		not found	not found
Q87E36	gst PD_0491	Glutathione S-transferase	2	0	4		not	-0.985091	1.74144	notype		not found	not found
Q87D42	gshB PD_0844	Glutathione synthetase (EC 6.3.2.3) (GSH synthetase) (GSH-S) (GSHase) (Glutathione synthase)	2	0	4		not	-0.462818	1.12686	notype		not found	not found
Q87BZ2	glpK PD_1304	Glycerol kinase (EC 2.7.1.30) (ATP:glycerol 3-phosphotransferase) (Glycerokinase) (GK)	1	0	4		not	-0.5722	0.909899	notype		not found	not found
Q87EJ1	plsB PD_0316	Glycerol-3-phosphate acyltransferase (GPAT) (EC 2.3.1.15)	0	0	4		not	-0.787563	7.16618	notype		not found	not found
Q87BZ4	glpD PD_1302	Glycerol-3-phosphate dehydrogenase	0	0	3		not	-0.597601	1.18433	notype		not found	not found
Q87CK3	gpsA PD_1064	Glycerol-3-phosphate dehydrogenase [NAD(P)+] (EC 1.1.1.94) (NAD(P)H-dependent glycerol-3-phosphate dehydrogenase)	4	0	4	YES	present	-0.871721	1.45396	notype		not found	not found
Q87EZ7	gcvH PD_0148	Glycine cleavage system H protein	0	0	4		not	-0.531159	3.26521	notype		not found	not found
Q87DR1	gcvP PD_0620	Glycine dehydrogenase (decarboxylating) (EC 1.4.4.2) (Glycine cleavage system P-protein) (Glycine decarboxylase) (Glycine dehydrogenase (aminomethyl-transferring))	2	0	4		not	-2.21954	3.83446	notype		not found	not found
Q87D46	glyQ PD_0840	Glycine--tRNA ligase alpha subunit (EC 6.1.1.14) (Glycyl-tRNA synthetase alpha subunit) (GlyRS)	2	0	4		not	-0.628653	1.73064	tRNA ligase	RNA/DNA binding	not found	not found
Q87D45	glyS PD_0841	Glycine--tRNA ligase beta subunit (EC 6.1.1.14) (Glycyl-tRNA synthetase beta subunit) (GlyRS)	2	0	4		not	-1.84034	5.95685	tRNA ligase	RNA/DNA binding	not found	not found
Q87AV5	PD_1708	Glycolate oxidase	0	0	3		not	-0.249909	1.60312	notype		not found	not found
Q87AR2	PD_1760	Glycosyltransferase RgtA/B/C/D-like domain-containing protein	0	0	3		not	-0.240627	1.59655	notype		not found	not found
Q87BK6	guaA PD_1447	GMP synthase [glutamine-hydrolyzing] (EC 6.3.5.2) (GMP synthetase) (Glutamine amidotransferase)	0	1	4		not	-1.6765	7.39007	notype		not found	not found
Q87D63	folE PD_0823	GTP cyclohydrolase 1 (EC 3.5.4.16) (GTP cyclohydrolase I) (GTP-CH-I)	1	0	4		not	-1.36147	4.81049	protease		not found	not found
Q87D69	ribA PD_0817	GTP cyclohydrolase-2 (EC 3.5.4.25) (GTP cyclohydrolase II)	1	0	4		not	-0.978622	4.68641	protease		not found	not found
Q87B41	der engA PD_1619	GTPase Der (GTP-binding protein EngA)	0	0	4		not	-0.777106	5.68089	notype		not found	not found
Q87C05	era PD_1291	GTPase Era	0	0	4		not	-0.677101	5.51777	notype		not found	not found
Q87F72	hflX PD_0065	GTPase HflX (GTP-binding protein HflX)	0	0	4		not	-0.561304	2.5472	notype		not found	not found
Q87BL2	obg PD_1441	GTPase Obg (EC 3.6.5.-) (GTP-binding protein Obg)	0	0	4		not	-0.691803	8.48849	notype		not found	not found
Q87AV6	spoT PD_1707	guanosine-3',5'-bis(diphosphate) 3'-diphosphatase (EC 3.1.7.2)	0	0	3		not	-0.350346	1.39693	notype		not found	not found
Q87DG5	gmk PD_0720	Guanylate kinase (EC 2.7.4.8) (GMP kinase)	0	0	4		not	-0.368474	5.27696	notype		not found	not found
Q87BR0	gumK PD_1388	GumK protein	1	0	4		not	-1.11557	3.20541	notype		not found	not found
Q87BR1	gumM PD_1387	GumM protein	0	0	4		not	-0.44945	3.28735	notype		not found	not found
Q87D50	dhaA PD_0836	Haloalkane dehalogenase	0	0	4		not	-0.427871	3.01816	notype		not found	not found
Q87ER7	htrA PD_0231	Heat shock protein	4	2	4	YES	present	-0.391632	1.11479	notype		not found	not found
Q87D51	PD_0835	Helicase ATP-binding domain-containing protein	0	0	4		not	-1.31554	7.73889	notype		not found	not found
Q87C47	PD_1249	Hemagglutinin	0	0	4		not	-0.505643	3.76577	notype		not found	not found
Q87AN1	pspA PD_1792	Hemagglutinin-like protein	4	4	4	NO	present	1.65611	1.01343	notype		not found	not found
Q879S6	pspA PD_2118	Hemagglutinin-like secreted protein	4	3	4	NO	present	1.71428	1.11369	notype		Yes	not found
Q87DG1	hemN PD_0724	Heme chaperone HemW	0	0	4		not	-0.849071	2.0514	notype		not found	not found
Q87DZ3	tlyC PD_0536	Hemolysin	0	0	4		not	-0.438558	6.13376	notype		not found	not found
Q87A95	hecB PD_1933	Hemolysin activation protein	4	4	4	NO	present	-0.0739273	0.0668637	notype		Yes	not found
Q87BF0	PD_1506	Hemolysin-type calcium binding protein	4	0	4	YES	present	0.606542	0.479771	notype		Yes	not found
Q87EK2	frpC PD_0305	Hemolysin-type calcium binding protein	4	0	2	YES	enriched	1.80299	1.82805	notype		not found	not found
Q879U3	frpC PD_2097	Hemolysin-type calcium binding protein	4	0	3	YES	enriched	1.4372	1.4692	notype		not found	not found
Q87BV6	hicB PD_1342	HicB-related protein	0	0	4		not	-0.391686	4.26463	notype		not found	not found
Q87DM1	hflD PD_0661	High frequency lysogenization protein HflD homolog	3	0	4	YES	present	-0.869694	1.65889	notype		not found	not found
Q87C35	hisI hisIE PD_1261	Histidine biosynthesis bifunctional protein HisIE [Includes: Phosphoribosyl-AMP cyclohydrolase (PRA-CH) (EC 3.5.4.19); Phosphoribosyl-ATP pyrophosphatase (PRA-PH) (EC 3.6.1.31)]	0	0	3		not	-0.264235	1.58468	protease		not found	not found
Q87D38	cheA PD_0848	histidine kinase (EC 2.7.13.3)	1	0	4		not	-1.89849	6.56793	notype		not found	not found
Q87DV4	PD_0576	histidine kinase (EC 2.7.13.3)	0	0	3		not	-0.822412	1.08695	notype		not found	not found
Q87AK2	phs PD_1822	histidine kinase (EC 2.7.13.3)	0	0	3		not	-0.243102	1.61075	notype		not found	not found
Q87A99	pilS PD_1929	histidine kinase (EC 2.7.13.3)	0	0	3		not	-0.250486	1.60261	notype		not found	not found
Q87CK9	PD_1056	Histidine triad-like protein	1	0	4		not	-0.635597	2.43935	notype		not found	not found
Q87C26	hisS PD_1270	Histidine--tRNA ligase (EC 6.1.1.21) (Histidyl-tRNA synthetase) (HisRS)	4	0	4	YES	present	-0.575866	1.10695	tRNA ligase	RNA/DNA binding	not found	not found
Q87C29	hisD PD_1267	Histidinol dehydrogenase (HDH) (EC 1.1.1.23)	1	0	4		not	-0.19879	0.31456	notype		not found	not found
Q87D29	PD_0857	Histone-like protein	0	0	4		not	-1.12594	1.58632	notype		not found	not found
Q87D02	ruvA PD_0887	Holliday junction branch migration complex subunit RuvA	0	0	4		not	-0.370607	5.22061	notype		not found	not found
Q87D00	ruvB PD_0889	Holliday junction branch migration complex subunit RuvB (EC 3.6.4.12)	0	0	4		not	-0.694406	5.86629	notype		not found	not found
Q87C24	thrB PD_1272	Homoserine kinase (HK) (HSK) (EC 2.7.1.39)	2	0	4		not	-0.0912232	0.159334	notype		not found	not found
Q87DP7	hprK ptsK PD_0635	HPr kinase/phosphorylase (HPrK/P) (EC 2.7.11.-) (EC 2.7.4.-) (HPr(Ser) kinase/phosphorylase)	1	0	4		not	-1.78336	6.31939	notype		not found	not found
Q879V5	PD_2085	HrgA protein	4	0	4	YES	present	-0.843688	1.23517	notype		not found	not found
Q87AQ2	PD_1771	HTH cro/C1-type domain-containing protein	0	0	3		not	-0.457794	1.29597	notype		not found	not found
Q87EZ1	PD_0154	Hydrolase	0	0	4		not	-0.397785	3.503	protease		not found	not found
Q87BR6	hpt PD_1382	Hypoxanthine-guanine phosphoribosyltransferase	1	0	4		not	-0.327496	1.30628	notype		not found	not found
Q87EX2	trpC PD_0173	Indole-3-glycerol phosphate synthase (IGPS) (EC 4.1.1.48)	4	0	4	YES	present	-0.11314	0.15235	notype		not found	not found
Q87EZ4	PD_0151	Inner membrane protein	1	0	4		not	-1.89924	4.30923	OM		not found	not found
Q87AX4	yjdB PD_1689	Inner membrane protein	0	0	4		not	-0.509409	4.64431	OM		not found	not found
P65751	ppa PD_1226	Inorganic pyrophosphatase (EC 3.6.1.1) (Pyrophosphate phospho-hydrolase) (PPase)	0	0	4		not	-1.15242	7.1096	protease		not found	not found
Q87BK5	guaB PD_1448	Inosine-5'-monophosphate dehydrogenase (IMP dehydrogenase) (IMPD) (IMPDH) (EC 1.1.1.205)	0	0	4		not	-1.4518	7.88574	notype		not found	not found
Q87E46	manA PD_0479	Integral membrane protein	0	0	4		not	-0.323648	6.57159	OM		not found	not found
Q87D60	PD_0826	Integral membrane protein YccS N-terminal domain-containing protein	0	0	3		not	-0.241026	1.60586	OM		not found	not found
Q87AB7	ihfA himA PD_1910	Integration host factor subunit alpha (IHF-alpha)	0	1	4		not	-0.469119	6.66332	notype		not found	not found
Q87BJ8	ihfB himD PD_1455	Integration host factor subunit beta (IHF-beta)	0	0	4		not	-0.477285	5.92112	notype		not found	not found
Q87B05	ttg2B PD_1655	Intermembrane phospholipid transport system permease protein MlaE	1	0	4		not	-0.963185	4.33027	OM		not found	not found
Q87DX5	yrbE PD_0554	Intermembrane phospholipid transport system permease protein MlaE	0	0	4		not	-0.378782	4.30649	OM		not found	not found
Q87BW2	mrp PD_1336	Iron-sulfur cluster carrier protein	0	0	4		not	-0.851977	7.35734	notype		not found	not found
Q879Y3	icd PD_2056	Isocitrate dehydrogenase [NADP] (EC 1.1.1.42) (Oxalosuccinate decarboxylase)	1	0	4		not	-1.56125	2.92744	notype		not found	not found
Q87A58	icdA PD_1973	Isocitrate/isopropylmalate dehydrogenase	3	0	4	YES	present	-2.17526	4.31952	notype		not found	not found
Q87BL5	ileS PD_1437	Isoleucine--tRNA ligase (EC 6.1.1.5) (Isoleucyl-tRNA synthetase) (IleRS)	4	0	4	YES	present	-0.910269	1.6384	tRNA ligase	RNA/DNA binding	not found	not found
Q87DC4	PD_0761	JmjC domain-containing protein	0	0	4		not	-0.486936	3.40242	notype		not found	not found
Q87EC6	PD_0391	L-asparaginase	2	0	4		not	-0.572853	2.60047	notype		not found	not found
Q87D19	nadB PD_0868	L-aspartate oxidase (LASPO) (EC 1.4.3.16) (Quinolinate synthase B)	1	0	4		not	-0.364435	1.47914	notype		not found	not found
Q87DQ2	gloA PD_0629	Lactoylglutathione lyase (EC 4.4.1.5) (Glyoxalase I)	0	0	4		not	-0.363952	4.28276	notype		not found	not found
Q87CL5	PD_1050	Large ribosomal RNA subunit accumulation protein YceD (23S rRNA accumulation protein YceD)	0	0	3		not	-0.326957	1.46788	ribosomal	RNA/DNA binding	not found	not found
Q87E59	rplQ PD_0462	Large ribosomal subunit protein bL17 (50S ribosomal protein L17)	4	1	4	YES	present	-0.590237	3.25423	ribosomal	RNA/DNA binding	not found	not found
Q87F53	rplS PD_0084	Large ribosomal subunit protein bL19 (50S ribosomal protein L19)	4	1	4	YES	present	-0.544983	1.99366	ribosomal	RNA/DNA binding	not found	not found
Q87AB4	rplT PD_1913	Large ribosomal subunit protein bL20 (50S ribosomal protein L20)	4	1	4	YES	present	-0.909697	3.5577	ribosomal	RNA/DNA binding	not found	not found
Q87BL0	rplU PD_1443	Large ribosomal subunit protein bL21 (50S ribosomal protein L21)	4	2	4	YES	present	-0.648648	3.00372	ribosomal	RNA/DNA binding	not found	not found
Q87A23	rplY ctc PD_2015	Large ribosomal subunit protein bL25 (50S ribosomal protein L25) (General stress protein CTC)	4	1	4	YES	present	-0.778478	4.84414	ribosomal	RNA/DNA binding	Yes	not found
Q87BL1	rpmA PD_1442	Large ribosomal subunit protein bL27 (50S ribosomal protein L27)	2	0	3		not	-0.191233	0.258483	ribosomal	RNA/DNA binding	not found	not found
P66163	rpmB PD_0488	Large ribosomal subunit protein bL28 (50S ribosomal protein L28)	2	0	4		not	-0.648286	2.19333	ribosomal	RNA/DNA binding	Yes	not found
Q87DD6	rpmE2 PD_0749	Large ribosomal subunit protein bL31B (50S ribosomal protein L31 type B)	2	1	4		not	-1.10693	3.103	ribosomal	RNA/DNA binding	not found	not found
Q87CL6	rpmF PD_1049	Large ribosomal subunit protein bL32 (50S ribosomal protein L32)	3	0	4	YES	present	-0.631768	1.61578	ribosomal	RNA/DNA binding	not found	not found
P66264	rpmH PD_2123	Large ribosomal subunit protein bL34 (50S ribosomal protein L34)	4	0	4	YES	present	-0.331945	0.880507	ribosomal	RNA/DNA binding	not found	not found
Q87A85	rplI PD_1943	Large ribosomal subunit protein bL9 (50S ribosomal protein L9)	4	1	4	YES	present	-0.986854	5.30346	ribosomal	RNA/DNA binding	Yes	not found
Q87A30	rplJ PD_2003	Large ribosomal subunit protein uL10 (50S ribosomal protein L10)	4	1	4	YES	present	-1.08396	7.49147	ribosomal	RNA/DNA binding	not found	not found
Q87A28	rplK PD_2005	Large ribosomal subunit protein uL11 (50S ribosomal protein L11)	4	1	4	YES	present	-0.813255	8.36997	ribosomal	RNA/DNA binding	not found	not found
Q87DD3	rplM PD_0752	Large ribosomal subunit protein uL13 (50S ribosomal protein L13)	4	1	4	YES	present	-0.449565	2.26539	ribosomal	RNA/DNA binding	Yes	not found
Q87E72	rplN PD_0447	Large ribosomal subunit protein uL14 (50S ribosomal protein L14)	4	2	4	YES	present	-0.394753	1.86967	ribosomal	RNA/DNA binding	not found	not found
Q87E63	rplO PD_0456	Large ribosomal subunit protein uL15 (50S ribosomal protein L15)	4	1	4	YES	present	-0.149813	0.328766	ribosomal	RNA/DNA binding	not found	not found
Q87E75	rplP PD_0444	Large ribosomal subunit protein uL16 (50S ribosomal protein L16)	3	0	4	YES	present	-0.683242	1.95356	ribosomal	RNA/DNA binding	not found	not found
Q87E66	rplR PD_0453	Large ribosomal subunit protein uL18 (50S ribosomal protein L18)	4	0	4	YES	present	-0.0252505	0.152251	ribosomal	RNA/DNA binding	not found	not found
Q87E79	rplB PD_0440	Large ribosomal subunit protein uL2 (50S ribosomal protein L2)	4	2	4	YES	present	-0.441914	3.11929	ribosomal	RNA/DNA binding	Yes	not found
Q87E77	rplV PD_0442	Large ribosomal subunit protein uL22 (50S ribosomal protein L22)	4	2	4	YES	present	-0.606075	3.37673	ribosomal	RNA/DNA binding	not found	not found
Q87E80	rplW PD_0439	Large ribosomal subunit protein uL23 (50S ribosomal protein L23)	0	0	4		not	-0.526157	5.29538	ribosomal	RNA/DNA binding	not found	not found
Q87E71	rplX PD_0448	Large ribosomal subunit protein uL24 (50S ribosomal protein L24)	4	1	4	YES	present	-0.399581	2.84831	ribosomal	RNA/DNA binding	not found	not found
Q87E74	rpmC PD_0445	Large ribosomal subunit protein uL29 (50S ribosomal protein L29)	4	0	4	YES	present	-0.380858	2.63325	ribosomal	RNA/DNA binding	not found	not found
Q87E82	rplC PD_0437	Large ribosomal subunit protein uL3 (50S ribosomal protein L3)	4	3	4	NO	present	-0.556139	2.83565	ribosomal	RNA/DNA binding	not found	not found
Q87E81	rplD PD_0438	Large ribosomal subunit protein uL4 (50S ribosomal protein L4)	4	1	4	YES	present	-0.777804	3.61802	ribosomal	RNA/DNA binding	not found	not found
Q87E67	rplF PD_0452	Large ribosomal subunit protein uL6 (50S ribosomal protein L6)	4	1	4	YES	present	-0.475549	1.56404	ribosomal	RNA/DNA binding	not found	not found
Q87FA1	mscL PD_0027	Large-conductance mechanosensitive channel	0	0	4		not	-0.624202	7.64852	notype		not found	not found
Q87B95	PD_1563	DUF2066 domain-containing protein	4	1	4	YES	present	-0.118901	0.25995	notype		not found	not found
Q87ES2	pepA PD_0226	Leucine aminopeptidase	0	0	4		not	-0.806012	5.74606	protease		not found	not found
Q87C65	leuS PD_1230	Leucine--tRNA ligase (EC 6.1.1.4) (Leucyl-tRNA synthetase) (LeuRS)	3	0	4	YES	present	-0.818844	1.88048	tRNA ligase	RNA/DNA binding	not found	not found
Q87F45	lexA PD_0092	LexA repressor (EC 3.4.21.88)	0	0	4		not	-0.342493	6.06801	notype		not found	not found
Q87AW0	PD_1703	Lipase	4	3	4	NO	enriched	0.808702	1.87976	protease		not found	not found
Q87E10	lipP PD_0519	Lipase	2	0	4		not	-0.360584	1.01462	protease		not found	not found
Q87AE6	estA PD_1879	Lipase/esterase	4	4	4	NO	present	-0.00913338	0.00826305	protease		Yes	not found
Q87F59	htrB lpxL PD_0078	Lipid A biosynthesis acyltransferase (EC 2.3.1.241) (Kdo(2)-lipid IV(A) acyltransferase)	0	0	3		not	-0.279732	1.45467	notype		not found	not found
Q87DT8	htrB PD_0592	Lipid A biosynthesis lauroyl acyltransferase	0	0	4		not	-0.3502	5.53366	notype		not found	not found
Q87EI5	lpxB PD_0322	Lipid-A-disaccharide synthase (EC 2.4.1.182)	0	0	4		not	-0.364714	4.77456	notype		not found	not found
Q87BA2	PD_1556	DUF4198 domain-containing protein	3	0	4	YES	present	-0.159282	0.575064	notype	< 30kDa, no TM	not found	not found
Q87BD8	PD_1518	NlpC/P60 domain-containing protein	3	2	0	YES	enriched	0.517775	1.47277	notype	< 30kDa, no TM	not found	not found
Q87DV5	PD_0575	Lipid/polyisoprenoid-binding YceI-like domain-containing protein	1	0	4		not	-0.418917	2.6598	notype		not found	not found
Q87BK0	lapB PD_1453	Lipopolysaccharide assembly protein B	0	0	4		not	-0.871268	9.9458	notype		not found	not found
Q87AM2	rfbU PD_1801	Lipopolysaccharide biosynthesis protein	0	0	4		not	-0.330531	6.55808	notype		not found	not found
Q87DP4	yhbG PD_0638	Lipopolysaccharide export system ATP-binding protein LptB	0	0	4		not	-0.436966	3.9289	notype		not found	not found
Q87F31	PD_0107	Lipopolysaccharide export system permease protein LptF	0	0	4		not	-0.371246	5.22156	notype		not found	not found
Q87DP3	lptA PD_0639	Lipopolysaccharide export system protein LptA	1	0	4		not	-0.465792	1.97467	notype		not found	not found
Q87AK3	nlpD PD_1820	Lipoprotein	4	3	4	NO	enriched	0.530103	2.04496	notype		Yes	not found
Q87F84	PD_0044	Lipoprotein	4	4	4	NO	enriched	0.826985	2.92548	notype		Yes	not found
Q87AN7	PD_1786	Lipoprotein	3	2	3	YES	present	0.363983	0.261005	notype		Yes	not found
Q87DI5	PD_0697	Lipoprotein	4	2	4	YES	enriched	0.589984	1.42854	notype		Yes	not found
Q87BW9	PD_1329	Lipoprotein	4	4	4	NO	present	0.421219	1.15351	notype		not found	not found
Q87BM2	PD_1426	Lipoprotein	4	0	4	YES	present	-0.580911	1.31245	notype		not found	not found
Q879U7	PD_2093	Lipoprotein	4	2	3	YES	present	0.279892	0.291175	notype		not found	not found
Q87B01	vacJ PD_1659	Lipoprotein	4	2	4	YES	present	-0.397959	0.833115	notype		not found	not found
Q87EF4	lolD PD_0357	Lipoprotein-releasing system ATP-binding protein LolD (EC 7.6.2.-)	0	0	4		not	-0.815934	5.4845	notype		not found	not found
Q87EF5	lolC PD_0356	Lipoprotein-releasing system transmembrane protein LolC	0	0	4		not	-0.642328	4.32256	OM		not found	not found
Q87DZ9	lipA PD_0530	Lipoyl synthase (EC 2.8.1.8) (Lip-syn) (LS) (Lipoate synthase) (Lipoic acid synthase) (Sulfur insertion protein LipA)	0	0	4		not	-0.480861	3.16251	notype		not found	not found
Q87E49	lon PD_0474	Lon protease (EC 3.4.21.53) (ATP-dependent protease La)	2	0	4		not	-1.23846	3.63741	protease		not found	not found
Q87C16	hspA PD_1280	Low molecular weight heat shock protein	2	0	4		not	-1.12017	1.88723	notype		not found	not found
Q87B71	PD_1587	LppC family lipoprotein	4	3	4	NO	present	-0.0643442	0.14675	notype		Yes	not found
Q87F30	PD_0108	LPS export ABC transporter permease LptG	0	0	4		not	-0.326974	6.56843	notype		not found	not found
Q87C64	lptE PD_1231	LPS-assembly lipoprotein LptE	3	2	4	YES	present	0.0299159	0.0493651	notype		not found	not found
Q87AI9	lptD imp ostA PD_1836	LPS-assembly protein LptD	3	3	4	NO	present	-0.264307	0.358535	notype		not found	not found
Q87DR6	PD_0615	Luciferase	1	0	4		not	-0.22043	1.03868	notype		not found	not found
Q87EB3	lysS PD_0404	Lysine--tRNA ligase (EC 6.1.1.6) (Lysyl-tRNA synthetase) (LysRS)	1	0	4		not	-0.776376	3.59662	tRNA ligase	RNA/DNA binding	not found	not found
Q87BJ0	PD_1463	F5/8 type C domain-containing protein	4	0	4	YES	present	-0.479679	1.45533	notype		not found	not found
Q87A90	lysS PD_1938	Lysyl-tRNA synthetase	0	0	4		not	-0.370141	4.73112	RBP	RNA/DNA binding	not found	not found
Q87AP0	corC PD_1783	Magnesium and cobalt efflux protein	0	0	4		not	-0.466582	3.76267	notype		not found	not found
Q87AN8	corA PD_1785	Magnesium and cobalt transport protein	0	0	4		not	-0.332837	6.96837	notype		not found	not found
Q87E35	mdh PD_0492	Malate dehydrogenase (EC 1.1.1.37)	4	1	4	YES	present	-0.878539	2.0968	notype		not found	not found
Q87EN1	maeB PD_0272	Malate oxidoreductase	4	1	4	YES	present	-1.14708	2.65491	notype		not found	not found
Q87BF2	fabD PD_1504	Malonyl CoA-acyl carrier protein transacylase (EC 2.3.1.39)	1	0	4		not	-0.307727	0.779369	notype		not found	not found
Q87DA8	bioC PD_0778	Malonyl-[acyl-carrier protein] O-methyltransferase (Malonyl-ACP O-methyltransferase) (EC 2.1.1.197) (Biotin synthesis protein BioC)	0	0	4		not	-0.350776	5.71673	notype		not found	not found
Q87ET6	xanB PD_0212	mannose-1-phosphate guanylyltransferase (EC 2.7.7.13)	2	0	4		not	-1.60168	4.47772	notype		not found	not found
Q87BB2	mtfA PD_1546	Mannosyltransferase	0	0	4		not	-0.625554	1.95498	notype		not found	not found
Q87AN0	mtfA PD_1793	Mannosyltransferase	0	0	3		not	-0.293377	1.531	notype		not found	not found
Q87B19	PD_1641	Mechanosensitive ion channel protein MscS	0	0	4		not	-0.457175	3.30936	notype		not found	not found
Q87EU6	mexC PD_0202	Membrane fusion protein	0	0	4		not	-0.844689	6.91581	OM		not found	not found
Q87BP6	mtrC PD_1402	Membrane fusion protein	0	0	4		not	-1.47563	7.20477	OM		not found	not found
Q87BN5	hlyD PD_1413	Membrane fusion protein (MFP) family protein	0	0	4		not	-1.16986	1.36714	OM		not found	not found
Q87AL7	PD_1806	Membrane protein	3	1	4	YES	present	-0.575649	1.45627	OM		not found	not found
Q879S3	yidC PD_2121	Membrane protein insertase YidC (Foldase YidC) (Membrane integrase YidC) (Membrane protein YidC)	0	0	4		not	-1.20021	7.14331	OM		not found	not found
Q87C60	mltB PD_1235	Membrane-bound lytic transglycosylase	4	3	4	NO	present	0.0674516	0.445429	OM		Yes	not found
Q87BR9	PD_1379	Autotransporter domain-containing protein	4	4	4	NO	enriched	0.489683	1.31763	notype		Yes	not found
Q87D95	PD_0791	Metallo-beta-lactamase domain-containing protein	0	0	3		not	-0.272139	1.50344	notype		not found	not found
Q87B88	PD_1570	Metallopeptidase	4	2	4	YES	present	-1.02488	0.983422	protease		not found	not found
Q87CL3	moxR PD_1052	Methanol dehydrogenase regulatory protein	2	0	4		not	-0.369671	0.440163	notype		not found	not found
Q87F52	map PD_0085	Methionine aminopeptidase (MAP) (MetAP) (EC 3.4.11.18) (Peptidase M)	0	0	4		not	-0.899662	7.18572	OM		not found	not found
Q87AL9	metN PD_1804	Methionine import ATP-binding protein MetN (EC 7.4.2.11)	0	0	4		not	-0.341671	5.59372	notype		not found	not found
Q87B68	metG PD_1590	Methionine--tRNA ligase (EC 6.1.1.10) (Methionyl-tRNA synthetase) (MetRS)	4	0	4	YES	present	-1.05644	1.95042	tRNA ligase	RNA/DNA binding	not found	not found
Q87AR0	fmt PD_1762	Methionyl-tRNA formyltransferase (EC 2.1.2.9)	2	0	4		not	-0.731157	1.90251	RBP	RNA/DNA binding	not found	not found
Q87EA5	metF PD_0413	Methylenetetrahydrofolate reductase (EC 1.5.1.54)	0	0	4		not	-0.327791	7.06952	notype		not found	not found
Q87A92	mtnA PD_1936	Methylthioribose-1-phosphate isomerase (M1Pi) (MTR-1-P isomerase) (EC 5.3.1.23) (S-methyl-5-thioribose-1-phosphate isomerase)	1	0	4		not	-0.262975	1.8064	notype		not found	not found
Q87C38	mtnB fucA2 PD_1258	Methylthioribulose-1-phosphate dehydratase (MTRu-1-P dehydratase) (EC 4.2.1.109)	0	0	4		not	-0.385772	5.94085	notype		not found	not found
Q87BB1	PD_1547	Methyltransferase FkbM domain-containing protein	0	0	4		not	-0.711052	2.31669	notype		not found	not found
Q87EP0	citN PD_0263	Mg++/citrate complex transporter	0	0	4		not	-0.792079	5.52761	notype		not found	not found
Q87DS9	cca PD_0602	Multifunctional CCA protein [Includes: CCA-adding enzyme (EC 2.7.7.72) (CCA tRNA nucleotidyltransferase) (tRNA CCA-pyrophosphorylase) (tRNA adenylyl-/cytidylyl-transferase) (tRNA nucleotidyltransferase) (tRNA-NT); 2'-nucleotidase (EC 3.1.3.-); 2',3'-cyclic phosphodiesterase (EC 3.1.4.-); Phosphatase (EC 3.1.3.-)]	1	0	4		not	-0.324607	1.37618	RBP	RNA/DNA binding	not found	not found
Q87DS0	trpF PD_0611	N-(5'-phosphoribosyl)anthranilate isomerase (PRAI) (EC 5.3.1.24)	1	0	4		not	-0.287098	1.25794	notype		not found	not found
Q87EL1	argC PD_0294	N-acetyl-gamma-glutamyl-phosphate reductase (AGPR) (EC 1.2.1.38) (N-acetyl-glutamate semialdehyde dehydrogenase) (NAGSA dehydrogenase)	0	0	4		not	-0.335236	5.81622	notype		not found	not found
Q87EL3	argE argE' PD_0292	N-acetyl-L-citrulline deacetylase (ACDase) (Acetylcitrulline deacetylase) (EC 3.5.1.-)	2	0	4		not	-0.165282	0.234564	notype		not found	not found
Q87EL4	argF' PD_0290	N-acetylornithine carbamoyltransferase (EC 2.1.3.9) (N-acetyl-L-ornithine transcarbamylase) (AOTCase) (Acetylornithine transcarbamylase)	2	0	4		not	-1.09431	2.95889	notype		not found	not found
Q87A89	PD_1939	N-acetyltransferase	0	0	4		not	-0.397192	4.03015	notype		not found	not found
Q87F96	PD_0032	N-acetyltransferase domain-containing protein	2	0	4		not	-0.222975	0.523073	notype		not found	not found
Q87BG4	PD_1489	N-ethylammeline chlorohydrolase	1	0	4		not	-1.29027	4.06298	protease		not found	not found
Q87A03	purE PD_2036	N5-carboxyaminoimidazole ribonucleotide mutase (N5-CAIR mutase) (EC 5.4.99.18) (5-(carboxyamino)imidazole ribonucleotide mutase)	0	0	4		not	-0.537451	3.19394	notype		not found	not found
Q87A04	purK PD_2035	N5-carboxyaminoimidazole ribonucleotide synthase (N5-CAIR synthase) (EC 6.3.4.18) (5-(carboxyamino)imidazole ribonucleotide synthetase)	1	0	4		not	-0.196849	0.488352	notype		not found	not found
Q87DQ3	napA PD_0628	Na+/H+ exchange protein	1	0	3		not	-0.239833	0.348157	notype		not found	not found
Q87DA0	nadK PD_0786	NAD kinase (EC 2.7.1.23) (ATP-dependent NAD kinase)	0	0	4		not	-0.488958	2.80272	notype		not found	not found
Q87EU8	PD_0200	NAD(P)-binding domain-containing protein	0	0	4		not	-0.421405	3.28004	notype		not found	not found
Q87EP9	nuoG PD_0254	NADH-quinone oxidoreductase (EC 7.1.1.-)	4	0	4	YES	present	-1.07296	2.17326	notype		not found	not found
Q87EQ4	nuoB PD_0249	NADH-quinone oxidoreductase subunit B (EC 7.1.1.-) (NADH dehydrogenase I subunit B) (NDH-1 subunit B)	0	0	4		not	-0.690021	6.92731	notype		not found	not found
Q87EQ0	nuoF PD_0253	NADH-quinone oxidoreductase subunit F (EC 7.1.1.-)	2	0	4		not	-0.625355	1.16602	notype		not found	not found
Q87EP8	nuoH nqo8 PD_0255	NADH-quinone oxidoreductase subunit H (EC 7.1.1.-) (NADH dehydrogenase I subunit H) (NDH-1 subunit H)	0	0	4		not	-0.355189	5.47589	notype		not found	not found
Q87EP3	nuoM PD_0260	NADH-quinone oxidoreductase subunit M (NADH dehydrogenase I subunit M) (NDH-1 subunit M)	0	0	4		not	-0.42091	3.40222	notype		not found	not found
Q87EP4	nuoL PD_0259	NADH-ubiquinone oxidoreductase NQO12 subunit	0	0	4		not	-0.607673	4.65914	notype		not found	not found
Q87E95	adhP PD_0423	NADP-alcohol dehydrogenase	0	0	4		not	-0.63727	5.61223	notype		not found	not found
Q87BP7	queF PD_1401	NADPH-dependent 7-cyano-7-deazaguanine reductase (EC 1.7.1.13) (7-cyano-7-carbaguanine reductase) (NADPH-dependent nitrile oxidoreductase) (PreQ(0) reductase)	2	0	4		not	-0.199928	0.431708	notype		not found	not found
Q87DG9	cysJ PD_0716	NADPH-sulfite reductase flavoprotein subunit	0	0	4		not	-1.4065	1.21917	notype		not found	not found
Q87BB4	rmd PD_1544	NDP-hexose epimerase/oxydoreductase	0	0	4		not	-0.440058	3.34755	notype		not found	not found
Q87EZ5	PD_0150	NfeD-like C-terminal domain-containing protein	0	0	4		not	-0.364122	5.48088	notype		not found	not found
Q87EC4	pncB PD_0393	Nicotinate phosphoribosyltransferase (NAPRTase) (EC 6.3.4.21)	0	0	4		not	-0.443241	2.83457	notype		not found	not found
Q87D20	nadC PD_0867	nicotinate-nucleotide diphosphorylase (carboxylating) (EC 2.4.2.19) (Quinolinate phosphoribosyltransferase [decarboxylating])	0	2	4		not	-0.981839	5.18798	notype		not found	not found
Q87AZ8	nrtD PD_1662	Nitrate ABC transporter ATP-binding protein	0	0	4		not	-0.909024	5.8828	notype		not found	not found
Q87CP0	glnB PD_1025	Nitrogen regulatory protein P-II	2	0	4		not	-0.279	0.800595	notype		not found	not found
Q87BX9	PD_1317	Metallo-beta-lactamase domain-containing protein	4	2	4	YES	present	-0.182586	0.148808	notype		Yes	not found
Q87CD0	PD_1151	DUF481 domain-containing protein	4	4	4	NO	present	0.603828	1.0684	notype		Yes	not found
Q87CK7	PD_1058	Nucleoid-associated protein PD_1058	0	0	4		not	-0.434898	2.85678	notype		not found	not found
Q87CB8	PD_1165	Nucleoprotein/polynucleotide-associated enzyme	0	0	4		not	-0.594623	3.36493	notype		not found	not found
Q87B35	ndk PD_1625	Nucleoside diphosphate kinase (NDK) (NDP kinase) (EC 2.7.4.6) (Nucleoside-2-P kinase)	4	0	4	YES	present	-1.0073	2.12137	notype		not found	not found
Q87EA3	PD_0415	Nucleoside triphosphate pyrophosphatase (EC 3.6.1.9) (Nucleotide pyrophosphatase) (Nucleotide PPase)	0	0	4		not	-0.478177	3.20506	notype		not found	not found
Q87CM4	wcaG PD_1041	Nucleoside-diphosphate-sugar epimerase	0	0	3		not	-0.310794	1.47229	notype		not found	not found
Q87BY2	wbnF PD_1314	Nucleotide sugar epimerase	1	0	4		not	-0.399255	2.26886	notype		not found	not found
Q87DP8	PD_0634	Nucleotide-binding protein PD_0634	0	0	4		not	-0.337287	6.54933	notype		not found	not found
Q87B98	PD_1560	Nucleotidyl transferase	0	0	4		not	-0.350112	6.16647	notype		not found	not found
Q87D82	PD_0804	Nudix hydrolase domain-containing protein	0	0	4		not	-0.433369	4.67617	protease		not found	not found
Q87BG1	suhB PD_1493	Nus factor SuhB (Inositol-1-monophosphatase) (I-1-Pase) (IMPase) (Inositol-1-phosphatase) (EC 3.1.3.25)	2	0	4		not	-0.539806	1.99289	notype		not found	not found
Q87DQ6	ispB PD_0625	Octaprenyl-diphosphate synthase	2	0	4		not	-0.715561	1.88534	notype		not found	not found
Q87F41	prlC PD_0097	oligopeptidase A (EC 3.4.24.70)	0	0	4		not	-1.42537	6.69806	protease		not found	not found
Q87BZ5	PD_1301	Oligopeptide transporter	0	0	4		not	-0.484188	5.39347	notype		not found	not found
Q87E07	orn PD_0522	Oligoribonuclease (EC 3.1.15.-)	1	0	4		not	-0.578514	2.39636	RBP	RNA/DNA binding	not found	not found
Q87AW4	ompA PD_1699	OmpA family protein	4	4	4	NO	enriched	0.57947	2.26888	OM		Yes	not found
Q87CM5	ohr PD_1040	Organic hydroperoxide resistance protein	4	2	4	YES	present	-1.51781	3.23835	notype		Yes	not found
Q87F16	pyrE PD_0122	Orotate phosphoribosyltransferase (OPRT) (OPRTase) (EC 2.4.2.10)	0	0	3		not	-0.466349	1.28112	notype		not found	not found
Q87FA3	pyrF PD_0025	Orotidine 5'-phosphate decarboxylase (EC 4.1.1.23) (OMP decarboxylase) (OMPDCase) (OMPdecase)	0	0	4		not	-0.400776	4.51052	notype		not found	not found
Q87EA4	omp28 PD_0414	Outer membrane protein	4	2	4	YES	present	-0.516255	1.43363	OM		not found	not found
Q87B40	bamB PD_1620	Outer membrane protein assembly factor BamB	4	4	4	NO	present	0.0965405	0.2928	OM		Yes	not found
Q87AR6	bamD PD_1756	Outer membrane protein assembly factor BamD	4	4	4	NO	present	0.0792839	0.156912	OM		not found	not found
Q87BS3	smpA bamE PD_1375	Outer membrane protein assembly factor BamE	3	3	4	NO	present	-0.207362	0.304345	OM		not found	not found
Q87CL0	slp PD_1055	Outer membrane protein Slp	4	3	4	NO	present	0.197711	0.48745	OM		Yes	not found
Q87BA8	uptE PD_1550	Outer membrane protein UptE	4	3	4	NO	present	0.36463	0.267068	OM		Yes	not found
Q87DF4	xadA PD_0731	Outer membrane protein XadA	4	4	2	NO	enriched	1.97098	3.53081	OM		Yes	not found
Q87F77	fimD PD_0060	Outer membrane usher protein	4	4	4	NO	present	0.69705	1.14774	OM		Yes	not found
Q87DL0	lolA PD_0672	Outer-membrane lipoprotein carrier protein	2	0	4		not	-0.177984	0.22137	OM		not found	not found
Q87A20	lolB PD_2019	Outer-membrane lipoprotein LolB	3	1	0	YES	enriched	0.398117	1.55077	OM		not found	not found
Q87DD8	oxyR PD_0747	Oxidative stress transcriptional regulator	0	0	4		not	-0.593177	3.97248	notype		not found	not found
Q87A00	PD_2039	Oxidoreductase	4	3	4	NO	present	-0.416152	0.392464	notype		Yes	not found
Q87F24	ydfG PD_0114	Oxidoreductase	4	0	4	YES	present	-0.19846	0.47374	notype		not found	not found
Q87C42	PD_1254	Oxidoreductase	0	0	4		not	-0.624615	5.96351	notype		not found	not found
Q87FB2	hemF PD_0015	Oxygen-dependent coproporphyrinogen-III oxidase (CPO) (Coprogen oxidase) (Coproporphyrinogenase) (EC 1.3.3.3)	0	0	4		not	-0.434109	3.7565	notype		not found	not found
Q87AI7	ubiF PD_1838	Oxygenase	1	0	4		not	-0.61581	2.95412	notype		not found	not found
Q87BJ2	PD_1461	Pantothenase	1	0	4		not	-0.460851	1.1977	notype		not found	not found
Q87EV9	panC PD_0188	Pantothenate synthetase (PS) (EC 6.3.2.1) (Pantoate--beta-alanine ligase) (Pantoate-activating enzyme)	0	0	4		not	-0.478482	3.42663	notype		not found	not found
Q87ED2	parA PD_0385	Partition protein	0	0	4		not	-0.791579	6.31243	notype		not found	not found
Q87E19	PD_0508	Pathogenicity protein	0	0	4		not	-0.793256	4.19237	notype		not found	not found
Q87AW7	mrcA ponA PD_1696	Penicillin-binding protein 1A (PBP-1a) (PBP1a) [Includes: Penicillin-insensitive transglycosylase (EC 2.4.1.129) (Peptidoglycan TGase); Penicillin-sensitive transpeptidase (EC 3.4.16.4) (DD-transpeptidase)]	0	0	4		not	-0.724335	7.95127	OM		not found	not found
Q87AM7	ponB PD_1796	Penicillin-binding protein 1B (PBP-1b) (PBP1b) (Murein polymerase)	2	0	4		not	-0.816302	2.88238	notype		not found	not found
Q87CV2	PD_0956	Peptidase	4	1	4	YES	present	0.0532493	0.0586834	OM		Yes	not found
Q87CV3	PD_0955	Peptidase	4	0	1	YES	enriched	1.22594	2.54134	OM		Yes	not found
Q879Y0	PD_2059	Peptidase	2	0	4		not	-0.306342	1.62147	OM		not found	not found
Q87AH5	PD_1850	Peptidase (M20/M25/M40 family)	2	1	4		not	-0.972892	1.5646	OM		Yes	not found
Q87CN5	PD_1030	DUF2145 domain-containing protein	4	2	4	YES	present	0.282126	0.221843	notype		not found	not found
Q879Y1	PD_2058	Peptidase M23 domain-containing protein	0	0	4		not	-0.332774	6.71421	OM		not found	not found
Q87CN7	PD_1028	Lipid/polyisoprenoid-binding YceI-like domain-containing protein	4	3	4	NO	present	-0.90566	4.4662	notype	< 30kDa, no TM	Yes	not found
Q87A94	PD_1934	Peptidase S9 prolyl oligopeptidase catalytic domain-containing protein	2	1	4		not	-0.589664	1.13695	OM		not found	not found
Q87A17	prfA PD_2022	Peptide chain release factor 1 (RF-1)	0	0	4		not	-0.804098	7.32924	notype		not found	not found
Q87EB4	prfB PD_0403	Peptide chain release factor 2 (RF-2)	0	0	4		not	-0.755751	7.22927	notype		not found	not found
Q87F03	prfC PD_0142	Peptide chain release factor 3 (RF-3)	1	1	4		not	-1.11665	3.17179	notype		not found	not found
P63918	def PD_1763	Peptide deformylase (PDF) (EC 3.5.1.88) (Polypeptide deformylase)	0	0	4		not	-0.470853	3.76352	notype		not found	not found
Q87D27	msrA PD_0859	Peptide methionine sulfoxide reductase MsrA (Protein-methionine-S-oxide reductase) (EC 1.8.4.11) (Peptide-methionine (S)-S-oxide reductase) (Peptide Met(O) reductase)	0	0	4		not	-0.467288	7.57329	notype		not found	not found
Q87DC8	pcp PD_0757	Peptidoglycan-associated outer membrane lipoprotein	4	4	4	NO	enriched	0.874425	2.52325	OM		Yes	not found
Q87CZ4	pal PD_0895	Peptidoglycan-associated protein	4	4	4	NO	present	-0.56098	0.819283	OM		Yes	not found
Q87E47	ppiD PD_0478	Peptidyl-prolyl cis-trans isomerase	0	0	4		not	-1.62195	5.68379	notype		not found	not found
Q87CB5	PD_1168	Peptidyl-prolyl cis-trans isomerase (EC 5.2.1.8)	4	2	4	YES	present	-0.667466	3.33586	notype		Yes	not found
Q87BD1	PD_1525	Peptidyl-prolyl cis-trans isomerase (EC 5.2.1.8)	4	3	4	NO	present	-1.05462	2.09341	notype		Yes	not found
Q87BD7	slyD PD_1519	Peptidyl-prolyl cis-trans isomerase (EC 5.2.1.8)	0	0	4		not	-1.18374	7.36622	notype		not found	not found
Q87E34	ppiB PD_0493	Peptidyl-prolyl cis-trans isomerase (PPIase) (EC 5.2.1.8)	0	0	4		not	-1.00036	5.62305	notype		not found	not found
Q87A24	pth PD_2014	Peptidyl-tRNA hydrolase (PTH) (EC 3.1.1.29)	0	0	3		not	-0.34615	1.43519	protease	RNA/DNA binding	not found	not found
Q87C10	mucD PD_1286	Periplasmic protease	4	4	4	NO	present	-0.474716	3.36577	protease		not found	not found
Q87B96	perM PD_1562	Permease	0	0	4		not	-0.339904	6.6127	notype		not found	not found
Q87DU4	cutC PD_0586	PF03932 family protein CutC	1	0	3		not	-0.0869218	0.173631	notype		not found	not found
Q87CH6	FI PD_1094	Phage-related contractile tail sheath protein	4	1	0	YES	enriched	0.751617	3.34597	phage		not found	not found
Q87CH7	FII PD_1093	Phage-related protein	3	4	0	NO	enriched	0.573353	1.30757	phage		not found	not found
Q87ED9	PD_0377	Phage-related protein	4	4	4	NO	enriched	1.06809	2.93098	phage		not found	not found
Q87AU0	PD_1726	Phage-related protein	4	0	4	YES	present	0.0376468	0.0798563	phage		not found	not found
Q87ED5	PD_0381	Phage-related protein	0	0	4		not	-0.818301	7.33052	phage		not found	not found
Q87D57	PD_0829	Phage-related protein	2	0	4		not	-0.667261	1.60726	phage		not found	not found
Q87CT1	PD_0982	Phage-related protein	0	0	3		not	-0.28444	1.45391	phage		not found	not found
Q87CG0	PD_1115	Phage-related protein	0	0	4		not	-0.96281	4.68309	phage		not found	not found
Q87CF1	PD_1124	Phage-related protein	0	0	4		not	-0.346737	4.6265	phage		not found	not found
Q877N8	PD_1132 PD_1725	Phage-related protein	0	0	4		not	-0.730675	1.58907	phage		not found	not found
Q87AU9	PD_1714	Phage-related protein	0	0	3		not	-0.24935	1.58753	phage		not found	not found
Q87AT9	PD_1729	Phage-related protein	0	0	4		not	-0.978938	8.42874	phage		not found	not found
Q87CQ9	PD_1005	Phage-related repressor protein	0	0	4		not	-0.387988	4.02896	phage		not found	not found
Q87AB5	pheS PD_1912	Phenylalanine--tRNA ligase alpha subunit (EC 6.1.1.20) (Phenylalanyl-tRNA synthetase alpha subunit) (PheRS)	2	0	4		not	-0.702706	2.50237	tRNA ligase	RNA/DNA binding	not found	not found
Q87AB6	pheT PD_1911	Phenylalanine--tRNA ligase beta subunit (EC 6.1.1.20) (Phenylalanyl-tRNA synthetase beta subunit) (PheRS)	3	0	4	YES	present	-1.14955	1.58635	tRNA ligase	RNA/DNA binding	not found	not found
Q87BJ1	traB PD_1462	Pheromone shutdown protein	0	0	4		not	-0.743878	7.94602	notype		not found	not found
Q87ES4	PD_0224	Phosphatase PAP2 family protein	0	0	4		not	-0.656642	6.36922	notype		not found	not found
Q87C88	pstB PD_1205	Phosphate import ATP-binding protein PstB (EC 7.3.2.1) (ABC phosphate transporter) (Phosphate-transporting ATPase)	0	0	4		not	-0.958837	6.27904	notype		not found	not found
Q87C89	pstA PD_1204	Phosphate transport system permease protein PstA	0	0	4		not	-0.406075	4.14973	notype		not found	not found
Q87C90	pstC PD_1203	Phosphate transport system permease protein PstC	0	0	4		not	-0.420824	4.03962	notype		not found	not found
Q87C91	pstS PD_1202	Phosphate-binding protein PstS (PBP)	3	1	4	YES	present	-1.17465	2.17876	notype		not found	not found
Q87C87	phoU PD_1206	Phosphate-specific transport system accessory protein PhoU homolog (Pst system accessory protein PhoU homolog)	2	0	4		not	-0.850605	3.36584	notype		not found	not found
Q87EH8	cdsA PD_0329	Phosphatidate cytidylyltransferase (EC 2.7.7.41)	0	0	4		not	-0.351353	5.10055	notype		not found	not found
Q87CE1	PD_1140	Phosphatidylglycerol lysyltransferase (EC 2.3.2.3) (Lysylphosphatidylglycerol synthase)	0	0	4		not	-0.753271	4.53976	notype		not found	not found
Q87BT3	lgt PD_1365	Phosphatidylglycerol--prolipoprotein diacylglyceryl transferase (EC 2.5.1.145)	0	0	4		not	-0.417524	3.39802	notype		not found	not found
Q87DS7	psd PD_0604	Phosphatidylserine decarboxylase proenzyme (EC 4.1.1.65) [Cleaved into: Phosphatidylserine decarboxylase alpha chain; Phosphatidylserine decarboxylase beta chain]	0	0	4		not	-0.479025	2.80523	notype		not found	not found
Q87FB0	aroG PD_0018	Phospho-2-dehydro-3-deoxyheptonate aldolase (EC 2.5.1.54)	4	1	4	YES	present	-0.626416	1.24107	notype		not found	not found
Q87DQ0	ptsH PD_0632	Phosphocarrier protein HPr (Histidine-containing protein)	0	0	4		not	-0.507993	5.75584	notype		not found	not found
Q87E05	ppsA PD_0524	Phosphoenolpyruvate synthase (PEP synthase) (EC 2.7.9.2) (Pyruvate, water dikinase)	3	0	4	YES	present	-1.30441	1.86255	notype		not found	not found
Q87DQ1	ptsA PD_0631	Phosphoenolpyruvate-protein phosphotransferase (EC 2.7.3.9) (Phosphotransferase system, enzyme I)	0	0	3		not	-0.335023	1.4595	notype		not found	not found
Q87ET5	xanA PD_0213	Phosphoglucomutase	4	0	4	YES	present	-0.589239	1.30526	notype		Yes	not found
Q87EG8	edd PD_0343	Phosphogluconate dehydratase (EC 4.2.1.12)	2	0	4		not	-0.736455	2.40141	notype		not found	not found
Q87DJ6	glmM PD_0686	Phosphoglucosamine mutase (EC 5.4.2.10)	0	0	4		not	-0.37709	6.03903	notype		not found	not found
Q87AH8	pgk PD_1847	Phosphoglycerate kinase (EC 2.7.2.3)	2	0	4		not	-0.836009	1.82447	notype		not found	not found
Q87CY4	gpmA PD_0905	Phosphoglycerate mutase	4	0	4	YES	present	-0.0454275	0.065131	notype		not found	not found
Q87EY5	PD_0160	Phospholipid/glycerol acyltransferase domain-containing protein	0	0	4		not	-0.478024	5.63351	notype		not found	not found
Q87F18	algC PD_0120	Phosphomannomutase	4	0	4	YES	present	-0.842451	0.961668	notype		not found	not found
Q87BC3	thiD PD_1534	Phosphomethylpyrimidine kinase	1	0	4		not	-0.490767	3.15707	notype		not found	not found
Q87CY6	thiC PD_0903	Phosphomethylpyrimidine synthase (EC 4.1.99.17) (Hydroxymethylpyrimidine phosphate synthase) (HMP-P synthase) (HMP-phosphate synthase) (HMPP synthase) (Thiamine biosynthesis protein ThiC)	3	0	4	YES	present	-0.309567	0.694614	notype		not found	not found
Q87EM8	coaD PD_0275	Phosphopantetheine adenylyltransferase (EC 2.7.7.3) (Dephospho-CoA pyrophosphorylase) (Pantetheine-phosphate adenylyltransferase) (PPAT)	1	0	4		not	-1.0601	4.75775	notype		not found	not found
Q87D59	purD PD_0827	Phosphoribosylamine--glycine ligase (EC 6.3.4.13) (GARS) (Glycinamide ribonucleotide synthetase) (Phosphoribosylglycinamide synthetase)	1	0	4		not	-0.821007	4.32804	notype		not found	not found
Q87EX9	purC PD_0166	Phosphoribosylaminoimidazole-succinocarboxamide synthase (EC 6.3.2.6) (SAICAR synthetase)	2	0	4		not	-0.872082	1.79252	notype		not found	not found
Q87B94	purM PD_1564	Phosphoribosylformylglycinamidine cyclo-ligase (EC 6.3.3.1) (AIR synthase) (AIRS) (Phosphoribosyl-aminoimidazole synthetase)	2	0	4		not	-0.375233	1.04792	notype		not found	not found
Q87DN2	purL PD_0650	Phosphoribosylformylglycinamidine synthase (FGAM synthase) (FGAMS) (EC 6.3.5.3) (Formylglycinamide ribonucleotide amidotransferase) (FGAR amidotransferase) (FGAR-AT)	2	0	4		not	-0.913178	1.56946	notype		Yes	not found
Q87B92	purN PD_1566	Phosphoribosylglycinamide formyltransferase (EC 2.1.2.2) (5'-phosphoribosylglycinamide transformylase) (GAR transformylase) (GART)	1	0	4		not	-0.269308	0.84597	notype		not found	not found
Q87BU0	serC PD_1358	Phosphoserine aminotransferase (EC 2.6.1.52) (Phosphohydroxythreonine aminotransferase) (PSAT)	0	0	4		not	-1.35018	6.67646	notype		not found	not found
Q87FA4	pilE PD_0024	PilE protein	0	0	4		not	-0.653704	3.54313	notype		not found	not found
Q87AA1	pilB PD_1927	Pilus biogenesis protein	0	0	4		not	-1.28435	11.3741	notype		not found	not found
Q87D40	pilI PD_0846	Pilus biogenesis protein	2	0	4		not	-0.50163	1.46636	notype		not found	not found
Q87D39	pilJ PD_0847	Pilus biogenesis protein	0	0	4		not	-1.5408	9.89735	notype		not found	not found
Q87D41	pilG PD_0845	Pilus protein	0	0	4		not	-0.903701	6.7609	notype		not found	not found
Q87FA6	pilX PD_0022	PilX protein	2	0	3		not	-0.109807	0.143763	notype		not found	not found
Q87ER3	PD_0235	PIN domain-containing protein	0	0	3		not	-0.279676	1.48991	notype		not found	not found
Q87E98	pmbA PD_0420	PmbA protein	2	0	4		not	-1.22386	3.51021	notype		not found	not found
Q87EW2	pcnB PD_0185	Poly(A) polymerase I (PAP I) (EC 2.7.7.19)	0	0	4		not	-0.752011	8.73489	notype		not found	not found
Q87DZ5	phaF PD_0534	Poly(Hydroxyalcanoate) granule associated protein	0	0	4		not	-0.657389	4.57277	notype		not found	not found
Q87F26	speE PD_0112	Polyamine aminopropyltransferase (Putrescine aminopropyltransferase) (PAPT) (Spermidine synthase) (SPDS) (SPDSY) (EC 2.5.1.16)	1	0	4		not	-0.391009	1.54376	notype		not found	not found
Q87DW0	PD_0570	Polyketide cyclase	4	1	4	YES	present	-1.82247	5.97185	notype		not found	not found
Q87A63	ppk PD_1968	Polyphosphate kinase (EC 2.7.4.1) (ATP-polyphosphate phosphotransferase) (Polyphosphoric acid kinase)	2	0	4		not	-1.08393	3.61956	notype		not found	not found
Q87E54	vipA PD_0468	Polysaccharide biosynthetic protein	0	0	3		not	-0.244936	1.59117	notype		not found	not found
Q87BZ7	PD_1299	Polyvinylalcohol dehydrogenase	4	0	0	YES	enriched	0.901457	3.03063	notype		Yes	not found
Q87CJ7	hemY PD_1070	Porphyrin biosynthesis protein	0	0	4		not	-0.768264	8.22135	notype		not found	not found
Q87BY1	parB PD_1315	Probable chromosome-partitioning protein ParB	0	0	4		not	-1.09454	7.44096	notype		not found	not found
Q87DJ2	csd PD_0690	Probable cysteine desulfurase (EC 2.8.1.7)	1	0	4		not	-0.362704	2.16206	notype		not found	not found
Q87F32	pepA PD_0106	Probable cytosol aminopeptidase (EC 3.4.11.1) (Leucine aminopeptidase) (LAP) (EC 3.4.11.10) (Leucyl aminopeptidase)	1	1	4		not	-2.72387	7.19342	protease		Yes	not found
Q87D06	PD_0883	Probable Fe(2+)-trafficking protein	0	0	4		not	-0.384786	4.88833	notype		not found	not found
Q87AI0	PD_1845	Probable fructose-bisphosphate aldolase class 1 (EC 4.1.2.13) (Fructose-bisphosphate aldolase class I) (FBP aldolase)	3	1	4	YES	present	-1.62085	2.97103	notype		Yes	not found
Q87DM6	engB PD_0656	Probable GTP-binding protein EngB	0	0	4		not	-0.412875	4.45912	notype		not found	not found
Q87AS0	mqo yojH PD_1752	Probable malate:quinone oxidoreductase (EC 1.1.5.4) (MQO) (Malate dehydrogenase [quinone])	3	0	4	YES	present	-1.25609	2.72695	notype		not found	not found
Q87D01	kup PD_0888	Probable potassium transport system protein Kup	0	0	4		not	-0.564858	2.4646	notype		not found	not found
Q87CN1	ubiB PD_1034	Probable protein kinase UbiB (EC 2.7.-.-) (Ubiquinone biosynthesis protein UbiB)	0	0	4		not	-0.727549	6.67674	notype		not found	not found
Q87BR7	mtnP PD_1381	Probable S-methyl-5'-thioinosine phosphorylase (EC 2.4.2.44) (5'-methylthioinosine phosphorylase) (MTI phosphorylase) (MTIP)	0	0	4		not	-0.579201	2.48608	notype		not found	not found
Q87DW2	minC PD_0568	Probable septum site-determining protein MinC	1	0	4		not	-0.651511	1.93452	notype		not found	not found
Q87D04	PD_0885	Probable transcriptional regulatory protein PD_0885	0	0	4		not	-0.470413	5.71723	notype		not found	not found
Q87EW9	pepQ PD_0177	Proline dipeptidase	0	0	4		not	-0.657023	7.59625	protease		not found	not found
Q87DF8	pip PD_0727	Proline iminopeptidase (PIP) (EC 3.4.11.5) (Prolyl aminopeptidase) (PAP)	1	0	4		not	-0.521738	1.4416	protease		not found	not found
Q87B25	proS PD_1635	Proline--tRNA ligase (EC 6.1.1.15) (Prolyl-tRNA synthetase) (ProRS)	2	0	4		not	-0.847639	1.51226	tRNA ligase	RNA/DNA binding	not found	not found
Q87A36	htpX PD_1995	Protease HtpX (EC 3.4.24.-) (Heat shock protein HtpX)	0	0	4		not	-0.557404	3.60168	protease		not found	not found
Q87EE3	higB PD_0369	Proteic killer active protein	0	0	4		not	-0.392355	3.5513	notype		not found	not found
Q87EE4	higA PD_0368	Proteic killer suppression protein	0	0	4		not	-0.355028	5.20776	notype		not found	not found
Q87C84	apaG PD_1209	Protein ApaG	0	0	4		not	-0.394879	3.96871	notype		not found	not found
Q87BS7	grpE PD_1371	Protein GrpE (HSP-70 cofactor)	0	0	4		not	-0.779929	6.36812	notype		not found	not found
Q87B31	hflC PD_1629	Protein HflC	4	0	4	YES	present	-1.53346	2.95234	notype		not found	not found
Q87B30	hflK PD_1630	Protein HflK	3	0	4	YES	present	-1.45333	4.00078	notype		not found	not found
Q87F44	recA PD_0093	Protein RecA (Recombinase A)	2	0	4		not	-1.39993	5.10546	notype		not found	not found
Q87AG8	secA PD_1857	Protein translocase subunit SecA (EC 7.4.2.8)	4	0	4	YES	present	-0.820049	1.32101	notype		not found	not found
Q87A26	secE PD_2007	Protein translocase subunit SecE	0	0	4		not	-0.420716	3.29373	notype		not found	not found
Q87E62	secY PD_0457	Protein translocase subunit SecY	0	0	4		not	-1.1312	6.31163	notype		not found	not found
Q87EW3	secF PD_0183	Protein-export membrane protein SecF	0	0	4		not	-1.1815	7.86266	OM		not found	not found
Q87EQ6	secG PD_0246	Protein-export membrane protein SecG	0	0	4		not	-0.599132	5.58186	OM		not found	not found
Q87CK2	secB PD_1065	Protein-export protein SecB	2	0	4		not	-0.946077	1.49777	notype		not found	not found
Q87AK5	pcm PD_1818	Protein-L-isoaspartate O-methyltransferase (EC 2.1.1.77) (L-isoaspartyl protein carboxyl methyltransferase) (Protein L-isoaspartyl methyltransferase) (Protein-beta-aspartate methyltransferase) (PIMT)	0	0	4		not	-0.408427	3.77326	notype		not found	not found
Q87A68	pcm PD_1963	Protein-L-isoaspartate O-methyltransferase (L-isoaspartyl protein carboxyl methyltransferase) (Protein L-isoaspartyl methyltransferase) (Protein-beta-aspartate methyltransferase)	2	0	4		not	-0.447511	0.912164	notype		not found	not found
Q87BT6	slpD PD_1362	Proteinase	0	0	4		not	-0.649714	3.36629	notype		not found	not found
Q87A49	rluC PD_1982	Pseudouridine synthase (EC 5.4.99.-)	0	0	4		not	-0.46513	3.04651	notype		not found	not found
Q87E41	rsuA PD_0484	Pseudouridine synthase (EC 5.4.99.-)	0	0	4		not	-0.355696	5.67345	notype		not found	not found
Q87A60	PD_1971	Putative beta-barrel assembly-enhancing protease (EC 3.4.-.-)	4	0	4	YES	present	-0.155401	0.401051	protease		not found	not found
Q87BZ0	PD_1306	Putative glucose-6-phosphate 1-epimerase (EC 5.1.3.15)	1	0	4		not	-0.288326	1.31713	notype		not found	not found
Q87D81	PD_0805	Putative NAD(P)H nitroreductase (EC 1.-.-.-)	2	0	4		not	-0.841447	2.03438	notype		not found	not found
Q87E04	PD_0525	Putative phosphoenolpyruvate synthase regulatory protein (PEP synthase regulatory protein) (PSRP) (EC 2.7.11.33) (EC 2.7.4.28) (Pyruvate, water dikinase regulatory protein)	0	0	4		not	-0.512443	3.12585	notype		not found	not found
Q87EI0	PD_0327	Putative zinc metalloprotease PD_0327 (EC 3.4.24.-)	0	0	4		not	-0.959365	6.99324	protease		not found	not found
Q87BY6	pncA PD_1310	Pyrazinamidase/nicotinamidase	0	0	4		not	-0.511678	4.5175	notype		not found	not found
Q87CI9	PD_1080	Pyridoxal phosphate homeostasis protein (PLP homeostasis protein)	2	0	4		not	-0.454843	1.88787	notype		not found	not found
Q87ES7	pfkA pfp PD_0221	Pyrophosphate--fructose 6-phosphate 1-phosphotransferase (EC 2.7.1.90) (6-phosphofructokinase, pyrophosphate dependent) (PPi-dependent phosphofructokinase) (PPi-PFK) (Pyrophosphate-dependent 6-phosphofructose-1-kinase)	4	2	4	YES	present	-0.169545	0.417765	notype		not found	not found
Q87AH9	pykA PD_1846	Pyruvate kinase (EC 2.7.1.40)	0	0	4		not	-0.670315	5.98883	notype		not found	not found
Q87EW6	tgt PD_0180	Queuine tRNA-ribosyltransferase (EC 2.4.2.29) (Guanine insertion enzyme) (tRNA-guanine transglycosylase)	0	0	4		not	-0.430345	3.88112	RBP	RNA/DNA binding	not found	not found
Q87D18	nadA PD_0869	Quinolinate synthase (EC 2.5.1.72)	1	0	4		not	-1.129	4.84287	notype		not found	not found
Q87B08	recB PD_1652	RecBCD enzyme subunit RecB (EC 3.1.11.5) (Exonuclease V subunit RecB) (ExoV subunit RecB) (Helicase/nuclease RecBCD subunit RecB)	0	0	4		not	-0.499373	2.57393	notype		not found	not found
Q87B07	recC PD_1653	RecBCD enzyme subunit RecC (EC 3.1.11.5) (Exonuclease V subunit RecC) (ExoV subunit RecC) (Helicase/nuclease RecBCD subunit RecC)	0	0	4		not	-0.763733	1.94441	notype		not found	not found
Q87B84	rdgC PD_1574	Recombination-associated protein RdgC	1	0	4		not	-0.939994	4.04014	notype		not found	not found
Q87ER5	rpfB PD_0233	Regulator of pathogenicity factors	2	0	4		not	-1.29112	3.32626	notype		not found	not found
Q87B28	pilH PD_1632	Regulatory protein pilH family	0	0	4		not	-0.355407	4.59119	notype		not found	not found
Q87AW2	dnaB PD_1701	Replicative DNA helicase (EC 3.6.4.12)	0	0	4		not	-0.367664	5.14063	DBP	RNA/DNA binding	not found	not found
Q87CK1	PD_1066	Rhodanese domain-containing protein	0	0	4		not	-0.736882	7.5765	notype		not found	not found
Q87BL4	ribF PD_1438	Riboflavin biosynthesis protein [Includes: Riboflavin kinase (EC 2.7.1.26) (Flavokinase); FMN adenylyltransferase (EC 2.7.7.2) (FAD pyrophosphorylase) (FAD synthase)]	0	0	4		not	-0.376346	4.53396	notype		not found	not found
Q87AS4	ribD PD_1747	Riboflavin biosynthesis protein RibD [Includes: Diaminohydroxyphosphoribosylaminopyrimidine deaminase (DRAP deaminase) (EC 3.5.4.26) (Riboflavin-specific deaminase); 5-amino-6-(5-phosphoribosylamino)uracil reductase (EC 1.1.1.193) (HTP reductase)]	0	0	3		not	-0.290736	1.47702	notype		not found	not found
Q87AS5	ribC PD_1746	Riboflavin synthase alpha chain	2	0	4		not	-0.52342	1.36431	notype		not found	not found
Q87C06	rnc PD_1290	Ribonuclease 3 (EC 3.1.26.3) (Ribonuclease III) (RNase III)	0	0	4		not	-0.328432	7.04393	RBP	RNA/DNA binding	not found	not found
Q87AC2	rnd PD_1904	Ribonuclease D	1	0	4		not	-0.299506	1.87899	RBP	RNA/DNA binding	not found	not found
Q87A48	rne PD_1983	Ribonuclease E (RNase E) (EC 3.1.26.12)	4	0	4	YES	present	-1.48737	5.57737	RBP	RNA/DNA binding	not found	not found
Q87EA2	cafA PD_0416	Ribonuclease G	2	0	4		not	-0.521286	1.82659	RBP	RNA/DNA binding	not found	not found
Q879S2	rnpA PD_2122	Ribonuclease P protein component (RNase P protein) (RNaseP protein) (EC 3.1.26.5) (Protein C5)	0	0	4		not	-0.365871	4.43514	RBP	RNA/DNA binding	not found	not found
Q87DG3	rph PD_0722	Ribonuclease PH (RNase PH) (EC 2.7.7.56) (tRNA nucleotidyltransferase)	0	0	4		not	-0.412312	4.02737	RBP	RNA/DNA binding	Yes	not found
Q87D66	vacB rnr PD_0820	Ribonuclease R (RNase R) (EC 3.1.13.1)	4	0	4	YES	present	-0.598525	3.6203	RBP	RNA/DNA binding	not found	not found
Q87C86	rnt PD_1207	Ribonuclease T (EC 3.1.13.-) (Exoribonuclease T) (RNase T)	1	0	4		not	-0.208991	0.844615	RBP	RNA/DNA binding	not found	not found
Q87E45	nrdA PD_0480	Ribonucleoside-diphosphate reductase (EC 1.17.4.1)	2	0	4		not	-1.03247	2.30831	notype		not found	not found
Q87E44	nrdB PD_0481	Ribonucleoside-diphosphate reductase subunit beta (EC 1.17.4.1)	1	0	4		not	-0.272079	0.475327	notype		not found	not found
Q87D89	rpiA PD_0797	Ribose-5-phosphate isomerase A (EC 5.3.1.6) (Phosphoriboisomerase A) (PRI)	0	0	4		not	-0.825661	6.51758	notype		not found	not found
Q87A22	prs prsA PD_2016	Ribose-phosphate pyrophosphokinase (RPPK) (EC 2.7.6.1) (5-phospho-D-ribosyl alpha-1-diphosphate synthase) (Phosphoribosyl diphosphate synthase) (Phosphoribosyl pyrophosphate synthase) (P-Rib-PP synthase) (PRPP synthase) (PRPPase)	0	0	4		not	-0.941087	7.20203	notype		not found	not found
Q87BI2	rluB PD_1471	Ribosomal large subunit pseudouridine synthase B (EC 5.4.99.22) (23S rRNA pseudouridine(2605) synthase) (rRNA pseudouridylate synthase B) (rRNA-uridine isomerase B)	4	0	4	YES	present	-0.81783	3.01123	ribosomal	RNA/DNA binding	not found	not found
Q87AR7	rluD PD_1755	Ribosomal large subunit pseudouridine synthase D (EC 5.4.99.23) (23S rRNA pseudouridine(1911/1915/1917) synthase) (rRNA pseudouridylate synthase D) (rRNA-uridine isomerase D)	0	0	4		not	-0.34798	5.46156	ribosomal	RNA/DNA binding	not found	not found
Q87C45	prmA PD_1251	Ribosomal protein L11 methyltransferase (L11 Mtase) (EC 2.1.1.-)	0	0	3		not	-0.475507	1.27489	ribosomal	RNA/DNA binding	not found	not found
Q87DS5	prmB PD_0606	Ribosomal protein uL3 glutamine methyltransferase (uL3 MTase) (EC 2.1.1.298) (N5-glutamine methyltransferase PrmB)	1	0	4		not	-0.87547	4.53602	ribosomal	RNA/DNA binding	not found	not found
Q87F66	rlmE ftsJ rrmJ PD_0071	Ribosomal RNA large subunit methyltransferase E (EC 2.1.1.166) (23S rRNA Um2552 methyltransferase) (rRNA (uridine-2'-O-)-methyltransferase)	0	0	4		not	-0.532392	3.15711	ribosomal	RNA/DNA binding	not found	not found
Q87AV1	rlmH PD_1712	Ribosomal RNA large subunit methyltransferase H (EC 2.1.1.177) (23S rRNA (pseudouridine1915-N3)-methyltransferase) (23S rRNA m3Psi1915 methyltransferase) (rRNA (pseudouridine-N3-)-methyltransferase RlmH)	0	0	4		not	-0.632139	2.15247	ribosomal	RNA/DNA binding	not found	not found
Q87F97	comJ rlmJ PD_0031	Ribosomal RNA large subunit methyltransferase J (EC 2.1.1.266) (23S rRNA (adenine(2030)-N6)-methyltransferase) (23S rRNA m6A2030 methyltransferase)	0	0	4		not	-0.430967	3.5843	ribosomal	RNA/DNA binding	not found	not found
Q87A16	rlmL PD_2023	Ribosomal RNA large subunit methyltransferase K/L [Includes: 23S rRNA m2G2445 methyltransferase (EC 2.1.1.173) (rRNA (guanine-N(2)-)-methyltransferase RlmL); 23S rRNA m7G2069 methyltransferase (EC 2.1.1.264) (rRNA (guanine-N(7)-)-methyltransferase RlmK)]	0	0	4		not	-0.486613	2.88794	ribosomal	RNA/DNA binding	not found	not found
Q87AR1	rsmB rrmB PD_1761	Ribosomal RNA small subunit methyltransferase B (EC 2.1.1.176) (16S rRNA m5C967 methyltransferase) (rRNA (cytosine-C(5)-)-methyltransferase RsmB)	0	0	4		not	-0.457889	2.96871	ribosomal	RNA/DNA binding	not found	not found
Q87EY9	PD_0156	Ribosomal RNA small subunit methyltransferase E (EC 2.1.1.193)	0	0	4		not	-0.4318	3.54626	ribosomal	RNA/DNA binding	not found	not found
Q87D24	rsmG PD_0862	Ribosomal RNA small subunit methyltransferase G (EC 2.1.1.170) (16S rRNA 7-methylguanosine methyltransferase) (16S rRNA m7G methyltransferase)	2	0	4		not	-0.115918	0.367912	ribosomal	RNA/DNA binding	not found	not found
Q87AF2	rsmH mraW PD_1873	Ribosomal RNA small subunit methyltransferase H (EC 2.1.1.199) (16S rRNA m(4)C1402 methyltransferase) (rRNA (cytosine-N(4)-)-methyltransferase RsmH)	0	0	4		not	-0.510188	3.15254	ribosomal	RNA/DNA binding	not found	not found
Q87B70	rsmI PD_1588	Ribosomal RNA small subunit methyltransferase I (EC 2.1.1.198) (16S rRNA 2'-O-ribose C1402 methyltransferase) (rRNA (cytidine-2'-O-)-methyltransferase RsmI)	0	0	3		not	-0.272385	1.56555	ribosomal	RNA/DNA binding	not found	not found
Q87C61	rsfS PD_1234	Ribosomal silencing factor RsfS	0	0	4		not	-0.789049	4.79093	ribosomal	RNA/DNA binding	not found	not found
Q87EV6	rimP PD_0192	Ribosome maturation factor RimP	0	0	4		not	-0.424619	3.99906	notype		not found	not found
Q87A25	ychF PD_2013	Ribosome-binding ATPase YchF	0	0	4		not	-1.08369	5.82385	notype		not found	not found
Q87EV3	rbfA PD_0195	Ribosome-binding factor A	0	0	4		not	-0.483228	2.5991	notype		not found	not found
Q87EH6	frr PD_0331	Ribosome-recycling factor (RRF) (Ribosome-releasing factor)	0	0	4		not	-1.25334	6.98828	notype		not found	not found
Q87EX7	rpe PD_0168	Ribulose-phosphate 3-epimerase (EC 5.1.3.1)	0	0	3		not	-0.367168	1.40525	notype		not found	not found
Q87DT7	rpoD PD_0593	RNA polymerase sigma factor RpoD (Sigma-70)	2	0	4		not	-1.47968	4.32126	RBP	RNA/DNA binding	not found	not found
Q87DP5	rpoN PD_0637	RNA polymerase sigma-54 factor	0	0	3		not	-0.606428	1.18004	RBP	RNA/DNA binding	not found	not found
Q87EM0	dksA PD_0283	RNA polymerase-binding transcription factor DksA	0	0	4		not	-0.890902	7.37107	RBP	RNA/DNA binding	not found	not found
Q87F71	hfq PD_0066	RNA-binding protein Hfq	4	1	4	YES	present	-0.835619	2.95963	RBP	RNA/DNA binding	not found	not found
Q87DD1	speD PD_0754	S-adenosylmethionine decarboxylase proenzyme (AdoMetDC) (SAMDC) (EC 4.1.1.50) [Cleaved into: S-adenosylmethionine decarboxylase beta chain; S-adenosylmethionine decarboxylase alpha chain]	0	0	4		not	-0.746553	8.57249	notype		not found	not found
Q87AY6	metK PD_1677	S-adenosylmethionine synthase (AdoMet synthase) (EC 2.5.1.6) (MAT) (Methionine adenosyltransferase)	1	0	4		not	-2.21422	6.84299	notype		Yes	not found
Q87DW7	queA PD_0562	S-adenosylmethionine:tRNA ribosyltransferase-isomerase (EC 2.4.99.17) (Queuosine biosynthesis protein QueA)	2	0	4		not	-0.293178	0.615214	RBP	RNA/DNA binding	not found	not found
Q87C80	opsX PD_1212	Saccharide biosynthesis regulatory protein	0	0	4		not	-0.323991	7.25591	notype		not found	not found
Q87DY9	PD_0540	Secreted protein	3	3	4	NO	present	0.544627	0.403287	notype		Yes	not found
Q87E24	PD_0503	Secreted protein	4	4	3	NO	enriched	1.28857	3.02387	notype		Yes	not found
Q879V4	PD_2086	Secreted protein	3	2	4	YES	present	0.0341463	0.0708979	notype		not found	not found
Q879U4	PD_2096	Secreted protein	3	1	4	YES	present	-0.342787	0.326206	notype		not found	not found
Q87BI4	scpA PD_1469	Segregation and condensation protein A	0	0	3		not	-0.43659	1.31381	notype		not found	not found
Q87DW3	minD PD_0567	Septum site-determining protein MinD (Cell division inhibitor MinD)	4	1	4	YES	present	-1.51528	3.47733	notype		not found	not found
Q87AS2	glyA PD_1750	Serine hydroxymethyltransferase (SHMT) (Serine methylase) (EC 2.1.2.1)	3	0	4	YES	present	-0.91793	2.0915	notype		not found	not found
Q87CV6	PD_0950	Serine protease	4	4	4	NO	enriched	2.50083	4.66415	protease		Yes	not found
Q87EJ4	pspB PD_0313	Serine protease	4	4	4	NO	enriched	1.94516	3.5278	protease		Yes	not found
Q87ET0	pspB PD_0218	Serine protease	4	0	0	YES	enriched	1.47598	4.01204	protease		not found	not found
Q87BX8	serS PD_1318	Serine--tRNA ligase (EC 6.1.1.11) (Seryl-tRNA synthetase) (SerRS) (Seryl-tRNA(Ser/Sec) synthetase)	1	0	4		not	-0.829697	4.44323	tRNA ligase	RNA/DNA binding	not found	not found
Q87C19	dacC PD_1277	serine-type D-Ala-D-Ala carboxypeptidase (EC 3.4.16.4)	4	1	4	YES	present	-0.126821	0.278543	protease		not found	not found
Q87DJ5	PD_0687	Shf protein	0	0	3		not	-0.244966	1.60925	notype		not found	not found
Q87BC5	aroE PD_1532	Shikimate dehydrogenase (NADP(+)) (SDH) (EC 1.1.1.25)	2	0	4		not	-0.719492	1.46269	notype		not found	not found
Q87DP6	PD_0636	Sigma-54 modulation protein	0	0	4		not	-0.518854	2.88036	notype		not found	not found
Q87C08	lepB PD_1288	Signal peptidase I (EC 3.4.21.89)	1	0	4		not	-1.39595	5.68151	protease		not found	not found
Q87F81	ffh PD_0055	Signal recognition particle protein (Fifty-four homolog)	0	0	4		not	-1.33057	12.217	notype		not found	not found
Q87D08	ftsY PD_0881	Signal recognition particle receptor FtsY (SRP receptor)	2	0	4		not	-0.272376	0.70676	notype		not found	not found
Q87DQ5	ssb PD_0626	Single-stranded DNA-binding protein (SSB)	2	0	4		not	-1.14667	3.35859	DBP	RNA/DNA binding	Yes	not found
Q879W8	hsdM PD_2072	site-specific DNA-methyltransferase (adenine-specific) (EC 2.1.1.72)	1	0	4		not	-1.38328	5.74578	DBP	RNA/DNA binding	not found	not found
Q879W4	hsdM PD_2076	site-specific DNA-methyltransferase (adenine-specific) (EC 2.1.1.72)	0	0	3		not	-0.301124	1.51062	DBP	RNA/DNA binding	not found	not found
Q87B73	rsgA PD_1585	Small ribosomal subunit biogenesis GTPase RsgA (EC 3.6.1.-)	2	0	4		not	-0.193575	0.814476	ribosomal	RNA/DNA binding	not found	not found
Q87F56	rpsP PD_0081	Small ribosomal subunit protein bS16 (30S ribosomal protein S16)	4	0	4	YES	present	-0.298716	0.999115	ribosomal	RNA/DNA binding	not found	not found
Q87A84	rpsR PD_1944	Small ribosomal subunit protein bS18 (30S ribosomal protein S18)	0	0	4		not	-1.42355	6.0983	ribosomal	RNA/DNA binding	not found	not found
P66513	rpsT PD_1440	Small ribosomal subunit protein bS20 (30S ribosomal protein S20)	0	0	4		not	-0.991912	1.78161	ribosomal	RNA/DNA binding	not found	not found
Q87B16	rpsU PD_1644	Small ribosomal subunit protein bS21 (30S ribosomal protein S21)	1	0	4		not	-0.479905	1.27805	ribosomal	RNA/DNA binding	Yes	not found
P66605	rpsF PD_1945	Small ribosomal subunit protein bS6 (30S ribosomal protein S6)	3	0	4	YES	present	-0.856124	1.59977	ribosomal	RNA/DNA binding	not found	not found
P66349	rpsJ PD_0436	Small ribosomal subunit protein uS10 (30S ribosomal protein S10)	4	0	4	YES	present	-1.65408	5.37389	ribosomal	RNA/DNA binding	Yes	not found
P59586	rpsK PD_0459	Small ribosomal subunit protein uS11 (30S ribosomal protein S11)	2	0	4		not	-1.04654	2.3221	ribosomal	RNA/DNA binding	Yes	not found
P66380	rpsL PD_1999	Small ribosomal subunit protein uS12 (30S ribosomal protein S12)	3	0	4	YES	present	-1.15651	3.3453	ribosomal	RNA/DNA binding	Yes	not found
Q87E61	rpsM PD_0458	Small ribosomal subunit protein uS13 (30S ribosomal protein S13)	4	0	4	YES	present	-0.996431	4.51286	ribosomal	RNA/DNA binding	not found	not found
Q87E69	rpsN PD_0450	Small ribosomal subunit protein uS14 (30S ribosomal protein S14)	0	0	4		not	-0.853451	3.99642	ribosomal	RNA/DNA binding	not found	not found
Q87EV1	rpsO PD_0197	Small ribosomal subunit protein uS15 (30S ribosomal protein S15)	4	0	4	YES	present	-0.689454	1.99733	ribosomal	RNA/DNA binding	not found	not found
Q87E73	rpsQ PD_0446	Small ribosomal subunit protein uS17 (30S ribosomal protein S17)	0	0	4		not	-1.35527	6.54004	ribosomal	RNA/DNA binding	not found	not found
Q87E78	rpsS PD_0441	Small ribosomal subunit protein uS19 (30S ribosomal protein S19)	4	0	4	YES	present	-0.820529	5.2409	ribosomal	RNA/DNA binding	not found	not found
Q87E65	rpsE PD_0454	Small ribosomal subunit protein uS5 (30S ribosomal protein S5)	1	0	4		not	-1.25863	2.97814	ribosomal	RNA/DNA binding	not found	not found
Q87E68	rpsH PD_0451	Small ribosomal subunit protein uS8 (30S ribosomal protein S8)	4	0	4	YES	present	-0.860954	3.64783	ribosomal	RNA/DNA binding	not found	not found
Q87DD4	rpsI PD_0751	Small ribosomal subunit protein uS9 (30S ribosomal protein S9)	4	0	4	YES	present	-0.99979	4.57504	ribosomal	RNA/DNA binding	not found	not found
Q87E06	yggB PD_0523	Small-conductance mechanosensitive channel	1	1	4		not	-1.63389	4.79865	notype		not found	not found
Q87BI3	PD_1470	SMC-Scp complex subunit ScpB	0	0	4		not	-0.544956	2.63214	notype		not found	not found
Q87CF0	PD_1125	SMODS and SLOG-associating 2TM effector domain-containing protein	2	0	4		not	-0.506132	1.82027	notype		not found	not found
Q87BT7	natA PD_1361	Sodium ABC transporter ATP-binding protein	0	0	4		not	-0.568713	3.11032	notype		not found	not found
Q87DS8	slt PD_0603	Soluble lytic murein transglycosylase	4	1	4	YES	present	-0.142417	0.446358	notype		Yes	not found
Q87CS6	PD_0987	DUF769 domain-containing protein	4	1	4	YES	present	0.132586	0.124647	notype		not found	not found
Q87CS8	PD_0985	DUF769 domain-containing protein	3	1	3	YES	present	0.0795725	0.156155	notype		not found	not found
Q87BS0	smpB PD_1378	SsrA-binding protein (Small protein B)	0	0	4		not	-0.433392	5.50999	notype		not found	not found
Q87AP9	sspA PD_1774	Stringent starvation protein A	4	0	4	YES	present	-0.255507	0.629111	notype		not found	not found
Q87AQ0	sspB PD_1773	Stringent starvation protein B	0	0	4		not	-0.404521	3.34513	notype		not found	not found
Q87EG1	PD_0350	Succinate dehydrogenase cytochrome b556 subunit	0	0	4		not	-1.07745	8.89859	notype		not found	not found
Q87EF9	sdhA PD_0352	Succinate dehydrogenase flavoprotein subunit (EC 1.3.5.1)	2	0	4		not	-1.60968	4.5726	notype		Yes	not found
Q87EG0	sdhD PD_0351	Succinate dehydrogenase hydrophobic membrane anchor subunit	0	0	4		not	-0.536773	2.67857	OM		not found	not found
Q87EF8	sdhB PD_0353	Succinate dehydrogenase iron-sulfur subunit (EC 1.3.5.1)	1	0	4		not	-1.99651	6.51073	notype		not found	not found
Q87EG4	algS PD_0347	Sugar ABC transporter ATP-binding protein	0	0	4		not	-0.423726	3.32564	notype		not found	not found
Q87DT9	cysA PD_0591	Sulfate/thiosulfate import ATP-binding protein CysA (EC 7.3.2.3) (Sulfate-transporting ATPase)	0	0	4		not	-0.671217	6.43865	notype		not found	not found
Q87AE7	PD_1878	Sulfur carrier protein ThiS	0	0	3		not	-0.314462	1.49782	notype		not found	not found
Q87AF0	sac1 PD_1875	Sulfur deprivation response regulator	0	0	4		not	-0.445642	3.87693	notype		not found	not found
Q87D17	sodA PD_0870	Superoxide dismutase (EC 1.15.1.1)	4	1	4	YES	present	0.259167	1.04598	notype		Yes	not found
Q87A43	sodM PD_1988	Superoxide dismutase (EC 1.15.1.1)	0	0	4		not	-1.66625	8.09651	notype		not found	not found
Q87D62	hsf PD_0824	Surface protein	4	4	4	NO	enriched	0.625555	1.59781	notype		Yes	not found
Q87CM3	prc PD_1042	Tail-specific protease	4	2	4	YES	present	0.207019	0.835583	protease		not found	not found
Q87EE9	lpxK PD_0362	Tetraacyldisaccharide 4'-kinase (EC 2.7.1.130) (Lipid A 4'-kinase)	0	0	4		not	-0.549396	2.82592	notype		not found	not found
Q87AM6	PD_1797	Tetratricopeptide repeat protein	3	1	4	YES	present	-0.0813978	0.124932	notype		Yes	not found
Q87FB9	PD_0008	Tetratricopeptide repeat protein	3	0	4	YES	present	-0.49984	1.66461	notype		not found	not found
Q87AE8	thiG PD_1877	Thiazole synthase (EC 2.8.1.10)	1	0	4		not	-1.02535	2.96254	notype		not found	not found
Q87CZ9	PD_0890	Thioesterase domain-containing protein	2	0	4		not	-0.546417	1.20449	notype		not found	not found
Q87DM4	dsbA PD_0658	Thiol:disulfide interchange protein	4	3	4	NO	present	-0.0192548	0.080187	notype		not found	not found
Q87DN1	dsbC PD_0651	Thiol:disulfide interchange protein	4	3	4	NO	present	-1.19372	2.42302	notype		not found	not found
Q87DM3	dsbA PD_0659	Thiol:disulfide interchange protein DsbA	4	2	4	YES	present	-0.736239	2.99975	notype		not found	not found
Q87BH3	dsbE ccmG PD_1480	Thiol:disulfide interchange protein DsbE (Cytochrome c biogenesis protein CcmG)	0	0	4		not	-0.362268	4.31804	notype		not found	not found
Q87D68	yneN PD_0818	Thioredoxin	4	1	4	YES	present	0.191229	0.718154	notype		not found	not found
Q879Y5	trxA PD_2054	Thioredoxin	0	0	4		not	-0.473309	3.39762	notype		not found	not found
Q87C67	trx PD_1229	Thioredoxin domain-containing protein	2	0	4		not	-1.02751	3.19263	notype		not found	not found
Q87AT1	bcp PD_1739	Thioredoxin peroxidase	2	0	4		not	-1.10494	3.5356	notype		not found	not found
Q87DL3	trxB PD_0669	Thioredoxin reductase (EC 1.8.1.9)	0	0	4		not	-0.453701	3.67032	notype		not found	not found
Q87CL9	tdcB PD_1046	Threonine dehydratase catabolic	0	0	4		not	-0.346025	5.39486	notype		not found	not found
Q87C25	thrC PD_1271	Threonine synthase (EC 4.2.3.1)	2	0	4		not	-0.628625	1.27946	notype		not found	not found
Q87AB2	thrS PD_1916	Threonine--tRNA ligase (EC 6.1.1.3) (Threonyl-tRNA synthetase) (ThrRS)	4	0	4	YES	present	-1.30398	2.68838	tRNA ligase	RNA/DNA binding	not found	not found
Q87DX4	PD_0555	Threonine/serine exporter family protein	0	0	4		not	-0.494254	2.68884	notype		not found	not found
Q87B89	tmk PD_1569	Thymidylate kinase (EC 2.7.4.9) (dTMP kinase)	0	0	4		not	-0.431375	3.19123	notype		not found	not found
Q87BT4	thyA PD_1364	Thymidylate synthase (TS) (TSase) (EC 2.1.1.45)	2	0	4		not	-0.20235	0.452252	notype		not found	not found
Q87EA0	tldD PD_0418	TldD protein	2	0	4		not	-1.02601	2.16358	notype		not found	not found
Q87D09	PD_0880	Late embryogenesis abundant protein LEA-2 subgroup domain-containing protein	4	4	4	NO	enriched	0.943223	4.12302	notype		Yes	not found
Q87CZ5	tolB PD_0894	Tol-Pal system protein TolB	4	4	4	NO	present	0.234753	0.266582	OM		Yes	not found
Q87CZ8	tolQ PD_0891	Tol-Pal system protein TolQ	0	0	4		not	-0.830736	5.95645	notype		not found	not found
Q87CZ7	tolR PD_0892	Tol-Pal system protein TolR	0	0	4		not	-0.622329	6.50758	notype		not found	not found
Q87CZ6	tolA PD_0893	TolA protein	2	1	4		not	-0.202595	1.09195	notype		not found	not found
Q87B03	ttg2D PD_1657	Toluene tolerance protein	4	3	4	NO	present	-0.3597	1.80242	notype		not found	not found
Q87B06	ttg2A PD_1654	Toluene tolerance protein	1	0	4		not	-0.465772	2.52102	notype		not found	not found
Q87B04	ttg2C PD_1656	Toluene tolerance protein	0	0	4		not	-1.09448	9.97794	notype		not found	not found
Q87FB8	tonB PD_0009	TonB protein	2	1	4		not	-0.916862	3.04141	OM		not found	not found
Q87A50	tonB PD_1981	TonB protein	1	0	4		not	-0.511886	3.27473	OM		not found	not found
Q879X4	cirA PD_2065	TonB-dependent receptor	4	4	4	NO	present	0.780364	0.988469	OM		Yes	not found
Q87C13	PD_1283	TonB-dependent receptor	4	4	4	NO	present	0.461415	0.770606	OM		Yes	not found
Q87AV2	PD_1711	TonB-dependent receptor	4	4	4	NO	present	0.516097	0.631196	OM		Yes	not found
Q87DH4	yncD PD_0711	TonB-dependent receptor	4	3	4	NO	present	0.806025	1.18624	OM		not found	not found
Q87BA6	fhuA PD_1552	TonB-dependent receptor	2	0	3		not	-0.113093	0.302765	OM		not found	not found
Q87D33	PD_0853	SPOR domain-containing protein	4	0	4	YES	present	-0.893161	4.6608	notype		not found	not found
Q87BN6	hlyB PD_1412	Toxin secretion ABC transporter ATP-binding protein	2	0	4		not	-0.913275	1.58799	toxin		not found	not found
Q87CA4	PD_1184	Toxin-like protein	3	0	4	YES	present	0.0575127	0.128863	toxin		not found	not found
Q87AS8	nusB PD_1743	Transcription antitermination protein NusB (Antitermination factor NusB)	0	0	4		not	-0.444615	3.5176	RBP	RNA/DNA binding	not found	not found
Q87EB7	greA PD_0400	Transcription elongation factor GreA (Transcript cleavage factor GreA)	1	0	4		not	-1.71871	5.37684	RBP	RNA/DNA binding	not found	not found
Q87AB8	PD_1909	Transcription regulator protein	0	0	4		not	-0.442056	3.49178	RBP	RNA/DNA binding	not found	not found
Q879Y4	rho PD_2055	Transcription termination factor Rho (EC 3.6.4.-) (ATP-dependent helicase Rho)	2	0	4		not	-2.29477	5.54971	RBP	RNA/DNA binding	not found	not found
Q87EV5	nusA PD_0193	Transcription termination/antitermination protein NusA	2	0	4		not	-1.53655	5.28603	RBP	RNA/DNA binding	not found	not found
Q87C71	tex PD_1223	Transcription-related protein	2	0	4		not	-0.588469	1.73653	RBP	RNA/DNA binding	not found	not found
Q87F95	mfd PD_0033	Transcription-repair-coupling factor (TRCF) (EC 3.6.4.-)	4	0	4	YES	present	-0.748811	1.25553	RBP	RNA/DNA binding	not found	not found
Q87A47	gacA PD_1984	Transcriptional regulator	3	1	4	YES	present	-0.93145	0.743689	RBP	RNA/DNA binding	not found	not found
Q87E97	act PD_0421	Transcriptional regulator	0	0	4		not	-0.335208	6.76563	RBP	RNA/DNA binding	not found	not found
Q87CD2	PD_1149	Transcriptional regulator	0	0	3		not	-0.284722	1.53925	RBP	RNA/DNA binding	not found	not found
Q87CC2	PD_1159	Transcriptional regulator	0	0	4		not	-0.717342	7.04033	RBP	RNA/DNA binding	not found	not found
Q87AH6	zur PD_1849	Transcriptional regulator Fur family	0	0	4		not	-0.503093	3.93443	RBP	RNA/DNA binding	not found	not found
Q87EX0	prsX PD_0175	Transcriptional regulator MarR family	0	0	4		not	-0.900665	2.15749	RBP	RNA/DNA binding	not found	not found
Q87AF1	mraZ PD_1874	Transcriptional regulator MraZ	0	0	4		not	-0.351132	4.90652	RBP	RNA/DNA binding	not found	not found
Q87D73	PD_0813	Transcriptional regulator PbsX family	0	0	4		not	-0.325894	6.98182	RBP	RNA/DNA binding	not found	not found
Q87AS3	nrdR PD_1748	Transcriptional repressor NrdR	0	0	3		not	-0.274146	1.56509	RBP	RNA/DNA binding	not found	not found
Q87DL1	PD_0671	Transglutaminase	2	0	4		not	-0.101351	0.21162	notype		not found	not found
Q87CL1	PD_1054	Transglutaminase-like domain-containing protein	1	0	4		not	-0.328749	1.32117	notype		not found	not found
Q87D25	tktA PD_0861	Transketolase (EC 2.2.1.1)	3	0	4	YES	present	-1.36598	2.02878	notype		not found	not found
Q87DL6	infA PD_0666	Translation initiation factor IF-1	0	0	4		not	-1.10031	10.9886	RBP	RNA/DNA binding	not found	not found
Q87AB3	infC PD_1915	Translation initiation factor IF-3	2	0	4		not	-1.64831	4.63846	RBP	RNA/DNA binding	not found	not found
Q87AV7	PD_1706	Translation initiation inhibitor	0	0	4		not	-0.897064	5.00945	RBP	RNA/DNA binding	not found	not found
P63878	csrA PD_0095	Translational regulator CsrA (Carbon storage regulator)	0	0	4		not	-1.50674	9.50367	RBP	RNA/DNA binding	not found	not found
Q87E20	PD_0507	Translocation and assembly module subunit TamA (Autotransporter assembly factor TamA)	4	4	4	NO	present	0.0718649	0.139603	notype		not found	not found
Q87D61	ampE PD_0825	Transmembrane protein	0	0	4		not	-0.351011	5.89665	OM		not found	not found
Q87B77	PD_1581	Transmembrane protein	0	0	4		not	-0.389952	3.48504	OM		not found	not found
Q87A53	PD_1978	Transmembrane repetitive protein	0	0	3		not	-0.419105	1.33947	OM		not found	not found
Q87A80	rfbD PD_1949	Transport permease protein	0	0	4		not	-0.362017	3.74626	notype		not found	not found
Q87ES1	yueF PD_0227	Transport protein	0	0	3		not	-0.387525	1.37447	notype		not found	not found
Q87EQ7	tpiA PD_0245	Triosephosphate isomerase (TIM) (TPI) (EC 5.3.1.1) (Triose-phosphate isomerase)	3	0	4	YES	present	-1.18583	3.20115	notype		not found	not found
Q87A02	PD_2037	Trm112 family protein	0	0	4		not	-0.335605	5.6946	notype		not found	not found
Q87BG2	trmJ PD_1492	tRNA (cytidine/uridine-2'-O-)-methyltransferase TrmJ (EC 2.1.1.200) (tRNA (cytidine(32)/uridine(32)-2'-O)-methyltransferase) (tRNA Cm32/Um32 methyltransferase)	0	0	4		not	-0.419092	4.59568	RBP	RNA/DNA binding	not found	not found
Q87F54	trmD PD_0083	tRNA (guanine-N(1)-)-methyltransferase (EC 2.1.1.228) (M1G-methyltransferase) (tRNA [GM37] methyltransferase)	0	0	4		not	-0.372956	4.19104	RBP	RNA/DNA binding	not found	not found
Q879S5	mnmE thdF trmE PD_2119	tRNA modification GTPase MnmE (EC 3.6.-.-)	0	0	4		not	-0.597891	2.13521	RBP	RNA/DNA binding	not found	not found
Q87B17	tsaD gcp PD_1643	tRNA N6-adenosine threonylcarbamoyltransferase (EC 2.3.1.234) (N6-L-threonylcarbamoyladenine synthase) (t(6)A synthase) (t(6)A37 threonylcarbamoyladenosine biosynthesis protein TsaD) (tRNA threonylcarbamoyladenosine biosynthesis protein TsaD)	0	0	3		not	-0.255317	1.59671	RBP	RNA/DNA binding	not found	not found
Q87EV2	truB PD_0196	tRNA pseudouridine synthase B (EC 5.4.99.25) (tRNA pseudouridine(55) synthase) (Psi55 synthase) (tRNA pseudouridylate synthase) (tRNA-uridine isomerase)	0	0	4		not	-0.724622	5.14413	RBP	RNA/DNA binding	not found	not found
Q87DB3	mnmG gidA PD_0773	tRNA uridine 5-carboxymethylaminomethyl modification enzyme MnmG (Glucose-inhibited division protein A)	0	0	4		not	-0.756068	1.64561	RBP	RNA/DNA binding	not found	not found
Q87AP4	miaB PD_1779	tRNA-2-methylthio-N(6)-dimethylallyladenosine synthase (EC 2.8.4.3) ((Dimethylallyl)adenosine tRNA methylthiotransferase MiaB) (tRNA-i(6)A37 methylthiotransferase)	0	0	4		not	-0.839257	6.45992	RBP	RNA/DNA binding	not found	not found
Q87B85	ttcA PD_1573	tRNA-cytidine(32) 2-sulfurtransferase (EC 2.8.1.-) (Two-thiocytidine biosynthesis protein A) (tRNA 2-thiocytidine biosynthesis protein TtcA)	0	0	4		not	-0.36899	4.20868	RBP	RNA/DNA binding	not found	not found
Q87AQ1	PD_1772	Tropinone reductase	0	0	4		not	-0.548734	2.76186	notype		not found	not found
Q87D16	trpR PD_0871	Trp operon repressor homolog	0	0	3		not	-0.30796	1.50918	notype		not found	not found
Q87E96	wrbA PD_0422	Tryptophan repressor binding protein	1	0	4		not	-1.69836	3.4844	notype		not found	not found
Q87DR8	trpA PD_0613	Tryptophan synthase alpha chain (EC 4.2.1.20)	0	0	4		not	-0.446968	3.84556	notype		not found	not found
Q87DR9	trpB PD_0612	Tryptophan synthase beta chain (EC 4.2.1.20)	2	0	4		not	-0.746567	2.4958	notype		not found	not found
Q87B10	trpS PD_1650	Tryptophan--tRNA ligase (EC 6.1.1.2) (Tryptophanyl-tRNA synthetase) (TrpRS)	1	0	4		not	-0.618323	1.30119	tRNA ligase	RNA/DNA binding	not found	not found
Q87CD4	pilT PD_1147	Twitching motility protein	3	0	4	YES	present	-1.69498	3.70976	notype		not found	not found
Q87CD3	pilU PD_1148	Twitching motility protein	4	0	4	YES	present	-1.08859	2.13976	notype		not found	not found
Q879Y9	PD_2050	Two-component hybrid sensor and regulator	0	0	4		not	-0.542787	3.53646	notype		not found	not found
Q87A71	actR PD_1958	Two-component system, regulatory protein	0	0	3		not	-0.239029	1.60124	notype		not found	not found
Q87AA9	colR PD_1919	Two-component system, regulatory protein	0	0	4		not	-1.01426	11.0843	notype		not found	not found
Q87AA0	pilR PD_1928	Two-component system, regulatory protein	1	0	4		not	-0.73664	2.79333	notype		not found	not found
Q87AY4	popP PD_1679	Two-component system, regulatory protein	1	0	4		not	-1.50869	5.82453	notype		not found	not found
Q87AZ0	PD_1671	Two-component, response regulator	2	0	4		not	-1.36705	1.84972	notype		not found	not found
Q879W6	hsdR PD_2074	Type I restriction enzyme endonuclease subunit (R protein) (EC 3.1.21.3)	0	0	4		not	-0.927394	9.9352	notype		not found	not found
Q879W9	hsdS PD_2071	Type I restriction-modification system specificity determinant	0	0	3		not	-0.255124	1.58037	notype		not found	not found
Q879W5	hsdS PD_2075	Type I restriction-modification system specificity determinant	0	0	3		not	-0.271163	1.55931	notype		not found	not found
Q879X0	hsdR PD_2070	type I site-specific deoxyribonuclease (EC 3.1.21.3)	4	0	4	YES	present	-0.802991	1.18187	RBP	RNA/DNA binding	not found	not found
Q87B51	nspV PD_1608	Type II restriction enzyme NspV	0	0	4		not	-0.343179	6.44829	notype		not found	not found
Q87DF1	xpsG PD_0734	Type II secretion system core protein G	0	0	4		not	-0.726383	4.28011	notype		not found	not found
Q87DF3	xpsE PD_0732	Type II secretion system protein E (T2SS protein E) (Type II traffic warden ATPase)	0	0	4		not	-0.502056	3.65961	notype		not found	not found
Q87FA9	fimT PD_0019	Type II secretion system protein H (General secretion pathway protein H)	2	2	4		not	-0.30391	0.26791	notype		not found	not found
Q87BF8	pilZ PD_1497	Type IV fimbriae assembly protein	0	0	4		not	-0.551712	4.33771	notype		not found	not found
Q87FA5	pilY1_3 PD_0023	Type IV pilus biogenesis factor PilY1 homolog PD_0023	4	4	4	NO	present	0.309415	0.559541	notype		not found	not found
Q87E25	pilY1_2 PD_0502	Type IV pilus biogenesis factor PilY1 homolog PD_0502	3	0	4	YES	present	-0.202073	0.180423	notype		not found	not found
Q87D11	mttC PD_0878	Type V secretory pathway protein	0	0	4		not	-0.342895	6.34261	notype		not found	not found
Q87DN0	xerD PD_0652	Tyrosine recombinase XerD	0	0	4		not	-0.317941	6.44362	notype		not found	not found
Q87F06	tyrS PD_0132	Tyrosine--tRNA ligase (EC 6.1.1.1) (Tyrosyl-tRNA synthetase) (TyrRS)	1	0	4		not	-1.23794	5.35566	tRNA ligase	RNA/DNA binding	not found	not found
Q87DQ7	cyoA PD_0624	Ubiquinol oxidase subunit 2	1	0	4		not	-1.73228	4.99247	notype		not found	not found
Q87CN0	ubiJ PD_1035	Ubiquinone biosynthesis accessory factor UbiJ	0	0	4		not	-0.435806	9.61891	notype		not found	not found
Q87E58	ubiK PD_0463	Ubiquinone biosynthesis accessory factor UbiK	0	0	4		not	-0.893624	1.41661	notype		not found	not found
Q87BG5	ubiG PD_1488	Ubiquinone biosynthesis O-methyltransferase (2-polyprenyl-6-hydroxyphenol methylase) (EC 2.1.1.222) (3-demethylubiquinone 3-O-methyltransferase) (EC 2.1.1.64)	3	0	4	YES	present	-0.68563	2.039	notype		not found	not found
Q87DI1	ubiE PD_0704	Ubiquinone/menaquinone biosynthesis C-methyltransferase UbiE (EC 2.1.1.163) (EC 2.1.1.201) (2-methoxy-6-polyprenyl-1,4-benzoquinol methylase) (Demethylmenaquinone methyltransferase)	0	0	4		not	-0.916762	7.61704	notype		not found	not found
Q87A66	lpxH PD_1965	UDP-2,3-diacylglucosamine hydrolase (EC 3.6.1.54) (UDP-2,3-diacylglucosamine diphosphatase)	0	0	4		not	-0.455473	3.08652	protease		not found	not found
Q87DN5	lpxD PD_0647	UDP-3-O-[3-hydroxymyristoyl] glucosamine N-acyltransferase	0	0	4		not	-0.749452	1.5959	notype		not found	not found
Q87EI2	lpxD PD_0325	UDP-3-O-acylglucosamine N-acyltransferase (EC 2.3.1.191)	0	0	4		not	-0.364604	5.22804	notype		not found	not found
Q87CB6	ugd PD_1167	UDP-glucose 6-dehydrogenase (EC 1.1.1.22)	3	0	4	YES	present	-1.43852	3.11901	notype		Yes	not found
Q87BB5	rfbB PD_1543	UDP-glucuronate decarboxylase (EC 4.1.1.35)	0	0	4		not	-0.796009	4.6737	notype		not found	not found
Q87EA8	murL PD_0409	UDP-N-acetyl-alpha-D-muramoyl-L-alanyl-L-glutamate epimerase (EC 5.1.1.23) (UDP-MurNAc-L-Ala-L-Glu epimerase)	2	0	4		not	-0.127124	0.21645	notype		not found	not found
Q87A76	murB PD_1953	UDP-N-acetylenolpyruvoylglucosamine reductase (EC 1.3.1.98) (UDP-N-acetylmuramate dehydrogenase)	2	0	4		not	-0.794586	1.34088	notype		not found	not found
Q87DN8	murA PD_0644	UDP-N-acetylglucosamine 1-carboxyvinyltransferase (EC 2.5.1.7) (Enoylpyruvate transferase) (UDP-N-acetylglucosamine enolpyruvyl transferase) (EPT)	2	0	4		not	-0.492224	0.998893	notype		not found	not found
Q87DJ4	murG PD_0688	UDP-N-acetylglucosamine--N-acetylmuramyl-(Pentapeptide) pyrophosphoryl-undecaprenol	0	0	4		not	-0.414631	4.10152	notype		not found	not found
Q87AF9	murG PD_1866	UDP-N-acetylglucosamine--N-acetylmuramyl-(pentapeptide) pyrophosphoryl-undecaprenol N-acetylglucosamine transferase (EC 2.4.1.227) (Undecaprenyl-PP-MurNAc-pentapeptide-UDPGlcNAc GlcNAc transferase)	0	0	4		not	-0.376785	4.81556	notype		not found	not found
Q87AG0	murC PD_1865	UDP-N-acetylmuramate--L-alanine ligase (EC 6.3.2.8) (UDP-N-acetylmuramoyl-L-alanine synthetase)	1	0	4		not	-1.19977	5.0506	notype		not found	not found
Q87ES5	mpL mpl PD_0223	UDP-N-acetylmuramate--L-alanyl-gamma-D-glutamyl-meso-2,6-diaminoheptandioate ligase (EC 6.3.2.45) (Murein peptide ligase) (UDP-N-acetylmuramate:L-alanyl-gamma-D-glutamyl-meso-diaminopimelate ligase)	0	0	3		not	-0.264601	1.58318	notype		not found	not found
Q87AF5	murE PD_1870	UDP-N-acetylmuramoyl-L-alanyl-D-glutamate--2,6-diaminopimelate ligase (EC 6.3.2.13) (Meso-A2pm-adding enzyme) (Meso-diaminopimelate-adding enzyme) (UDP-MurNAc-L-Ala-D-Glu:meso-diaminopimelate ligase) (UDP-MurNAc-tripeptide synthetase) (UDP-N-acetylmuramyl-tripeptide synthetase)	0	0	4		not	-0.327407	5.85939	notype		not found	not found
Q87AF6	murF PD_1869	UDP-N-acetylmuramoyl-tripeptide--D-alanyl-D-alanine ligase (EC 6.3.2.10) (D-alanyl-D-alanine-adding enzyme)	1	0	4		not	-0.341253	1.6877	notype		not found	not found
Q87DV7	PD_0573	Lipid/polyisoprenoid-binding YceI-like domain-containing protein	4	2	4	YES	present	-0.260249	1.29952	notype	< 30kDa, no TM	not found	not found
Q87E01	PD_0528	Autotransporter domain-containing protein	4	4	4	NO	present	0.392145	0.346968	notype		Yes	not found
Q87EC2	PD_0395	DUF2782 domain-containing protein	4	4	4	NO	enriched	0.59177	2.62377	notype	< 30kDa, no TM	not found	not found
Q87EI9	PD_0318	TonB-dependent receptor-like beta-barrel domain-containing protein	4	4	4	NO	present	0.467836	0.744231	OM		Yes	not found
Q87EM3	PD_0280	Peptidase M23 domain-containing protein	4	0	4	YES	present	0.124525	0.222696	OM		not found	not found
Q87F23	PD_0115	SPOR domain-containing protein	4	3	3	NO	present	0.409367	0.709663	notype		not found	not found
Q87F47	PD_0090	Carbohydrate-binding/sugar hydrolysis domain-containing protein	3	2	4	YES	present	-0.105742	0.230856	notype		Yes	not found
Q87EK3	PD_0304	Uncharacterized protein	2	0	4		not	-0.433851	0.33261	notype		not found	not found
Q87EC3	PD_0394	Uncharacterized protein	0	0	4		not	-0.317471	7.63343	notype		not found	not found
Q87DS2	PD_0609	Uncharacterized protein	0	0	4		not	-0.771193	8.66926	notype		not found	not found
Q87D92	PD_0794	Uncharacterized protein	0	0	4		not	-0.587407	1.97211	notype		not found	not found
Q87D44	PD_0842	Uncharacterized protein	0	0	4		not	-0.407352	4.02895	notype		not found	not found
Q877L7	PD_0916 PD_0929	Uncharacterized protein	0	0	3		not	-0.586406	1.59524	notype		not found	not found
Q87CE9	PD_1126	Uncharacterized protein	1	0	3		not	-0.272834	0.972957	notype		not found	not found
Q87C79	PD_1214	Uncharacterized protein	0	0	4		not	-0.566759	3.07066	notype		not found	not found
Q87B66	PD_1592	Uncharacterized protein	0	0	4		not	-0.607754	2.50371	notype		not found	not found
Q87AZ5	PD_1665	Uncharacterized protein	1	0	4		not	-1.13557	4.22812	notype		not found	not found
Q879U5	PD_2095	Uncharacterized protein	1	1	4		not	-0.959126	1.30996	notype		not found	not found
Q87B72	PD_1586	UPF0102 protein PD_1586	0	0	4		not	-0.466712	3.16646	notype		not found	not found
Q87DH6	PD_0709	UPF0162 protein PD_0709	0	0	4		not	-0.335685	6.55619	notype		not found	not found
Q87DZ7	PD_0532	UPF0250 protein PD_0532	0	0	4		not	-0.364692	3.89849	notype		not found	not found
Q87C20	PD_1276	UPF0301 protein PD_1276	1	0	4		not	-0.229597	0.709729	notype		not found	not found
Q87EH1	pyrH PD_0337	Uridylate kinase (UK) (EC 2.7.4.22) (Uridine monophosphate kinase) (UMP kinase) (UMPK)	0	0	4		not	-0.593655	2.18732	notype		not found	not found
Q87CJ8	PD_1069	Uroporphyrin-III C-methyltransferase	0	0	4		not	-0.565509	6.45509	notype		not found	not found
Q87DV0	hemE PD_0580	Uroporphyrinogen decarboxylase (UPD) (URO-D) (EC 4.1.1.37)	2	0	4		not	-0.0781825	0.0937816	notype		not found	not found
Q87CJ9	hemD PD_1068	Uroporphyrinogen-III synthase (EC 4.2.1.75)	0	0	4		not	-0.403905	4.18027	notype		not found	not found
Q87BK3	gtaB PD_1450	UTP--glucose-1-phosphate uridylyltransferase (EC 2.7.7.9) (UDP-glucose pyrophosphorylase)	4	0	4	YES	present	-0.639988	1.19449	notype		Yes	not found
Q87BK9	uvrA PD_1444	UvrABC system protein A (UvrA protein) (Excinuclease ABC subunit A)	1	0	4		not	-0.55924	1.8184	notype		not found	not found
Q87AT6	uvrB PD_1734	UvrABC system protein B (Protein UvrB) (Excinuclease ABC subunit B)	0	0	3		not	-0.396082	1.34207	notype		not found	not found
Q87F36	valS PD_0102	Valine--tRNA ligase (EC 6.1.1.9) (Valyl-tRNA synthetase) (ValRS)	4	0	4	YES	present	-0.218674	0.430003	tRNA ligase	RNA/DNA binding	not found	not found
Q87D31	PD_0855	VirK protein	4	0	0	YES	enriched	0.461863	1.75938	virulence		Yes	not found
Q879Z9	acvB PD_2040	Virulence protein	4	0	4	YES	present	0.104832	0.16575	virulence		not found	not found
Q87DH7	PD_0708	Virulence regulator	1	0	4		not	-1.82396	5.02678	virulence		not found	not found
Q87AC1	xrvA PD_1905	Virulence regulator	0	0	4		not	-1.15782	4.50287	virulence		not found	not found
Q87BW6	PD_1332	VOC domain-containing protein	0	0	4		not	-0.953629	5.6113	notype		not found	not found
Q87AW6	tas PD_1697	Voltage-gated potassium channel beta subunit	0	0	4		not	-0.799428	6.67938	notype		not found	not found
Q87CM7	PD_1038	Xaa-Pro dipeptidyl-peptidase-like domain-containing protein	2	0	4		not	-0.0915568	0.181101	protease		not found	not found
Q87DE4	xpsN PD_0741	XpsN protein	0	0	4		not	-0.416159	3.20383	notype		not found	not found
Q87C69	PD_1225	YbhB/YbcL family Raf kinase inhibitor-like protein	0	0	4		not	-0.374048	3.9257	notype		not found	not found
Q87BB9	PD_1539	YfhO family protein	0	0	4		not	-0.330135	7.22514	notype		not found	not found
Q87FC0	PD_0007	Peptidase M48 domain-containing protein	4	3	4	NO	enriched	0.426722	3.70943	OM		not found	not found
Q87AH2	PD_1853	Zinc protease	4	2	4	YES	present	-1.24944	1.74304	protease		Yes	not found

## Sheet: Table S1B Xfp
ProtID	ProtName	OMV_untr_occ	OMVProtK_occ	WCL_occ	sensProtK	category	foldchange log	BH corrected p log	type	subtype
UPI0000007806	Translational regulator CsrA;Translational regulator CsrA;Translational regulator CsrA;Translational regulator CsrA;Translational regulator CsrA;Translational regulator CsrA;Translational regulator CsrA;Translational regulator CsrA;Carbon storage regulator CsrA;Translational regulator CsrA;Carbon storage regulator homolog;Carbon storage regulator homolog;Carbon storage regulator homolog;Carbon st…	2	0	4		not	-1.68217	4.28851	RBP	RNA/DNA binding
UPI000000788F	NADH-quinone oxidoreductase subunit A;NADH-quinone oxidoreductase subunit A;NADH-quinone oxidoreductase subunit A;NADH-quinone oxidoreductase subunit A;NADH-quinone oxidoreductase subunit A;NADH-quinone oxidoreductase subunit A;NADH-quinone oxidoreductase subunit A;NADH-quinone oxidoreductase subunit A;NADH-quinone oxidoreductase subunit A;NADH-quinone oxidoreductase subunit A;NADH-quinone oxidor…	0	0	3		not	-0.242589	1.60903	notype
UPI0000007893	NADH-quinone oxidoreductase subunit E;NADH-quinone oxidoreductase subunit E;NADH-quinone oxidoreductase subunit E;NADH-quinone oxidoreductase subunit E;NADH-quinone oxidoreductase subunit E;NADH-quinone oxidoreductase subunit E;NADH-quinone oxidoreductase subunit E;NADH-quinone oxidoreductase subunit E;NADH dehydrogenase subunit E;NADH:ubiquinone oxidoreductase 24 kD subunit;NADH dehydrogenase su…	0	0	4		not	-0.338848	6.1812	notype
UPI000000789D	Acetoacetyl-CoA reductase;3-oxoacyl-[ACP] reductase;Acetoacetyl-CoA reductase;3-ketoacyl-ACP reductase;3-ketoacyl-ACP reductase;3-ketoacyl-ACP reductase;Acetoacetyl-CoA reductase;Acetoacetyl-CoA reductase;Acetoacetyl-CoA reductase;3-oxoacyl-(ACP) reductase;3-ketoacyl-(Acyl-carrier-protein) reductase;Dehydrogenase protein;3-ketoacyl-ACP reductase;3-ketoacyl-ACP reductase;3-ketoacyl-(Acyl-carrier-p…	3	0	4	YES	present	-1.30116	2.8075	notype
UPI00000078F9	Biopolymer transporter ExbD;Biopolymer transport protein;Biopolymer transport protein ExbD/TolR;Biopolymer transporter;Biopolymer transporter ExbD;Biopolymer transporter ExbD;Biopolymer transporter ExbD;Biopolymer transport protein;Biopolymer transport protein;Biopolymer transporter;Biopolymer transporter;Biopolymer transporter;Biopolymer transporter;Biopolymer transporter ExbD;Biopolymer transpo…	0	0	4		not	-0.427168	5.95658	notype
UPI000000794B	Large ribosomal subunit protein uL16;Large ribosomal subunit protein uL16;Large ribosomal subunit protein uL16;Large ribosomal subunit protein uL16;Large ribosomal subunit protein uL16;Large ribosomal subunit protein uL16;Large ribosomal subunit protein uL16;Large ribosomal subunit protein uL16;50S ribosomal protein L16;50S ribosomal protein L16;50S ribosomal protein L16;50S ribosomal protein L16…	1	1	4		not	-1.07534	3.76347	ribosomal	RNA/DNA binding
UPI000000796B	Ribonucleoside-diphosphate reductase subunit beta;Ribonucleoside-diphosphate reductase subunit beta;Ribonucleoside-diphosphate reductase subunit beta;Ribonucleoside-diphosphate reductase subunit beta;Ribonucleoside-diphosphate reductase subunit beta;Ribonucleoside-diphosphate reductase subunit beta;Ribonucleoside-diphosphate reductase subunit beta;Ribonucleotide-diphosphate reductase subunit beta…	0	0	4		not	-0.681596	5.43959	notype
UPI00000079FB	Phosphocarrier protein HPr;Phosphotransferase system, phosphocarrier protein HPr;Phosphocarrier protein HPr;Phosphocarrier protein HPr;HPr family phosphocarrier protein;HPr family phosphocarrier protein;Phosphotransferase system, phosphocarrier protein HPr;Phosphotransferase system, HPr-related protein;Phosphocarrier protein HPr;Phosphotransferase system, phosphocarrier protein HPr;Phosphocarrier…	0	0	4		not	-0.367627	4.3428	notype
UPI00000079FE	HPr kinase/phosphorylase;HPr kinase/phosphorylase;HPr kinase/phosphorylase;HPr kinase/phosphorylase;HPr kinase/phosphorylase;HPr kinase/phosphorylase;HPr kinase/phosphorylase;HPr kinase/phosphorylase;HPr kinase/phosphorylase;HPr kinase/phosphorylase;HPr kinase/phosphorylase;HPr kinase/phosphorylase;HPr kinase/phosphorylase;HPr kinase/phosphorylase;HPr kinase/phosphorylase;HPr kinase/phosphorylase…	0	0	4		not	-0.878617	10.3693	notype
UPI00000079FF	Sigma-54 modulation protein;Sigma 54 modulation protein/ribosomal protein S30EA;Ribosome hibernation promoting factor HPF;Ribosome hibernation promoting factor HPF;Ribosome-associated translation inhibitor RaiA;Ribosome-associated translation inhibitor RaiA;Ribosome-associated translation inhibitor RaiA;Sigma 54 modulation protein/ribosomal protein S30EA;Sigma-54 modulation protein;Ribosome-assoc…	0	0	4		not	-0.904806	9.54505	ribosomal	RNA/DNA binding
UPI0000007A04	3-deoxy-D-manno-octulosonate 8-phosphate phosphatase KdsC;3-deoxy-D-manno-octulosonate 8-phosphate phosphatase KdsC;3-deoxy-D-manno-octulosonate 8-phosphate phosphatase KdsC;3-deoxy-D-manno-octulosonate 8-phosphate phosphatase KdsC;3-deoxy-D-manno-octulosonate 8-phosphate phosphatase KdsC;3-deoxy-D-manno-octulosonate 8-phosphate phosphatase KdsC;3-deoxy-D-manno-octulosonate 8-phosphate phosphatas…	1	0	4		not	-0.587576	2.74663	protease
UPI0000007AAC	Transcriptional regulator (PbsX family);Transcriptional regulator PbsX family;Transcriptional regulator, XRE family;XRE family transcriptional regulator;XRE family transcriptional regulator;Helix-turn-helix transcriptional regulator;Helix-turn-helix motif;Putative transcriptional regulator, XRE family;XRE family transcriptional regulator;XRE family transcriptional regulator;XRE family transcripti…	0	0	4		not	-0.593786	7.50202	RBP	RNA/DNA binding
UPI0000007ABF	3-oxoacyl-[ACP] synthase III;3-oxoacyl-[ACP] synthase III;Beta-ketoacyl-acyl-carrier-protein synthase I;3-oxoacyl-ACP synthase;3-oxoacyl-ACP synthase III;3-oxoacyl-ACP synthase;3-oxoacyl-ACP synthase III;3-oxoacyl-(Acyl carrier protein) synthase III;3-oxoacyl-[acyl-carrier-protein] synthase III FabH;3-oxoacyl-ACP synthase;3-oxoacyl-ACP synthase;3-oxoacyl-(Acyl carrier protein) synthase III;3-oxoa…	0	0	4		not	-0.387717	4.8977	notype
UPI0000007ACD	Pilus biogenesis protein;Pilus biogenesis protein;CheW protein;Pilus biogenesis protein;Pilus biogenesis protein;Purine-binding chemotaxis protein CheW;Purine-binding chemotaxis protein CheW;CheW-like protein;Pilus biogenesis protein;CheW protein;Chemotaxis signal transduction protein CheW;Pilus biogenesis protein;Pilus biogenesis protein;CheW protein;CheW protein;Chemotaxis protein CheW;Chemotax…	0	0	4		not	-0.596119	6.62845	notype
UPI0000007AE5	Trp operon repressor homolog;Trp operon repressor homolog;Trp operon repressor homolog;Trp operon repressor homolog;Trp operon repressor homolog;Trp operon repressor homolog;Trp operon repressor homolog;Trp operon repressor homolog;Trp operon repressor;Trp operon repressor homolog;Trp operon repressor homolog;Trp operon repressor homolog;Trp operon repressor homolog;Trp operon repressor homolog;t…	0	0	4		not	-0.348601	5.22966	RBP	RNA/DNA binding
UPI0000007B8B	Methanol dehydrogenase regulatory protein;Methanol dehydrogenase regulatory protein;ATPase associated with various cellular activities AAA_3;MoxR family ATPase;ATPase;ATPase;ATPase;ATPase;ATPase;MoxR family ATPase;MoxR family ATPase;MoxR family ATPase;AAA domain-containing protein;MoxR family ATPase;methanol dehydrogenase regulatory protein;methanol dehydrogenase regulatory protein;ATPase;Methano…	0	0	4		not	-1.00631	9.67155	notype
UPI0000007B96	Protein-export protein SecB;Protein-export protein SecB;Protein-export protein SecB;Protein-export protein SecB;Protein-export protein SecB;Protein-export protein SecB;Protein-export chaperone SecB;Protein-export protein SecB;Protein-export protein SecB;Protein-export protein SecB;Protein-export protein SecB;Protein-export protein SecB;Protein-export protein SecB;Protein-export protein SecB;Prote…	3	0	4	YES	present	-0.853029	2.55748	notype
UPI0000007B97	Rhodanese domain-containing protein;Rhodanese domain protein;Membrane protein;Rhodanese-like domain-containing protein;Rhodanese-like domain-containing protein;Rhodanese-like domain-containing protein;Rhodanese-like;Rhodanese domain-containing protein;Rhodanese-related sulfurtransferase;Rhodanese domain-containing protein;Membrane protein;Uncharacterized protein;Uncharacterized protein;Rhodanese-…	0	0	4		not	-0.56861	9.1285	OM
UPI0000007CA9	Phosphatidylglycerol--prolipoprotein diacylglyceryl transferase;Phosphatidylglycerol--prolipoprotein diacylglyceryl transferase;Phosphatidylglycerol--prolipoprotein diacylglyceryl transferase;Prolipoprotein diacylglyceryl transferase;Prolipoprotein diacylglyceryl transferase;Prolipoprotein diacylglyceryl transferase;Prolipoprotein diacylglyceryl transferase;Phosphatidylglycerol--prolipoprotein di…	0	0	4		not	-0.47242	3.5645	notype
UPI0000007CB2	Ferric uptake regulation protein;Ferric uptake regulation protein;Ferric uptake regulation protein;Ferric iron uptake transcriptional regulator;Ferric uptake regulator family protein;FUR family transcriptional regulator;FUR family transcriptional regulator;Fur family transcriptional regulator;Ferric uptake regulation protein;Ferric uptake regulation protein;Ferric uptake regulation protein;Ferric…	2	1	4		not	-0.898253	2.22055	RBP	RNA/DNA binding
UPI0000007CB5	Coenzyme Q-binding protein COQ10 START domain-containing protein;Type II toxin-antitoxin system RatA family toxin;Type II toxin-antitoxin system RatA family toxin;Type II toxin-antitoxin system RatA family toxin;Ribosome association toxin RatA;Putative uncharacterized protein;Oligoketide cyclase;Oligoketide cyclase;Oligoketide cyclase;Ubiquinone-binding protein;Ubiquinone-binding protein;Ubiquino…	0	0	4		not	-0.416214	4.24877	toxin	RNA/DNA binding
UPI0000007CBC	CYTH domain-containing protein;Adenylate cyclase;CYTH domain-containing protein;CYTH domain-containing protein;Adenylate cyclase;Putative adenylate cyclase family protein;Adenylate cyclase;Uncharacterized protein;Adenylate cyclase;Adenylate cyclase;CYTH domain protein;CYTH domain protein;CYTH domain protein;CYTH domain-containing protein;CYTH domain-containing protein;CYTH domain-containing prote…	0	0	4		not	-0.352844	5.03019	notype
UPI0000007CFF	30S ribosomal protein S1;30S ribosomal protein S1;30S ribosomal protein S1;30S ribosomal protein S1;30S ribosomal protein S1;30S ribosomal protein S1;30S ribosomal protein S1;30S ribosomal protein S1;30S ribosomal protein S1;30S ribosomal protein S1;30S ribosomal protein S1;30S ribosomal protein S1;30S ribosomal protein S1;30S ribosomal protein S1;30S ribosomal protein S1;30S ribosomal protein S1…	4	1	4	YES	present	-1.53654	2.4527	ribosomal	RNA/DNA binding
UPI0000007D60	DNA transport competence protein;Competence protein ComEA helix-hairpin-helix repeat protein;DNA transport competence protein;ComEA family DNA-binding protein;DNA uptake protein and DNA-binding protein;Helix-hairpin-helix repeat-containing competence protein ComEA;Competence protein ComEA;Competence protein ComEA;Competence protein ComEA;ComEA family DNA-binding protein;ComEA family DNA-binding p…	0	0	4		not	-0.368263	5.4404	DBP	RNA/DNA binding
UPI0000007D70	Recombination-associated protein RdgC;Recombination-associated protein RdgC;Recombination-associated protein RdgC;Recombination-associated protein RdgC;Recombination-associated protein RdgC;Recombination-associated protein RdgC;Recombination-associated protein RdgC;Recombination-associated protein RdgC;Recombination-associated protein RdgC;Recombination-associated protein RdgC;Recombination-assoc…	1	0	4		not	-0.663492	1.8244	DBP	RNA/DNA binding
UPI0000007DD4	Two-component system, regulatory protein;Two-component system, regulatory protein;Two component transcriptional regulator, winged helix family;Transcriptional regulator;Transcriptional regulator;Response regulator transcription factor;Transcriptional regulator;Response regulator transcription factor;Response regulator transcription factor;Response regulator receiver:Transcriptional regulatory pro…	2	0	4		not	-0.92116	3.22463	DBP	RNA/DNA binding
UPI0000007DEA	Replicative DNA helicase;Replicative DNA helicase;Replicative DNA helicase;Replicative DNA helicase;Replicative DNA helicase;Replicative DNA helicase;Replicative DNA helicase;Replicative DNA helicase;Replicative DNA helicase;Replicative DNA helicase;Replicative DNA helicase;Replicative DNA helicase;Replicative DNA helicase DnaB;DNA helicase;DNA helicase;Replicative DNA helicase;Replicative DNA he…	0	0	3		not	-0.274074	1.5573	DBP	RNA/DNA binding
UPI0000007E0D	6,7-dimethyl-8-ribityllumazine synthase;6,7-dimethyl-8-ribityllumazine synthase;6,7-dimethyl-8-ribityllumazine synthase;6,7-dimethyl-8-ribityllumazine synthase;6,7-dimethyl-8-ribityllumazine synthase;6,7-dimethyl-8-ribityllumazine synthase;6,7-dimethyl-8-ribityllumazine synthase;6,7-dimethyl-8-ribityllumazine synthase;6,7-dimethyl-8-ribityllumazine synthase;6,7-dimethyl-8-ribityllumazine synthase…	0	0	4		not	-0.601071	9.58872	notype
UPI0000007EB5	Two-component system, regulatory protein;Two-component system, regulatory protein;Two component transcriptional regulator, winged helix family;Response regulator transcription factor;XRE family transcriptional regulator;Response regulator transcription factor;Response regulator transcription factor;Response regulator transcription factor;Two component transcriptional regulator;Uncharacterized pro…	0	0	4		not	-0.924532	9.87978	DBP	RNA/DNA binding
UPI0000007ECF	FeS cluster biogenesis domain-containing protein;FeS cluster biogenesis domain-containing protein;Iron-sulfur cluster assembly accessory protein;Iron-sulfur cluster assembly protein;Iron-sulfur cluster assembly protein;Iron-sulfur cluster assembly protein;Iron-sulfur cluster assembly accessory protein;Iron-sulfur cluster assembly accessory protein;HesB/YadR/YfhF;Putative uncharacterized protein;I…	0	0	4		not	-0.461587	6.61147	notype
UPI0000007EF3	Transcriptional regulator (LuxR/UhpA family);Transcriptional regulator;Two component transcriptional regulator, LuxR family;Response regulator;Response regulator;Response regulator;Two component LuxR family transcriptional regulator;Response regulator protein;Response regulator;Response regulator;Response regulator;Response regulator;Response regulator;Two-component system response regulator UvrY…	0	0	4		not	-0.40338	4.61177	DBP	RNA/DNA binding
UPI0000007EFC	Temperature acclimation protein B;Cold-shock DNA-binding domain protein;Cold-shock protein;Cold-shock protein;Cold-shock protein;Cold-shock protein;Cold-shock protein;Cold-shock protein, DNA-binding;Putative cold-shock DNA-binding domain protein;Temperature acclimation protein B;Cold shock protein;Cold-shock protein;Cold-shock protein;Cold-shock protein;Cold-shock protein;Cold-shock protein;Cold-…	0	0	4		not	-2.35354	15.5306	DBP	RNA/DNA binding
UPI00000C227B	Beta sliding clamp;Beta sliding clamp;Beta sliding clamp;DNA polymerase III subunit beta;DNA polymerase III subunit beta;DNA polymerase III subunit beta;DNA polymerase III subunit beta;DNA polymerase III subunit beta;DNA polymerase III subunit beta;DNA polymerase III subunit beta;DNA polymerase III subunit beta;DNA polymerase III subunit beta;DNA polymerase III, beta chain;DNA polymerase III subu…	4	0	4	YES	present	-0.738602	1.31594	DBP	RNA/DNA binding
UPI00000C227D	DNA gyrase subunit B;DNA gyrase subunit B;DNA gyrase subunit B;DNA gyrase subunit B;DNA gyrase subunit B;DNA gyrase subunit B;DNA topoisomerase (ATP-hydrolyzing) subunit B;DNA gyrase subunit B;DNA gyrase subunit B;DNA gyrase subunit B;DNA gyrase subunit B;DNA gyrase subunit B;DNA gyrase subunit B;DNA gyrase subunit B;DNA gyrase subunit B;DNA gyrase subunit B;DNA gyrase subunit B;DNA gyrase subuni…	0	0	4		not	-1.36849	11.3125	DBP	RNA/DNA binding
UPI00000C2282	Biopolymer transport ExbB protein;TonB-system energizer ExbB;Biopolymer transporter ExbB;Biopolymer transporter ExbB;Biopolymer transporter ExbB;Biopolymer transporter ExbB;Biopolymer transporter ExbB;Biopolymer transporter ExbB;Biopolymer transporter ExbB;Biopolymer transporter ExbB;TonB-system energizer ExbB;biopolymer transport ExbB protein;Biopolymer transport ExbB protein;Biopolymer transpor…	0	2	4		not	-2.20874	11.6262	OM
UPI00000C2283	Biopolymer transport ExbD1 protein;Biopolymer transporter ExbD;Biopolymer transporter ExbD;Biopolymer transporter ExbD;Biopolymer transporter ExbD;Biopolymer transporter ExbD;Biopolymer transporter ExbD;Biopolymer transporter ExbD;Biopolymer transporter ExbD;Biopolymer transporter ExbD;biopolymer transporter ExbD;biopolymer transport ExbD1 protein;Biopolymer transport ExbD1 protein;Biopolymer tra…	0	0	4		not	-0.925712	9.87853	notype
UPI00000C2293	Type II secretion system protein H;Type II secretion system protein H;Prepilin;Prepilin;Prepilin;Prepilin;Prepilin;Prepilin;Prepilin;Prepilin;Tfp pilus assembly protein FimT/FimU;pre-pilin like leader sequence;Pre-pilin like leader sequence;Prepilin;Prepilin;Prepilin;Prepilin;Prepilin;Prepilin;Prepilin;Tfp pilus assembly protein FimT/FimU;Tfp pilus assembly protein FimT/FimU;Prepilin;Prepilin;Pre…	0	0	4		not	-1.03857	6.6386	notype
UPI00000C22A5	Biotin carboxyl carrier protein of acetyl-CoA carboxylase;Biotin carboxyl carrier protein of acetyl-CoA carboxylase;Acetyl-CoA carboxylase biotin carboxyl carrier protein;Acetyl-CoA carboxylase biotin carboxyl carrier protein;Acetyl-CoA carboxylase biotin carboxyl carrier protein;Acetyl-CoA carboxylase;Acetyl-CoA carboxylase;Biotin carboxyl carrier protein of acetyl-CoA carboxylase;Biotin carboxy…	0	0	4		not	-0.704326	9.49229	notype
UPI00000C22B4	Biotin synthase;Biotin synthase;Biotin synthase;Biotin synthase;Biotin synthase;Biotin synthase;Biotin synthase;Biotin synthase;Biotin synthase;Biotin synthase;biotin synthase BioB;biotin synthase;Biotin synthase;Biotin synthase;Biotin synthase;Biotin synthase;Biotin synthase;Biotin synthase;Biotin synthase;Biotin synthase;Biotin synthase;Biotin synthase;Biotin synthase;Biotin synthase BioB;Bioti…	0	0	3		not	-0.288079	1.51035	notype
UPI00000C22C9	GTPase HflX;GTPase HflX;GTPase HflX;GTPase HflX;GTPase HflX;GTPase HflX;GTPase HflX;GTPase HflX;GTPase HflX;GTPase HflX;GTPase HflX;GTP-binding protein;GTP-binding protein;GTPase HflX;GTPase HflX;GTPase HflX;GTPase HflX;GTPase HflX;GTPase HflX;GTPase HflX;GTPase HflX;GTPase HflX;GTPase HflX;GTPase HflX;GTPase HflX;GTPase HflX;GTPase HflX;GTPase HflX;GTPase HflX;GTPase HflX;GTPase HflX;GTPase HflX…	0	0	4		not	-0.325081	6.52992	notype
UPI00000C22CD	Ribosomal RNA large subunit methyltransferase E;Ribosomal RNA large subunit methyltransferase E;Ribosomal RNA large subunit methyltransferase E;Ribosomal RNA large subunit methyltransferase E;23S rRNA (Uridine(2552)-2'-O)-methyltransferase RlmE;Ribosomal RNA large subunit methyltransferase E;Ribosomal RNA large subunit methyltransferase E;Ribosomal RNA large subunit methyltransferase E;Ribosomal …	0	0	4		not	-0.324431	6.76135	ribosomal	RNA/DNA binding
UPI00000C22E6	oligopeptidase A;oligopeptidase A;Oligopeptidase A;Oligopeptidase A;Oligopeptidase A;Oligopeptidase A;Oligopeptidase A;Oligopeptidase A;M3 family metallopeptidase;oligopeptidase A;Oligopeptidase A;Oligopeptidase A;Oligopeptidase A;Oligopeptidase A;Oligopeptidase A;Oligopeptidase A;Oligopeptidase A;Oligopeptidase A;Oligopeptidase A;Oligopeptidase A;M3 family metallopeptidase;Oligopeptidase A;Oligo…	0	0	4		not	-1.13224	9.37106	protease
UPI00000C22FC	Cysteine protease;Peptidase;Peptidase C1;Peptidase C1;Peptidase C1;Peptidase C1;Peptidase C1;Peptidase C1;Peptidase C1;peptidase;cysteine protease;Cysteine protease;Peptidase C1;Peptidase C1;Peptidase C1;Peptidase C1;Peptidase C1;Peptidase C1;Peptidase C1;Peptidase;Peptidase;Peptidase;Peptidase C1;Peptidase C1;Peptidase C1;Peptidase C1;Peptidase C1;peptidase C1	1	0	4		not	-0.963171	1.75713	OM
UPI00000C2306	Anhydro-N-acetylmuramic acid kinase;Anhydro-N-acetylmuramic acid kinase;Anhydro-N-acetylmuramic acid kinase;Anhydro-N-acetylmuramic acid kinase;Anhydro-N-acetylmuramic acid kinase;Anhydro-N-acetylmuramic acid kinase;Anhydro-N-acetylmuramic acid kinase;Anhydro-N-acetylmuramic acid kinase;Anhydro-N-acetylmuramic acid kinase;Anhydro-N-acetylmuramic acid kinase;anhydro-N-acetylmuramic acid kinase;anh…	0	0	4		not	-0.359396	5.45553	notype
UPI00000C232E	Transcriptional regulator (MarR family);MarR family transcriptional regulator;MarR family transcriptional regulator;MarR family transcriptional regulator;MarR family transcriptional regulator;MarR family transcriptional regulator;MarR family transcriptional regulator;MarR family transcriptional regulator;MarR family transcriptional regulator;MarR family transcriptional regulator;MarR family trans…	2	0	4		not	-0.85601	1.95908	RBP	RNA/DNA binding
UPI00000C2337	Protein-export membrane protein SecF;Protein-export membrane protein SecF;Protein-export membrane protein SecF;Protein-export membrane protein SecF;Protein-export membrane protein SecF;Preprotein translocase subunit SecF;Protein-export membrane protein SecF;Protein-export membrane protein SecF;Protein-export membrane protein SecF;Protein-export membrane protein SecF;protein translocase subunit Se…	0	0	4		not	-1.19289	10.9938	OM
UPI00000C233C	Transcription termination/antitermination protein NusA;Transcription termination/antitermination protein NusA;Peptidase M54;Transcription termination/antitermination protein NusA;Peptidase M54;Transcription termination/antitermination protein NusA;Transcription termination/antitermination protein NusA;Transcription termination/antitermination protein NusA;Transcription termination/antitermination…	0	0	4		not	-1.57314	10.3475	OM	RNA/DNA binding
UPI00000C233D	Small ribosomal subunit protein uS15;Small ribosomal subunit protein uS15;Small ribosomal subunit protein uS15;Small ribosomal subunit protein uS15;30S ribosomal protein S15;30S ribosomal protein S15;30S ribosomal protein S15;30S ribosomal protein S15;30S ribosomal protein S15;30S ribosomal protein S15;30S ribosomal protein S15;30S ribosomal protein S15;30S ribosomal protein S15;30S ribosomal pro…	3	0	4	YES	present	-0.966675	1.96773	ribosomal	RNA/DNA binding
UPI00000C239F	D-lactate dehydrogenase;Dimethylmenaquinone methyltransferase;Dimethylmenaquinone methyltransferase;Dimethylmenaquinone methyltransferase;Dimethylmenaquinone methyltransferase;Dimethylmenaquinone methyltransferase;Dimethylmenaquinone methyltransferase;Dimethylmenaquinone methyltransferase;FAD-binding oxidoreductase;FAD-binding oxidoreductase;Dimethylmenaquinone methyltransferase;FAD-linked oxidas…	0	0	4		not	-0.422551	8.06776	notype
UPI00000C23B3	Fimbrial assembly membrane protein;PilN domain-containing protein;Fimbrial protein;Fimbrial protein;Fimbrial protein;Fimbrial protein;Fimbrial protein;Fimbrial protein;Fimbrial protein;Fimbrial protein;PilN domain-containing protein;fimbrial assembly membrane protein;Fimbrial assembly membrane protein;Fimbrial protein;Fimbrial protein;Fimbrial protein;Fimbrial protein;Fimbrial protein;Fimbrial pr…	0	0	4		not	-1.39152	10.5695	OM
UPI00000C23B4	Fimbrial assembly membrane protein;Fimbrial protein;Fimbrial protein;Fimbrial protein;Fimbrial protein;Fimbrial protein;Fimbrial protein;Fimbrial protein;type 4a pilus biogenesis protein PilO;fimbrial assembly membrane protein;Fimbrial assembly membrane protein;Fimbrial protein;Fimbrial protein;Fimbrial protein;Fimbrial protein;Fimbrial protein;Fimbrial protein;Fimbrial protein;Fimbrial protein;F…	0	0	4		not	-1.13194	9.99176	OM
UPI00000C23B6	Fimbrial assembly protein;Fimbrial protein;Fimbrial protein;Fimbrial protein;Fimbrial protein;Fimbrial protein;Fimbrial protein;Fimbrial protein;Fimbrial protein;fimbrial assembly protein;type IV pilus secretin PilQ;Fimbrial assembly protein;Fimbrial protein;Fimbrial protein;Fimbrial protein;Fimbrial protein;Fimbrial protein;Fimbrial protein;Fimbrial protein;Fimbrial protein;Fimbrial protein;Fimb…	2	0	4		not	-1.08795	2.92588	OM
UPI00000C23BE	30S ribosomal protein THX;30S ribosomal protein THX;SSU ribosomal protein S31P;SSU ribosomal protein S31P;SSU ribosomal protein S31P;SSU ribosomal protein S31P;Uncharacterized protein;Uncharacterized protein;Ribosomal small subunit protein bTHX;30S ribosomal protein THX;30S ribosomal protein THX;hypothetical protein;Uncharacterized protein;SSU ribosomal protein S31P;Uncharacterized protein;Riboso…	3	0	4	YES	present	-0.59113	1.52027	ribosomal	RNA/DNA binding
UPI00000C23C0	Outer membrane hemin receptor;Ligand-gated channel;Ligand-gated channel;Ligand-gated channel;Ligand-gated channel;Ligand-gated channel;Ligand-gated channel;Ligand-gated channel;Ligand-gated channel;Ligand-gated channel;Ligand-gated channel;TonB-dependent receptor;outer membrane hemin receptor;Outer membrane hemin receptor;Ligand-gated channel;Ligand-gated channel;Ligand-gated channel;Ligand-gated…	0	0	4		not	-0.736252	9.14893	OM
UPI00000C23C8	Bacterioferritin;Bacterioferritin;Bacterioferritin;Bacterioferritin;Bacterioferritin;Bacterioferritin;Bacterioferritin;Bacterioferritin;Bacterioferritin;Bacterioferritin;bacterioferritin;bacterioferritin;Bacterioferritin;Bacterioferritin;Bacterioferritin;Bacterioferritin;Bacterioferritin;Bacterioferritin;Bacterioferritin;Bacterioferritin;Bacterioferritin;Bacterioferritin;Bacterioferritin;Bacterio…	0	0	4		not	-2.10362	7.34456	notype
UPI00000C23CE	Response regulator receiver protein;EAL domain-containing protein;GGDEF signaling protein;GGDEF signaling protein;GGDEF signaling protein;GGDEF signaling protein;Response regulator receiver protein;Response regulator receiver protein;Response regulator receiver protein;GGDEF domain-containing response regulator;EAL domain-containing response regulator;hypothetical protein;Uncharacterized protein;…	0	0	4		not	-1.10599	8.82209	notype
UPI00000C23D2	Export protein;Membrane protein;Membrane protein;Membrane protein;Membrane protein;Membrane protein;Membrane protein;Membrane protein;Uncharacterized protein;Uncharacterized protein;Uncharacterized protein;TerC family protein;export protein;Export protein;Membrane protein;Membrane protein;Uncharacterized protein;Uncharacterized protein;Uncharacterized protein;Uncharacterized protein;Uncharacteriz…	0	0	3		not	-0.258904	1.53277	OM
UPI00000C23DC	STAS domain-containing protein;Lipid asymmetry maintenance protein MlaB;Sulfate transporter;Sulfate transporter;Sulfate transporter;Sulfate transporter;Sulfate transporter;Sulfate transporter;Sulfate transporter;Sulfate transporter;lipid asymmetry maintenance protein MlaB;hypothetical protein;Uncharacterized protein;Sulfate transporter;Sulfate transporter;Sulfate transporter;Sulfate transporter;S…	0	0	4		not	-0.383807	4.8359	notype
UPI00000C23DD	Toluene tolerance protein;Phospholipid-binding protein MlaC;Organic solvent ABC transporter;Organic solvent ABC transporter;Organic solvent ABC transporter;Organic solvent ABC transporter;Organic solvent ABC transporter;Organic solvent ABC transporter;Organic solvent ABC transporter;Organic solvent ABC transporter;phospholipid-binding protein MlaC;toluene tolerance protein;Toluene tolerance prote…	4	1	4	YES	present	-0.609819	1.45264	notype
UPI00000C23DE	Toluene tolerance protein;Mammalian cell entry protein;Mammalian cell entry protein;Mammalian cell entry protein;Mammalian cell entry protein;Outer membrane lipid asymmetry maintenance protein MlaD;toluene tolerance protein;mammalian cell entry protein;outer membrane lipid asymmetry maintenance protein MlaD;Toluene tolerance protein;Mammalian cell entry protein;Outer membrane lipid asymmetry main…	0	0	4		not	-1.09241	10.8631	OM
UPI00000C23DF	Intermembrane phospholipid transport system permease protein MlaE;Intermembrane phospholipid transport system permease protein MlaE;Intermembrane phospholipid transport system permease protein MlaE;ABC transporter permease;ABC transporter permease;ABC transporter permease;ABC transporter permease;ABC transporter permease;ABC transporter permease;ABC transporter permease;MlaE family lipid ABC tran…	0	0	4		not	-0.795193	6.41274	OM
UPI00000C23EB	GatB/YqeY domain-containing protein;GatB/Yqey;GatB/Yqey;GatB/Yqey;GatB/Yqey;Glutamyl-tRNA amidotransferase;Glutamyl-tRNA amidotransferase;Glutamyl-tRNA amidotransferase;Glutamyl-tRNA amidotransferase;Glutamyl-tRNA amidotransferase;Glutamyl-tRNA amidotransferase;GatB/YqeY domain-containing protein;hypothetical protein;Uncharacterized protein;GatB/Yqey;Glutamyl-tRNA amidotransferase;Glutamyl-tRNA a…	0	0	3		not	-0.29034	1.50065	RBP	RNA/DNA binding
UPI00000C23F3	CDP-diacylglycerol--serine O-phosphatidyltransferase;CDP-diacylglycerol--serine O-phosphatidyltransferase;CDP-diacylglycerol--serine O-phosphatidyltransferase;CDP-diacylglycerol--serine O-phosphatidyltransferase;CDP-diacylglycerol--serine O-phosphatidyltransferase;CDP-diacylglycerol--serine O-phosphatidyltransferase;CDP-diacylglycerol--serine O-phosphatidyltransferase;CDP-diacylglycerol--serine O…	0	0	4		not	-0.368471	5.45366	notype
UPI00000C23F7	DNA-binding protein;H-NS histone family protein;DNA-binding protein;DNA-binding protein;DNA-binding protein;DNA-binding protein;DNA-binding protein;DNA-binding protein;DNA-binding protein;DNA-binding protein;H-NS family nucleoid-associated regulatory protein;DNA-binding protein;DNA-binding protein;DNA-binding protein;DNA-binding protein;DNA-binding protein;DNA-binding protein;DNA-binding protein;…	2	0	4		not	-0.803459	2.64964	DBP	RNA/DNA binding
UPI00000C23FD	Protein HflC;Protein HflC;Protein HflC;Protein HflC;Protein HflC;Membane protease HflC;Protein HflC;Protein HflC;Protein HflC;Protein HflC;protease modulator HflC;integral membrane proteinase;Integral membrane proteinase;Membane protease HflC;Membane protease HflC;Protease modulator HflC;Protease modulator HflC;Protease modulator HflC;Protease modulator HflC;Protease modulator HflC;Protease modul…	0	0	4		not	-1.78375	13.8887	OM
UPI00000C24AE	Peptidyl-prolyl cis-trans isomerase;Peptidyl-prolyl cis-trans isomerase;Peptidyl-prolyl cis-trans isomerase;Peptidyl-prolyl cis-trans isomerase;Peptidyl-prolyl cis-trans isomerase;Peptidyl-prolyl cis-trans isomerase;Peptidyl-prolyl cis-trans isomerase;Peptidyl-prolyl cis-trans isomerase;Peptidyl-prolyl cis-trans isomerase;Peptidyl-prolyl cis-trans isomerase;peptidylprolyl isomerase;peptidyl-proly…	0	0	4		not	-0.962734	15.2787	notype
UPI00000C24C0	3-oxoacyl-[acyl-carrier-protein] synthase 2;3-oxoacyl-[acyl-carrier-protein] synthase 2;3-oxoacyl-[acyl-carrier-protein] synthase 2;3-oxoacyl-[acyl-carrier-protein] synthase 2;3-oxoacyl-ACP synthase;3-oxoacyl-[acyl-carrier-protein] synthase 2;3-oxoacyl-[acyl-carrier-protein] synthase 2;3-oxoacyl-[acyl-carrier-protein] synthase 2;3-oxoacyl-[acyl-carrier-protein] synthase 2;3-oxoacyl-[acyl-carrier-…	4	1	4	YES	present	-0.58064	1.47642	notype
UPI00000C24C2	Endolytic murein transglycosylase;Endolytic murein transglycosylase;Endolytic murein transglycosylase;Endolytic murein transglycosylase;Endolytic murein transglycosylase;endolytic transglycosylase MltG;hypothetical protein;Uncharacterized protein;Aminodeoxychorismate lyase;Aminodeoxychorismate lyase;Aminodeoxychorismate lyase;Aminodeoxychorismate lyase;Aminodeoxychorismate lyase;Aminodeoxychorism…	0	0	3		not	-0.273826	1.54168	notype
UPI00000C24EF	Virulence regulator;H-NS histone family protein;Virulence regulator;Virulence regulator;Virulence regulator;Virulence regulator;Histone-like nucleoid-structuring protein;Histone-like nucleoid-structuring protein;Histone-like nucleoid-structuring protein;Histone-like nucleoid-structuring protein;H-NS family nucleoid-associated regulatory protein;virulence regulator;Virulence regulator;Virulence re…	2	0	4		not	-0.801047	2.07792	virulence
UPI00000C2516	Cell division protein FtsA;Cell division protein FtsA;Cell division protein FtsA;Cell division protein ftsA;Cell division protein FtsA;Cell division protein FtsA;Cell division protein ftsA;Cell division protein FtsA;Cell division protein FtsA;Cell division protein FtsA;cell division protein FtsA;cell division protein;Cell division protein;Cell division protein FtsA;Cell division protein FtsA;Cell…	1	0	4		not	-1.25061	5.50619	notype
UPI00000C2537	2-octaprenyl-6-methoxyphenol hydroxylase;2-octaprenyl-6-methoxyphenyl hydroxylase;2-octaprenyl-6-methoxyphenyl hydroxylase;2-octaprenyl-6-methoxyphenyl hydroxylase;2-octaprenyl-6-methoxyphenyl hydroxylase;2-octaprenyl-6-methoxyphenyl hydroxylase;2-octaprenyl-6-methoxyphenyl hydroxylase;2-octaprenyl-6-methoxyphenyl hydroxylase;2-octaprenyl-6-methoxyphenyl hydroxylase;2-octaprenyl-6-methoxyphenyl h…	0	0	3		not	-0.300809	1.45402	notype
UPI00000C2561	Penicillin-binding protein 1B;Penicillin-binding protein 1B;Penicillin-binding protein 1B;Penicillin-binding protein 1B;Penicillin-binding protein 1B;Penicillin-binding protein 1B;penicillin-binding protein 1B;Penicillin binding protein 1B;Penicillin-binding protein;Penicillin-binding protein 1B;Penicillin-binding protein 1B;Penicillin-binding protein 1B;Penicillin-binding protein 1B;Penicillin-b…	0	0	4		not	-0.403716	3.29622	notype
UPI00000C256F	Lipoprotein;Lipoprotein;Uncharacterized protein;Uncharacterized protein;Uncharacterized protein;Uncharacterized protein;Uncharacterized protein;Uncharacterized protein;Uncharacterized protein;Uncharacterized protein;Uncharacterized protein;hypothetical protein;hypothetical protein;Uncharacterized protein;Uncharacterized protein;Uncharacterized protein;Uncharacterized protein;Uncharacterized prote…	1	2	4		not	-0.79435	1.73054	notype
UPI00000C2574	ATP-binding protein;ATP-binding protein;ATP-binding protein;ATP-binding protein;ATP-binding protein;PhoH;PhoH;PhoH;Phosphate starvation-inducible protein PhoH;Phosphate starvation-inducible protein PhoH;Phosphate starvation-inducible protein PhoH;PhoH family protein;ATP-binding protein;ATP-binding protein;ATP-binding protein;PhoH;Phosphate starvation-inducible protein PhoH;Phosphate starvation-in…	0	0	4		not	-0.90057	9.43654	notype
UPI00000C257B	Stringent starvation protein A;Glutathione S-transferase N-terminal domain-containing protein;Stringent starvation protein A;Stringent starvation protein A;Stringent starvation protein A;Stringent starvation protein A;Stringent starvation protein A;Stringent starvation protein A;Stringent starvation protein A;Stringent starvation protein A;glutathione S-transferase N-terminal domain-containing pr…	3	0	4	YES	present	-0.517402	0.861371	notype
UPI00000C2595	Energy-dependent translational throttle protein EttA;Energy-dependent translational throttle protein EttA;Energy-dependent translational throttle protein EttA;ABC transporter ATP-binding protein;ABC transporter ATP-binding protein;ABC transporter ATP-binding protein;ABC transporter ATP-binding protein;ABC transporter ATP-binding protein;Energy-dependent translational throttle protein EttA;Energy-…	3	1	4	YES	present	-1.18731	1.35104	RBP	RNA/DNA binding
UPI00000C25AB	Transcriptional regulator (LuxR/UhpA family);Response regulator transcription factor;LuxR family transcriptional regulator;LuxR family transcriptional regulator;LuxR family transcriptional regulator;LuxR family transcriptional regulator;LuxR family transcriptional regulator;LuxR family transcriptional regulator;DNA-binding response regulator;DNA-binding response regulator;response regulator trans…	0	0	4		not	-1.48729	9.86941	DBP	RNA/DNA binding
UPI00000C25B4	Glutathione hydrolase proenzyme;Glutathione hydrolase proenzyme;Gamma-glutamyltransferase;Gamma-glutamyltransferase;gamma-glutamyltransferase;gamma-glutamyltranspeptidase;Gamma-glutamyltranspeptidase;Gamma-glutamyltransferase;Gamma-glutamyltransferase;Gamma-glutamyltransferase;Gamma-glutamyltransferase;Gamma-glutamyltransferase;Gamma-glutamyltransferase;Gamma-glutamyltransferase;Gamma-glutamyltra…	0	0	4		not	-0.72804	8.49234	protease
UPI00000C25B8	Dihydroorotase;Dihydroorotase;Dihydroorotase;Dihydroorotase;Dihydroorotase;Dihydroorotase;Dihydroorotase;Dihydroorotase;Dihydroorotase;Dihydroorotase;Dihydroorotase;dihydroorotase;dihydroorotase;Dihydroorotase;Dihydroorotase;Dihydroorotase;Dihydroorotase;Dihydroorotase;Dihydroorotase;Dihydroorotase;Dihydroorotase;Dihydroorotase;Dihydroorotase;Dihydroorotase;Dihydroorotase;Dihydroorotase;Dihydroor…	0	0	4		not	-0.838095	9.94704	notype
UPI00000C25E4	Ditrans,polycis-undecaprenyl-diphosphate synthase ((2E,6E)-farnesyl-diphosphate specific);Ditrans,polycis-undecaprenyl-diphosphate synthase ((2E,6E)-farnesyl-diphosphate specific);Ditrans,polycis-undecaprenyl-diphosphate synthase ((2E,6E)-farnesyl-diphosphate specific);Ditrans,polycis-undecaprenyl-diphosphate synthase ((2E,6E)-farnesyl-diphosphate specific);Ditrans,polycis-undecaprenyl-diphosphat…	0	0	4		not	-0.879375	9.17649	notype
UPI00000C25E8	DUF1820 family protein;DUF1820 family protein;DUF1820 domain-containing protein;Uncharacterized protein;Uncharacterized protein;Uncharacterized protein;Uncharacterized protein;Uncharacterized protein;Uncharacterized protein;Uncharacterized protein;DUF1820 domain-containing protein;DUF1820 family protein;hypothetical protein;Uncharacterized protein;Uncharacterized protein;Uncharacterized protein;U…	0	0	4		not	-0.361924	5.62138	notype
UPI00000C25FD	Partition protein;ParA family protein;CMP-binding protein;CMP-binding protein;CMP-binding protein;CMP-binding protein;CMP-binding protein;CMP-binding protein;CMP-binding protein;CMP-binding protein;ParA family protein;partition protein;Partition protein;CMP-binding protein;CMP-binding protein;CMP-binding protein;CMP-binding protein;CMP-binding protein;CMP-binding protein;CMP-binding protein;CMP-b…	0	0	4		not	-0.364093	6.40245	notype
UPI00000C260E	DUF2782 domain-containing protein;DUF2782 domain-containing protein;DUF2782 domain-containing protein;Uncharacterized protein;Uncharacterized protein;Uncharacterized protein;Uncharacterized protein;Uncharacterized protein;Uncharacterized protein;Uncharacterized protein;DUF2782 domain-containing protein;hypothetical protein;Uncharacterized protein;Uncharacterized protein;Uncharacterized protein;Un…	0	0	3		not	-0.268347	1.56348	notype
UPI00000C261D	Outer membrane protein;SIMPL domain-containing protein;Membrane protein;Membrane protein;Membrane protein;Membrane protein;Uncharacterized protein;SIMPL domain-containing protein;SIMPL domain-containing protein;hypothetical protein;Outer membrane protein;Membrane protein;Membrane protein;Uncharacterized protein;Uncharacterized protein;Uncharacterized protein;Uncharacterized protein;Uncharacterize…	2	1	4		not	-1.20513	3.84292	OM
UPI00000C261E	Ribonuclease G;Ribonuclease G;Ribonuclease G;Ribonuclease G;Ribonuclease G;Ribonuclease G;Ribonuclease G;Ribonuclease G;Ribonuclease E/G;Ribonuclease E/G;ribonuclease G;ribonuclease G;Ribonuclease G;Ribonuclease G;Ribonuclease G;Ribonuclease G;Ribonuclease G;Ribonuclease G;Ribonuclease G;Ribonuclease G;Ribonuclease G;Ribonuclease G;Ribonuclease G;Ribonuclease G;Ribonuclease G;Ribonuclease G;Ribon…	0	0	4		not	-0.566858	8.91298	RBP	RNA/DNA binding
UPI00000C2620	TldD protein;Metalloprotease TldD;Protease TldD;Protease TldD;Protease TldD;Protease TldD;Protease TldD;Protease TldD;Metalloprotease TldD;Metalloprotease TldD;metalloprotease TldD;TldD protein;TldD protein;Protease TldD;Protease TldD;Metalloprotease TldD;Metalloprotease TldD;Metalloprotease TldD;Metalloprotease TldD;Metalloprotease TldD;Metalloprotease TldD;Protease TldD;Protease TldD;Metallopro…	0	0	4		not	-1.20408	10.6467	protease
UPI00000C262F	ATP synthase subunit beta;ATP synthase subunit beta;ATP synthase subunit beta;ATP synthase subunit beta;F0F1 ATP synthase subunit beta;ATP synthase subunit beta;ATP synthase subunit beta;ATP synthase subunit beta;ATP synthase subunit beta;ATP synthase subunit beta;ATP synthase subunit beta;F0F1 ATP synthase subunit beta;ATP synthase F0F1 subunit beta;ATP synthase, beta chain;F0F1 ATP synthase sub…	3	4	4	NO	present	-2.08445	3.78923	notype
UPI00000C2630	ATP synthase gamma chain;ATP synthase gamma chain;ATP synthase gamma chain;ATP synthase gamma chain;ATP synthase gamma chain;F0F1 ATP synthase subunit gamma;ATP synthase gamma chain;ATP synthase gamma chain;ATP synthase gamma chain;ATP synthase gamma chain;F0F1 ATP synthase subunit gamma;ATP synthase F0F1 subunit gamma;ATP synthase, gamma chain;F0F1 ATP synthase subunit gamma;ATP F0F1 synthase su…	0	0	4		not	-1.28707	8.91828	notype
UPI00000C2631	ATP synthase subunit alpha;ATP synthase subunit alpha;ATP synthase subunit alpha;ATP synthase subunit alpha;F0F1 ATP synthase subunit alpha;ATP synthase subunit alpha;ATP synthase subunit alpha;ATP synthase subunit alpha;ATP synthase subunit alpha;ATP synthase subunit alpha;ATP synthase subunit alpha;F0F1 ATP synthase subunit alpha;ATP synthase F0F1 subunit alpha;ATP synthase, alpha chain;F0F1 AT…	4	4	4	NO	present	-1.9675	6.38956	notype
UPI00000C2632	ATP synthase subunit delta;ATP synthase subunit delta;ATP synthase subunit delta;ATP synthase subunit delta;ATP synthase subunit delta;F0F1 ATP synthase subunit delta;ATP synthase subunit delta;ATP synthase subunit delta;ATP synthase subunit delta;ATP synthase subunit delta;F0F1 ATP synthase subunit delta;ATP synthase F0F1 subunit delta;ATP synthase, delta chain;F0F1 ATP synthase subunit delta;AT…	0	0	4		not	-0.891809	9.59788	notype
UPI00000C2633	ATP synthase subunit b;ATP synthase subunit b;ATP synthase subunit b;ATP synthase subunit b;ATP synthase subunit b;F0F1 ATP synthase subunit B;ATP synthase subunit b;ATP synthase subunit b;ATP synthase subunit b;ATP synthase subunit b;F0F1 ATP synthase subunit B;ATP synthase F0F1 subunit B;ATP synthase, B chain;F0F1 ATP synthase subunit B;ATP synthase subunit B;ATP synthase subunit B;ATP synthase…	0	0	4		not	-1.13758	9.19277	notype
UPI00000C2634	ATP synthase subunit c;ATP synthase subunit c;ATP synthase subunit c;ATP synthase subunit c;ATP synthase subunit c;F0F1 ATP synthase subunit C;ATP synthase subunit c;ATP synthase subunit c;ATP synthase subunit c;ATP synthase subunit c;F0F1 ATP synthase subunit C;ATP synthase F0F1 subunit C;ATP synthase, C chain;F0F1 ATP synthase subunit C;ATP F0F1 synthase subunit C;ATP F0F1 synthase subunit C;AT…	0	0	4		not	-1.43162	8.80518	notype
UPI00000C2639	Large ribosomal subunit protein uL2;Large ribosomal subunit protein uL2;Large ribosomal subunit protein uL2;50S ribosomal protein L2;50S ribosomal protein L2;50S ribosomal protein L2;50S ribosomal protein L2;50S ribosomal protein L2;50S ribosomal protein L2;50S ribosomal protein L2;50S ribosomal protein L2;50S ribosomal protein L2;50S ribosomal protein L2;50S ribosomal protein L2;50S ribosomal pr…	4	0	4	YES	present	-1.26594	2.82901	ribosomal	RNA/DNA binding
UPI00000C263A	Large ribosomal subunit protein uL22;Large ribosomal subunit protein uL22;Large ribosomal subunit protein uL22;50S ribosomal protein L22;50S ribosomal protein L22;50S ribosomal protein L22;50S ribosomal protein L22;50S ribosomal protein L22;50S ribosomal protein L22;50S ribosomal protein L22;50S ribosomal protein L22;50S ribosomal protein L22;50S ribosomal protein L22;50S ribosomal protein L22;50…	4	0	4	YES	present	-0.691822	3.71253	ribosomal	RNA/DNA binding
UPI00000C263C	Large ribosomal subunit protein uL14;Large ribosomal subunit protein uL14;Large ribosomal subunit protein uL14;Large ribosomal subunit protein uL14;50S ribosomal protein L14;50S ribosomal protein L14;50S ribosomal protein L14;50S ribosomal protein L14;50S ribosomal protein L14;50S ribosomal protein L14;50S ribosomal protein L14;50S ribosomal protein L14;50S ribosomal protein L14;50S ribosomal pro…	4	0	4	YES	present	-0.516157	3.83981	ribosomal	RNA/DNA binding
UPI00000C263D	Large ribosomal subunit protein uL24;Large ribosomal subunit protein uL24;Large ribosomal subunit protein uL24;50S ribosomal protein L24;50S ribosomal protein L24;50S ribosomal protein L24;50S ribosomal protein L24;50S ribosomal protein L24;50S ribosomal protein L24;50S ribosomal protein L24;50S ribosomal protein L24;50S ribosomal protein L24;50S ribosomal protein L24;50S ribosomal protein L24;50…	4	0	4	YES	present	-0.557077	3.30062	ribosomal	RNA/DNA binding
UPI00000C263E	Large ribosomal subunit protein uL5;Large ribosomal subunit protein uL5;Large ribosomal subunit protein uL5;50S ribosomal protein L5;50S ribosomal protein L5;50S ribosomal protein L5;50S ribosomal protein L5;50S ribosomal protein L5;50S ribosomal protein L5;50S ribosomal protein L5;50S ribosomal protein L5;50S ribosomal protein L5;50S ribosomal protein L5;50S ribosomal protein L5;50S ribosomal pr…	4	1	4	YES	present	-0.760849	3.06345	ribosomal	RNA/DNA binding
UPI00000C263F	Large ribosomal subunit protein uL6;Large ribosomal subunit protein uL6;Large ribosomal subunit protein uL6;50S ribosomal protein L6;50S ribosomal protein L6;50S ribosomal protein L6;50S ribosomal protein L6;50S ribosomal protein L6;50S ribosomal protein L6;50S ribosomal protein L6;50S ribosomal protein L6;50S ribosomal protein L6;50S ribosomal protein L6;50S ribosomal protein L6;50S ribosomal pr…	4	0	4	YES	present	-0.37917	2.31285	ribosomal	RNA/DNA binding
UPI00000C2643	Protein translocase subunit SecY;Protein translocase subunit SecY;Protein translocase subunit SecY;Protein translocase subunit SecY;Protein translocase subunit SecY;Preprotein translocase subunit SecY;Protein translocase subunit SecY;Protein translocase subunit SecY;Protein translocase subunit SecY;Protein translocase subunit SecY;preprotein translocase subunit SecY;preprotein translocase subunit…	0	0	4		not	-1.21987	10.1019	notype
UPI00000C2644	Small ribosomal subunit protein uS13;Small ribosomal subunit protein uS13;Small ribosomal subunit protein uS13;30S ribosomal protein S13;30S ribosomal protein S13;30S ribosomal protein S13;30S ribosomal protein S13;30S ribosomal protein S13;30S ribosomal protein S13;30S ribosomal protein S13;30S ribosomal protein S13;30S ribosomal protein S13;30S ribosomal protein S13;30S ribosomal protein S13;30…	1	1	4		not	-2.22769	4.20465	ribosomal	RNA/DNA binding
UPI00000C2645	Large ribosomal subunit protein bL17;Large ribosomal subunit protein bL17;Large ribosomal subunit protein bL17;50S ribosomal protein L17;50S ribosomal protein L17;50S ribosomal protein L17;50S ribosomal protein L17;50S ribosomal protein L17;50S ribosomal protein L17;50S ribosomal protein L17;50S ribosomal protein L17;50S ribosomal protein L17;50S ribosomal protein L17;50S ribosomal protein L17;50…	4	0	4	YES	present	-0.966732	4.19956	ribosomal	RNA/DNA binding
UPI00000C264F	Integral membrane protein;Membrane protein;Membrane protein;Membrane protein;Membrane protein;Uncharacterized protein;Uncharacterized protein;Uncharacterized protein;Uncharacterized protein;Uncharacterized protein;Uncharacterized protein;DUF475 domain-containing protein;hypothetical protein;Integral membrane protein;Membrane protein;Uncharacterized protein;Uncharacterized protein;Uncharacterized …	0	0	4		not	-0.374262	4.60838	OM
UPI00000C2653	Ribonucleoside-diphosphate reductase;Ribonucleoside-diphosphate reductase;Ribonucleoside-diphosphate reductase;Ribonucleoside-diphosphate reductase;Ribonucleoside-diphosphate reductase;Ribonucleotide-diphosphate reductase subunit alpha;Ribonucleoside-diphosphate reductase;Ribonucleoside-diphosphate reductase;Ribonucleoside-diphosphate reductase;Ribonucleoside-diphosphate reductase;ribonucleoside-…	1	0	4		not	-1.35206	5.70153	notype
UPI00000C2660	Peptidyl-prolyl cis-trans isomerase;Peptidyl-prolyl cis-trans isomerase;Peptidyl-prolyl cis-trans isomerase;Peptidyl-prolyl cis-trans isomerase;Peptidyl-prolyl cis-trans isomerase;Peptidylprolyl isomerase;Peptidyl-prolyl cis-trans isomerase;Peptidyl-prolyl cis-trans isomerase;Peptidyl-prolyl cis-trans isomerase;Peptidyl-prolyl cis-trans isomerase;peptidylprolyl isomerase;peptidyl-prolyl cis-trans…	2	0	4		not	-1.19965	2.41109	notype
UPI00000C2664	Colicin V secretion protein;HlyD family efflux transporter periplasmic adaptor subunit;Hemolysin D;Hemolysin D;Hemolysin D;Hemolysin D;Hemolysin D;Hemolysin D;Hemolysin D;Hemolysin D;HlyD family efflux transporter periplasmic adaptor subunit;colicin V secretion protein;Colicin V secretion protein;Hemolysin D;Hemolysin D;Hemolysin D;Hemolysin D;Hemolysin D;Hemolysin D;Hemolysin D;Hemolysin D;Hemol…	0	0	4		not	-1.38754	11.2605	notype
UPI00000C2665	Uncharacterized protein;Uncharacterized protein;Uncharacterized protein;Uncharacterized protein;Uncharacterized protein;Uncharacterized protein;Uncharacterized protein;Uncharacterized protein;Uncharacterized protein;Uncharacterized protein;hypothetical protein;hypothetical protein;Uncharacterized protein;Uncharacterized protein;Uncharacterized protein;Uncharacterized protein;Uncharacterized prote…	4	4	4	NO	enriched	0.956281	4.05252	notype
UPI00000C2670	DUF883 domain-containing protein;Transmembrane protein;Uncharacterized protein;Uncharacterized protein;Uncharacterized protein;Uncharacterized protein;Uncharacterized protein;Uncharacterized protein;Uncharacterized protein;Uncharacterized protein;Uncharacterized protein;hypothetical protein;hypothetical protein;Uncharacterized protein;Uncharacterized protein;Uncharacterized protein;Uncharacterize…	0	0	4		not	-1.31028	8.03896	OM
UPI00000C2676	2-methylisocitrate lyase;2-methylisocitrate lyase;2-methylisocitrate lyase;Methylisocitrate lyase;2-methylisocitrate lyase;2-methylisocitrate lyase;Methylisocitrate lyase;2-methylisocitrate lyase;2-methylisocitrate lyase;2-methylisocitrate lyase;2-methylisocitrate lyase;methylisocitrate lyase;Carboxyphosphonoenolpyruvate phosphonomutase;2-methylisocitrate lyase;2-methylisocitrate lyase;2-methylis…	0	0	4		not	-0.369755	5.26391	notype
UPI00000C26A1	Carboxypeptidase related protein;Peptidase S10;Peptidase S10;Peptidase S10;Peptidase S10;Peptidase S10;Peptidase S10;Peptidase S10;Peptidase S10;S10 family peptidase;carboxypeptidase related protein;Carboxypeptidase related protein;Peptidase S10;Peptidase S10;Peptidase S10;Peptidase S10;Peptidase S10;Peptidase S10;Peptidase S10;Peptidase S10;Peptidase S10;Peptidase S10;S10 family peptidase;Peptid…	0	0	4		not	-1.07971	9.41496	OM
UPI00000C26A6	Secreted protein;Signal peptide protein;Uncharacterized protein;Uncharacterized protein;Uncharacterized protein;Uncharacterized protein;Uncharacterized protein;Uncharacterized protein;hypothetical protein;hypothetical protein;Uncharacterized protein;Uncharacterized protein;Uncharacterized protein;Uncharacterized protein;Uncharacterized protein;Uncharacterized protein;Uncharacterized protein;Uncha…	3	0	4	YES	present	-1.12822	2.14754	notype
UPI00000C26AD	ABC-type transport auxiliary lipoprotein component domain-containing protein;ABC transporter;ABC transporter;ABC transporter;ABC transporter;ABC transporter;ABC transporter;ABC transporter;ABC-type transport auxiliary lipoprotein family protein;hypothetical protein;Uncharacterized protein;ABC transporter;ABC transporter;ABC transporter;ABC transporter;ABC transporter;ABC transporter;Membrane inte…	0	0	4		not	-0.945544	9.64057	OM
UPI00000C26AE	Mce/MlaD domain-containing protein;MCE family protein;ABC transporter substrate-binding protein;ABC transporter substrate-binding protein;ABC transporter substrate-binding protein;ABC transporter substrate-binding protein;ABC transporter substrate-binding protein;ABC transporter substrate-binding protein;MlaD family protein;hypothetical protein;Uncharacterized protein;ABC transporter substrate-bi…	0	0	4		not	-0.753782	6.35366	notype
UPI00000C26B1	Threonine/serine exporter family protein;Membrane protein;Membrane protein;Membrane protein;Uncharacterized protein;Uncharacterized protein;threonine/serine exporter family protein;hypothetical protein;Uncharacterized protein;Membrane protein;Uncharacterized protein;Uncharacterized protein;Uncharacterized protein;Membrane protein;Uncharacterized protein;Uncharacterized protein;Uncharacterized pro…	0	0	4		not	-0.395418	4.41545	OM
UPI00000C26B3	Bacteriocin;Bacteriocin;Uncharacterized protein;Uncharacterized protein;Uncharacterized protein;Uncharacterized protein;hypothetical protein;hypothetical protein;Uncharacterized protein;Uncharacterized protein;Uncharacterized protein;Uncharacterized protein;Uncharacterized protein;Uncharacterized protein;Uncharacterized protein;Uncharacterized protein;Uncharacterized protein;Uncharacterized prote…	3	0	0	YES	present	0.998605	1.18329	toxin
UPI00000C26C0	Septum site-determining protein MinD;Septum site-determining protein MinD;Septum site-determining protein MinD;Site-determining protein;Site-determining protein;Cell division inhibitor MinD;Site-determining protein;Site-determining protein;Site-determining protein;Site-determining protein;septum site-determining protein MinD;septum site-determining protein;Septum site-determining protein;Cell div…	0	1	4		not	-1.61908	12.0279	notype
UPI00000C26D6	Sulfate/thiosulfate import ATP-binding protein CysA;Sulfate/molybdate ABC transporter ATP-binding protein;Sulfate ABC transporter ATP-binding protein;Sulfate/thiosulfate import ATP-binding protein CysA;Sulfate/thiosulfate import ATP-binding protein CysA;Sulfate ABC transporter ATP-binding protein;Sulfate/thiosulfate import ATP-binding protein CysA;Sulfate/thiosulfate import ATP-binding protein Cy…	0	0	4		not	-1.29985	6.38522	notype
UPI00000C26EE	Luciferase;Luciferase;Luciferase;Luciferase;Luciferase;Luciferase;LLM class flavin-dependent oxidoreductase;Luciferase;LLM class flavin-dependent oxidoreductase;luciferase;Luciferase;Luciferase;Luciferase;Luciferase;Luciferase;Luciferase;Luciferase;Luciferase;Luciferase;Luciferase;LLM class flavin-dependent oxidoreductase;Luciferase;LLM class flavin-dependent oxidoreductase;Luciferase;Luciferase;…	0	0	4		not	-0.361139	5.56663	notype
UPI00000C2723	High frequency lysogenization protein HflD homolog;High frequency lysogenization protein HflD homolog;High frequency lysogenization protein HflD homolog;High frequency lysogenization protein HflD homolog;High frequency lysogenization protein HflD homolog;Lysogenization protein HflD;High frequency lysogenization protein HflD homolog;High frequency lysogenization protein HflD homolog;High frequency…	0	0	4		not	-0.642308	8.02895	notype
UPI00000C2739	Phosphoglucosamine mutase;Phosphoglucosamine mutase;Phosphoglucosamine mutase;Phosphoglucosamine mutase;Phosphoglucosamine mutase;Phosphoglucosamine mutase;Phosphoglucosamine mutase;Phosphoglucosamine mutase;Phosphoglucosamine mutase;Phosphoglucosamine mutase;phosphoglucosamine mutase;phosphoglucosamine mutase;Phosphomannomutase;Phosphoglucosamine mutase;Phosphoglucosamine mutase;Phosphoglucosami…	0	0	4		not	-0.344518	6.29476	notype
UPI00000C274D	Virulence regulator;H-NS histone family protein;Virulence regulator;Virulence regulator;Virulence regulator;Virulence regulator;Histone-like nucleoid-structuring protein;Histone-like nucleoid-structuring protein;Histone-like nucleoid-structuring protein;Histone-like nucleoid-structuring protein;H-NS family nucleoid-associated regulatory protein;virulence regulator;Virulence regulator;Virulence re…	3	0	4	YES	present	-0.938864	1.3038	virulence
UPI00000C274E	ACR family protein;DUF192 domain-containing protein;ACR family protein;ACR family protein;ACR family protein;ACR family protein;ACR family protein;ACR family protein;ACR family protein;ACR family protein;DUF192 domain-containing protein;hypothetical protein;Uncharacterized protein;ACR family protein;ACR family protein;ACR family protein;ACR family protein;ACR family protein;ACR family protein;ACR…	0	0	3		not	-0.244158	1.60959	notype
UPI00000C2756	PilZ domain-containing protein;PilZ family protein;PilZ domain-containing protein;PilZ family protein;PilZ family protein;PilZ family protein;PilZ family protein;Pilus assembly protein PilZ;Pilus assembly protein PilZ;Pilus assembly protein PilZ;PilZ domain-containing protein;PilZ domain-containing protein;hypothetical protein;Uncharacterized protein;PilZ family protein;PilZ family protein;Pilus …	0	0	4		not	-0.360428	5.27884	notype
UPI00000C276C	Citrate synthase;Citrate synthase;Citrate synthase;Citrate synthase;Citrate synthase;Type II citrate synthase;Citrate synthase;Citrate synthase;Citrate synthase;Citrate synthase;citrate synthase;type II citrate synthase;Citrate synthase;Type II citrate synthase;Type II citrate synthase;Type II citrate synthase;Type II citrate synthase;Type II citrate synthase;Type II citrate synthase;Type II citr…	0	0	4		not	-1.69759	11.4274	notype
UPI00000C2782	BrnA antitoxin family protein;BrnA antitoxin family protein;BrnA antitoxin family protein;BrnA antitoxin family protein;Uncharacterized protein;Putative uncharacterized protein;Uncharacterized protein;Uncharacterized protein;Uncharacterized protein;Uncharacterized protein;Uncharacterized protein;Uncharacterized protein;Uncharacterized protein;Uncharacterized protein;Uncharacterized protein;BrnA a…	0	0	4		not	-0.414717	3.37004	toxin
UPI00000C279F	HTH arsR-type domain-containing protein;Metalloregulator ArsR/SmtB family transcription factor;ArsR family transcriptional regulator;ArsR family transcriptional regulator;ArsR family transcriptional regulator;ArsR family transcriptional regulator;ArsR family transcriptional regulator;ArsR family transcriptional regulator;ArsR family transcriptional regulator;ArsR family transcriptional regulator;…	0	0	4		not	-0.355996	4.579	notype
UPI00000C27AD	Twitching motility protein;Twitching motility protein PilT;Twitching motility protein PilT;Twitching motility protein PilT;Twitching motility protein PilT;Twitching motility protein PilT;Twitching motility protein PilT;Twitching motility protein PilT;Type IV pili twitching motility protein PilT;Twitching motility protein PilT;Type IV pili twitching motility protein PilT;PilT/PilU family type 4a p…	0	0	4		not	-1.55733	11.3386	notype
UPI00000C27B2	Dolichyl-phosphate mannose synthase related protein;Dolichyl-phosphate mannose synthase;Dolichyl-phosphate mannose synthase;Dolichyl-phosphate mannose synthase;Dolichyl-phosphate mannose synthase;Dolichyl-phosphate mannose synthase;glycosyltransferase family 2 protein;dolichyl-phosphate mannose synthase-like protein;Dolichyl-phosphate mannose synthase related protein;Dolichyl-phosphate mannose sy…	0	0	4		not	-0.354483	5.92756	notype
UPI00000C2839	Outer membrane protein beta-barrel domain-containing protein;Ax21 family protein;Outer membrane protein beta-barrel domain-containing protein;Uncharacterized protein;Uncharacterized protein;Uncharacterized protein;Uncharacterized protein;Uncharacterized protein;Ax21 family protein;Ax21 family protein;Ax21 family protein;hypothetical protein;Uncharacterized protein;Uncharacterized protein;Uncharac…	4	4	4	NO	present	-0.46793	2.76468	OM
UPI00000C283D	HIT domain-containing protein;Histidine triad (HIT) protein;Histidine triad (HIT) protein;Histidine triad (HIT) protein;Histidine triad (HIT) protein;Histidine triad (HIT) protein;Histidine triad nucleotide-binding protein;histidine triad nucleotide-binding protein;hypothetical protein;Uncharacterized protein;Histidine triad (HIT) protein;Histidine triad (HIT) protein;Histidine triad (HIT) protei…	0	0	4		not	-1.16998	10.2059	notype
UPI00000C2841	Beta-ketoacyl-[acyl-carrier-protein] synthase III;Beta-ketoacyl-[acyl-carrier-protein] synthase III;Beta-ketoacyl-[acyl-carrier-protein] synthase III;3-oxoacyl-[acyl-carrier-protein] synthase 3;3-oxoacyl-[acyl-carrier-protein] synthase 3;3-oxoacyl-ACP synthase;3-oxoacyl-[acyl-carrier-protein] synthase 3;3-oxoacyl-[acyl-carrier-protein] synthase 3;3-oxoacyl-[acyl-carrier-protein] synthase 3;3-oxoa…	0	0	4		not	-0.855161	8.03551	notype
UPI00000C2848	Organic hydroperoxide resistance protein;Organic hydroperoxide resistance protein;Organic hydroperoxide resistance protein;Organic hydroperoxide resistance protein;Organic hydroperoxide resistance protein;Organic hydroperoxide resistance protein;Organic hydroperoxide resistance protein;Ohr family peroxiredoxin;organic hydroperoxide resistance protein;Organic hydroperoxide resistance protein;Organ…	3	0	4	YES	present	-1.67408	4.39304	notype
UPI00000C2881	ferredoxin--NADP(+) reductase;ferredoxin--NADP(+) reductase;Ferredoxin--NADP reductase;Ferredoxin--NADP reductase;Ferredoxin--NADP reductase;Ferredoxin-NADP reductase;Ferredoxin-NADP reductase;Ferredoxin-NADP reductase;Ferredoxin--NADP(+) reductase;Ferredoxin--NADP(+) reductase;Ferredoxin--NADP(+) reductase;ferredoxin--NADP reductase;ferredoxin-NADP reductase;Ferredoxin-NADP reductase;Ferredoxin-…	0	0	4		not	-0.666932	9.73123	notype
UPI00000C2883	Di-tripeptide ABC transporter membrane protein;Peptide MFS transporter;Dihydroorotate dehydrogenase;Dihydroorotate dehydrogenase;Dihydroorotate dehydrogenase;Dihydroorotate dehydrogenase;Dihydroorotate dehydrogenase;Dihydroorotate dehydrogenase;MFS transporter;MFS transporter;peptide MFS transporter;di-tripeptide ABC transporter membrane protein;Di-tripeptide ABC transporter membrane protein;Dihy…	0	0	3		not	-0.307726	1.49085	OM
UPI00000C2888	TolA protein;Cell envelope integrity protein TolA;Membrane protein TolA;Membrane protein TolA;Protein TolA;cell envelope integrity protein TolA;TolA protein;TolA protein;Membrane protein TolA;Protein TolA;Protein TolA;Protein TolA;Protein TolA;Protein TolA;Membrane protein TolA;Membrane protein TolA;Membrane protein TolA;Cell envelope integrity protein TolA;Protein TolA;Protein TolA;Protein TolA;…	0	0	4		not	-0.430561	5.99064	OM
UPI00000C2889	Tol-Pal system protein TolR;Tol-Pal system protein TolR;Biopolymer transporter TolR;Biopolymer transporter TolR;Biopolymer transporter TolR;Protein TolR;TolR protein;biopolymer transporter TolR;protein TolR;TolR protein;Biopolymer transporter TolR;Protein TolR;biopolymer transporter TolR	0	0	4		not	-0.30622	10.3546	notype
UPI00000C288A	Tol-Pal system protein TolQ;Tol-Pal system protein TolQ;Tol-Pal system protein TolQ;Protein tolQ;Protein tolQ;Protein tolQ;Colicin transporter;Colicin transporter;Protein TolQ;Protein TolQ;protein TolQ;TolQ protein;TolQ protein;Protein tolQ;Colicin transporter;Protein TolQ;Protein TolQ;Protein TolQ;Protein TolQ;Protein TolQ;Protein TolQ;Colicin transporter;Colicin transporter;Protein TolQ;Colicin…	0	0	4		not	-0.656006	7.67422	notype
UPI00000C288C	Probable potassium transport system protein Kup;Probable potassium transport system protein Kup;Probable potassium transport system protein Kup;Probable potassium transport system protein kup;Probable potassium transport system protein kup;Potassium transporter Kup;Probable potassium transport system protein kup;Probable potassium transport system protein kup;Probable potassium transport system p…	0	0	4		not	-0.712092	6.88826	notype
UPI00000C2892	Late embryogenesis abundant protein LEA-2 subgroup domain-containing protein;Late embryogenesis abundant protein LEA-2 subgroup domain-containing protein;Late embryogenesis abundant protein LEA-2 subgroup domain-containing protein;Uncharacterized protein;Uncharacterized protein;Uncharacterized protein;Uncharacterized protein;Uncharacterized protein;Uncharacterized protein;Uncharacterized protein;…	0	0	4		not	-0.836814	7.27819	notype
UPI00000C28A9	Histone-like protein;HU family DNA-binding protein;DNA-binding protein;DNA-binding protein;DNA-binding protein;DNA-binding protein;DNA-binding protein;DNA-binding protein;HU family DNA-binding protein;histone-like protein;Histone-like protein;DNA-binding protein;DNA-binding protein;DNA-binding protein;DNA-binding protein;DNA-binding protein;DNA-binding protein;DNA-binding protein;DNA-binding prot…	2	0	4		not	-1.02071	1.84423	DBP	RNA/DNA binding
UPI00000C28B0	CheW-like domain-containing protein;Chemotaxis protein CheW;Chemotaxis protein CheW;CheW-like protein;Putative chemotaxis protein;Chemotaxis protein CheW;Chemotaxis protein CheW;Chemotaxis protein CheW;Putative chemotaxis protein;Chemotaxis protein CheW;Chemotaxis protein CheW;Chemotaxis protein CheW;Chemotaxis protein CheW;Chemotaxis protein CheW;Chemotaxis protein CheW;Chemotaxis protein CheW;C…	0	0	4		not	-0.471697	6.08859	notype
UPI00000C28D1	CDP-glycerol glycerophosphotransferase family protein;CDP-glycerol glycerophosphotransferase family protein;CDP-glycerol glycerophosphotransferase;CDP-glycerol glycerophosphotransferase;CDP-glycerol glycerophosphotransferase;CDP-glycerol glycerophosphotransferase;CDP-glycerol glycerophosphotransferase;CDP-glycerol glycerophosphotransferase;CDP-glycerol glycerophosphotransferase;CDP-glycerol glyce…	0	0	4		not	-0.609441	7.04478	notype
UPI00000C28DD	Putative NAD(P)H nitroreductase;Putative NAD(P)H nitroreductase;Putative NAD(P)H nitroreductase;Nitroreductase;Nitroreductase;Nitroreductase;Nitroreductase;nitroreductase;hypothetical protein;Uncharacterized protein;Nitroreductase;Nitroreductase;Nitroreductase;Nitroreductase;Nitroreductase;Nitroreductase;Nitroreductase;Nitroreductase;Nitroreductase;Nitroreductase;Nitroreductase;Nitroreductase;Nit…	0	0	4		not	-1.53405	11.8682	notype
UPI00000C28E1	Cell division protein ZapA;Cell division protein ZapA;Cell division protein ZapA;Cell division ZapA family protein;Cell division protein ZapA;Cell division ZapA family protein;Cell division protein ZapA;Cell division protein ZapA;Cell division protein ZapA;cell division protein ZapA;hypothetical protein;Uncharacterized protein;Cell division ZapA family protein;Cell division ZapA family protein;Ce…	0	0	4		not	-0.377031	4.49168	notype
UPI00000C2919	Plasmid stabilization protein;Plasmid stabilization protein;Plasmid stabilization protein;Plasmid stabilization protein;Plasmid stabilization protein;Plasmid stabilization protein;Plasmid stabilization protein;Plasmid stabilization protein;Plasmid stabilization protein;Plasmid stabilization protein;type II toxin-antitoxin system RelE/ParE family toxin;hypothetical protein;Uncharacterized protein;…	0	0	4		not	-0.352329	4.89048	toxin
UPI00000C2924	Transcriptional regulator (AcrR family);AcrR family transcriptional regulator;AcrR family transcriptional regulator;AcrR family transcriptional regulator;AcrR family transcriptional regulator;AcrR family transcriptional regulator;AcrR family transcriptional regulator;AcrR family transcriptional regulator;TetR family transcriptional regulator;TetR family transcriptional regulator;AcrR family trans…	0	0	4		not	-0.351744	4.77709	RBP	RNA/DNA binding
UPI00000C292C	Efflux pump membrane transporter;Efflux pump membrane transporter;Multidrug transporter;Multidrug transporter;Multidrug transporter;Efflux pump membrane transporter;Efflux pump membrane transporter;multidrug efflux RND transporter permease subunit;multidrug-efflux transporter;Multidrug-efflux transporter;Multidrug transporter;Multidrug transporter;Multidrug transporter;Multidrug transporter;Multi…	0	0	4		not	-1.79425	9.71633	OM
UPI00000C2932	Aspartyl/asparaginyl beta-hydroxylase;Lipid A hydroxylase LpxO;Aspartyl/asparaginyl beta-hydroxylase;Aspartyl/asparaginyl beta-hydroxylase;Aspartyl/asparaginyl beta-hydroxylase;Aspartyl/asparaginyl beta-hydroxylase;Aspartyl beta-hydroxylase;Aspartyl beta-hydroxylase;Aspartyl beta-hydroxylase;Aspartyl beta-hydroxylase;lipid A hydroxylase LpxO;aspartyl/asparaginyl beta-hydroxylase;Aspartyl/asparagi…	0	0	4		not	-0.37081	4.96121	notype
UPI00000C2955	Cation:proton antiporter;Kef family K(+) transporter;Cation:proton antiport protein;Cation:proton antiport protein;Cation:proton antiport protein;Cation:proton antiport protein;Cation:proton antiport protein;Cation:proton antiport protein;Cation:proton antiport protein;Kef family K(+) transporter;YbaL family putative K(+) efflux transporter;cation:proton antiporter;Cation:proton antiporter;Cation…	0	0	4		not	-1.03436	9.69544	notype
UPI00000C2957	Protein ApaG;Protein ApaG;Protein ApaG;Protein ApaG;Protein ApaG;Magnesium transporter ApaG;Protein ApaG;Protein ApaG;Protein ApaG;Protein ApaG;Co2+/Mg2+ efflux protein ApaG;ApaG protein;ApaG protein;Magnesium transporter ApaG;Magnesium transporter ApaG;Co2+/Mg2+ efflux protein ApaG;Co2+/Mg2+ efflux protein ApaG;Co2+/Mg2+ efflux protein ApaG;Co2+/Mg2+ efflux protein ApaG;Co2+/Mg2+ efflux protein …	0	0	4		not	-0.406809	3.60419	notype
UPI00000C2970	Ribosomal silencing factor RsfS;Ribosomal silencing factor RsfS;Ribosomal silencing factor RsfS;Ribosomal silencing factor RsfS;hypothetical protein;hypothetical protein;ribosome silencing factor;Uncharacterized protein;Iojap family protein;Ribosome silencing factor	0	0	4		not	-0.375428	6.97471	ribosomal	RNA/DNA binding
UPI00000C2995	UPF0301 protein XF_2228;UPF0301 protein XFHB_08595;UPF0301 protein B398_03820;UPF0301 protein B375_04080;UPF0301 protein B398_03820;Uncharacterized protein;UPF0301 protein RA12_09820;UPF0301 protein AA93_09525;UPF0301 protein B375_0203785;UPF0301 protein B9J09_03780;YqgE/AlgH family protein;hypothetical protein;Transcriptional regulator;Uncharacterized protein;Uncharacterized protein;Uncharacteri…	0	0	4		not	-0.350114	5.43513	RBP	RNA/DNA binding
UPI00000C299B	Low molecular weight heat shock protein;Hsp20/alpha crystallin family protein;Heat shock protein;Heat shock protein;Heat-shock protein;Hsp20/alpha crystallin family protein;low molecular weight heat shock protein;Low molecular weight heat shock protein;Heat shock protein;Heat-shock protein;Heat-shock protein;Heat-shock protein;Heat-shock protein;Heat-shock protein;Heat shock protein;Heat shock pr…	2	0	4		not	-1.6064	5.18098	notype
UPI00000C29C4	Chromosome partitioning protein;ParA family protein;Chromosome partitioning protein;Chromosome partitioning protein;Chromosome partitioning protein;Chromosome partitioning protein;ParA family protein;chromosome partitioning protein;Chromosome partitioning protein;Chromosome partitioning protein;Chromosome partitioning protein;Chromosome partitioning protein;Chromosome partitioning protein;Chromos…	0	0	4		not	-0.901241	9.55079	notype
UPI00000C29F0	Sodium ABC transporter ATP-binding protein;ATP-binding cassette domain-containing protein;ABC transporter ATP-binding protein;ABC transporter ATP-binding protein;ABC transporter ATP-binding protein;ABC transporter ATP-binding protein;ABC transporter ATP-binding protein;ABC transporter ATP-binding protein;ABC transporter ATP-binding protein;ABC transporter ATP-binding protein;ATP-binding cassette …	0	0	4		not	-0.503221	6.73208	notype
UPI00000C2A1A	NADPH-dependent 7-cyano-7-deazaguanine reductase;NADPH-dependent 7-cyano-7-deazaguanine reductase;NADPH-dependent 7-cyano-7-deazaguanine reductase;NADPH-dependent 7-cyano-7-deazaguanine reductase;NADPH-dependent 7-cyano-7-deazaguanine reductase;7-cyano-7-deazaguanine reductase;NADPH-dependent 7-cyano-7-deazaguanine reductase;NADPH-dependent 7-cyano-7-deazaguanine reductase;NADPH-dependent 7-cyano…	0	0	3		not	-0.247173	1.60065	notype
UPI00000C2A40	Large ribosomal subunit protein bL21;Large ribosomal subunit protein bL21;50S ribosomal protein L21;50S ribosomal protein L21;50S ribosomal protein L21;50S ribosomal protein L21;50S ribosomal protein L21;50S ribosomal protein L21;50S ribosomal protein L21;50S ribosomal protein L21;50S ribosomal protein L21;50S ribosomal protein L21;50S ribosomal protein L21;50S ribosomal protein L21;50S ribosomal…	0	0	4		not	-1.36964	10.9526	ribosomal	RNA/DNA binding
UPI00000C2A47	UTP--glucose-1-phosphate uridylyltransferase;UTP--glucose-1-phosphate uridylyltransferase;UTP--glucose-1-phosphate uridylyltransferase;UTP--glucose-1-phosphate uridylyltransferase;UTP--glucose-1-phosphate uridylyltransferase;UTP--glucose-1-phosphate uridylyltransferase;UTP--glucose-1-phosphate uridylyltransferase;UTP--glucose-1-phosphate uridylyltransferase;UTP--glucose-1-phosphate uridylyltransf…	2	0	4		not	-1.00245	2.77443	notype
UPI00000C2A59	Ribosomal large subunit pseudouridine synthase B;Pseudouridine synthase;Pseudouridine synthase;Ribosomal large subunit pseudouridine synthase B;Pseudouridine synthase;Pseudouridine synthase;Pseudouridine synthase;pseudouridine synthase;hypothetical protein;Uncharacterized protein;Pseudouridine synthase;Pseudouridine synthase;Pseudouridine synthase;Pseudouridine synthase;Pseudouridine synthase;Pse…	0	0	4		not	-0.912772	10.4966	ribosomal	RNA/DNA binding
UPI00000C2A8E	Fimbrial protein;Pilin;Fimbrial protein;Fimbrial protein;Fimbrial protein;Prepilin-type cleavage/methylation domain-containing protein;pilin;fimbrial protein;Fimbrial protein;Fimbrial protein;Fimbrial protein;Fimbrial protein;Fimbrial protein;Fimbrial protein;Fimbrial protein;Pilin;Pilin;Prepilin-type cleavage/methylation domain-containing protein;Prepilin-type N-terminal cleavage/methylation dom…	0	0	4		not	-0.80245	1.50236	OM
UPI00000C2A9A	DNA gyrase subunit A;DNA gyrase subunit A;DNA gyrase subunit A;DNA gyrase subunit A;DNA gyrase subunit A;DNA gyrase subunit A;DNA gyrase subunit A;DNA gyrase subunit A;DNA gyrase subunit A;DNA gyrase subunit A;DNA gyrase subunit A;DNA gyrase subunit A;DNA gyrase subunit A;DNA gyrase subunit A;DNA gyrase subunit A;DNA gyrase subunit A	1	0	4		not	-1.64005	5.15174	DBP	RNA/DNA binding
UPI00000C2AA3	ABC transporter ATP-binding protein;ABC transporter ATP-binding protein;Sugar ABC transporter ATP-binding protein;Sugar ABC transporter ATP-binding protein;Sugar ABC transporter ATP-binding protein;Sugar ABC transporter ATP-binding protein;ABC transporter ATP-binding protein;ABC transporter ATP-binding protein;ABC transporter ATP-binding protein;ABC transporter ATP-binding protein;ABC transporter…	0	0	4		not	-0.718954	9.31452	notype
UPI00000C2AAB	Two-component system, regulatory protein;Response regulator transcription factor;Chemotaxis protein CheY;Chemotaxis protein CheY;Chemotaxis protein CheY;Chemotaxis protein CheY;Chemotaxis protein CheY;Chemotaxis protein CheY;Two-component system response regulator;DNA-binding response regulator;response regulator transcription factor;two-component system, regulatory protein;Two-component system, …	0	0	3		not	-0.261901	1.55196	DBP	RNA/DNA binding
UPI00000C2AB7	Putative beta-barrel assembly-enhancing protease;Putative beta-barrel assembly-enhancing protease;Putative beta-barrel assembly-enhancing protease;peptidase;M48 family metallopeptidase;Uncharacterized protein;Peptidase;M48 family metallopeptidase;M48 family metallopeptidase;M48 family metallopeptidase	0	0	4		not	-1.04519	9.41957	OM
UPI00000C2AC2	Pseudouridine synthase;Pseudouridine synthase;Pseudouridine synthase;23S rRNA pseudouridylate synthase C;Pseudouridine synthase;Pseudouridine synthase;Pseudouridine synthase;Pseudouridine synthase;RluA family pseudouridine synthase;pseudouridylate synthase;Pseudouridylate synthase;23S rRNA pseudouridylate synthase;23S rRNA pseudouridylate synthase;23S rRNA pseudouridylate synthase;23S rRNA pseudo…	0	0	4		not	-0.384937	4.37368	RBP	RNA/DNA binding
UPI00000C2AC3	Ribonuclease E;Ribonuclease E;Ribonuclease E;Ribonuclease E;Ribonuclease E;Ribonuclease E;Ribonuclease E;Ribonuclease E;Ribonuclease E;Ribonuclease E;Ribonuclease E;Rne/Rng family ribonuclease;ribonuclease E;Ribonuclease E;Ribonuclease E;Ribonuclease E;Ribonuclease E;Ribonuclease E;Ribonuclease E;Ribonuclease E;Ribonuclease E;Ribonuclease E;Ribonuclease E;Ribonuclease E;Rne/Rng family ribonucleas…	3	0	4	YES	present	-1.99629	3.40159	RBP	RNA/DNA binding
UPI00000C2AC8	Superoxide dismutase;Superoxide dismutase;Superoxide dismutase;Superoxide dismutase;Superoxide dismutase;Superoxide dismutase;Superoxide dismutase;Superoxide dismutase;Superoxide dismutase;Superoxide dismutase;superoxide dismutase;superoxide dismutase;Superoxide dismutase (MN);Superoxide dismutase;Superoxide dismutase;Superoxide dismutase;Superoxide dismutase;Superoxide dismutase;Superoxide dismu…	0	1	4		not	-1.73416	9.47522	notype
UPI00000C2AD5	Large ribosomal subunit protein uL1;Large ribosomal subunit protein uL1;Large ribosomal subunit protein uL1;50S ribosomal protein L1;50S ribosomal protein L1;50S ribosomal protein L1;50S ribosomal protein L1;50S ribosomal protein L1;50S ribosomal protein L1;50S ribosomal protein L1;50S ribosomal protein L1;50S ribosomal protein L1;50S ribosomal protein L1;50S ribosomal protein L1;50S ribosomal pr…	4	0	4	YES	present	-0.662963	1.60341	ribosomal	RNA/DNA binding
UPI00000C2AD7	Protein translocase subunit SecE;Protein translocase subunit SecE;Protein translocase subunit SecE;Protein translocase subunit SecE;Protein translocase subunit SecE;Preprotein translocase subunit SecE;Protein translocase subunit SecE;Protein translocase subunit SecE;Protein translocase subunit SecE;Protein translocase subunit SecE;preprotein translocase subunit SecE;preprotein translocase subunit…	0	0	4		not	-0.978127	10.0181	notype
UPI00000C2AF2	Trm112 family protein;Trm112 family protein;Trm112 family protein;Uncharacterized protein;Uncharacterized protein;Uncharacterized protein;Uncharacterized protein;Uncharacterized protein;Uncharacterized protein;Uncharacterized protein;Trm112 family protein;hypothetical protein;Uncharacterized protein;Uncharacterized protein;Uncharacterized protein;Uncharacterized protein;Uncharacterized protein;Un…	0	0	4		not	-0.340608	5.25677	notype
UPI00000C2B05	Cell division protein FtsX;Cell division protein FtsX;Cell division protein FtsX;Cell division protein FtsX;Cell division protein FtsX;Cell division protein FtsX;Cell division protein FtsX;Cell division protein FtsX;Cell division protein FtsX;Cell division protein FtsX;permease-like cell division protein FtsX;cell division protein;Cell division protein;Cell division protein FtsX;Cell division pro…	0	0	4		not	-0.573391	4.84741	notype
UPI00000C2B06	ABC transporter ATP-binding protein;Cell division ATP-binding protein FtsE;ABC transporter;ABC transporter;Cell division ATP-binding protein FtsE;Cell division ATP-binding protein FtsE;cell division ATP-binding protein FtsE;ABC transporter ATP-binding protein;ABC transporter ATP-binding protein;ABC transporter;Cell division ATP-binding protein FtsE;Cell division ATP-binding protein FtsE;Cell divi…	0	0	4		not	-0.756893	9.06507	notype
UPI00000C2B07	ATP-dependent RNA helicase RhlB;ATP-dependent RNA helicase RhlB;ATP-dependent RNA helicase RhlB;RNA helicase;ATP-dependent RNA helicase RhlB;ATP-dependent RNA helicase RhlB;RNA helicase;ATP-dependent RNA helicase RhlB;ATP-dependent RNA helicase;RNA helicase;ATP-dependent RNA helicase RhlB;Hypothetical protein;Hypothetical protein;RNA helicase	0	0	4		not	-0.893544	8.47536	RBP	RNA/DNA binding
UPI00000C6084	Thioredoxin reductase;Thioredoxin reductase;Thioredoxin reductase;Thioredoxin reductase;Thioredoxin reductase;Thioredoxin reductase;Thioredoxin reductase;Thioredoxin reductase;Thioredoxin reductase;Thioredoxin reductase;thioredoxin-disulfide reductase;thioredoxin reductase;Thioredoxin reductase;Thioredoxin reductase;Thioredoxin reductase;Thioredoxin reductase;Thioredoxin reductase;Thioredoxin red…	0	0	4		not	-0.42917	6.15757	notype
UPI00000C6087	Glutamate synthase, beta subunit;Glutamate synthase subunit beta;Glutamate synthase subunit beta;Glutamate synthase subunit beta;Glutamate synthase subunit beta;Glutamate synthase;Glutamate synthase;Glutamate synthase;Glutamate synthase;Glutamate synthase small subunit;Glutamate synthase;glutamate synthase small subunit;glutamate synthase subunit beta;Glutamate synthase, beta subunit;Glutamate sy…	0	0	4		not	-0.739615	8.90181	notype
UPI00000D41FC	23S rRNA (guanosine-2'-O-)-methyltransferase RlmB;23S rRNA (guanosine-2'-O-)-methyltransferase RlmB;23S rRNA (guanosine-2'-O-)-methyltransferase RlmB;23S rRNA (guanosine-2'-O-)-methyltransferase RlmB;23S rRNA (guanosine-2'-O-)-methyltransferase RlmB;23S rRNA (guanosine-2'-O-)-methyltransferase RlmB;23S rRNA (guanosine-2'-O-)-methyltransferase RlmB;23S rRNA (guanosine(2251)-2'-O)-methyltransferase…	0	0	4		not	-0.792655	7.88743	RBP	RNA/DNA binding
UPI00000DA13C	Large ribosomal subunit protein uL13;Large ribosomal subunit protein uL13;Large ribosomal subunit protein uL13;50S ribosomal protein L13;50S ribosomal protein L13;50S ribosomal protein L13;50S ribosomal protein L13;50S ribosomal protein L13;50S ribosomal protein L13;50S ribosomal protein L13;50S ribosomal protein L13;50S ribosomal protein L13;50S ribosomal protein L13;50S ribosomal protein L13;50…	4	0	4	YES	present	-0.65148	3.25699	ribosomal	RNA/DNA binding
UPI0000125391	Acyl carrier protein;Acyl carrier protein;Acyl carrier protein;Acyl carrier protein;Acyl carrier protein;Acyl carrier protein;Acyl carrier protein;Acyl carrier protein;Acyl carrier protein;Acyl carrier protein;Acyl carrier protein;Acyl carrier protein;Acyl carrier protein;Acyl carrier protein;Acyl carrier protein;Acyl carrier protein;Acyl carrier protein;Acyl carrier protein;Acyl carrier protein;…	0	0	4		not	-1.19364	8.5174	notype
UPI0000125C03	Bis(5'-nucleosyl)-tetraphosphatase, symmetrical;Bis(5'-nucleosyl)-tetraphosphatase, symmetrical;Bis(5'-nucleosyl)-tetraphosphatase, symmetrical;Bis(5'-nucleosyl)-tetraphosphatase, symmetrical;Bis(5'-nucleosyl)-tetraphosphatase, symmetrical;Diadenosine tetraphosphatase;Bis(5'-nucleosyl)-tetraphosphatase, symmetrical;Bis(5'-nucleosyl)-tetraphosphatase, symmetrical;Bis(5'-nucleosyl)-tetraphosphatase…	0	0	4		not	-0.342072	6.31748	notype
UPI0000125F8E	3-dehydroquinate synthase;3-dehydroquinate synthase;3-dehydroquinate synthase;3-dehydroquinate synthase;3-dehydroquinate synthase;3-dehydroquinate synthase;3-dehydroquinate synthase;3-dehydroquinate synthase;3-dehydroquinate synthase;3-dehydroquinate synthase;3-dehydroquinate synthase;3-dehydroquinate synthase;3-dehydroquinate synthase;3-dehydroquinate synthase;3-dehydroquinate synthase;3-dehydro…	0	0	4		not	-0.689021	7.74649	notype
UPI0000125FBD	Chorismate synthase;Chorismate synthase;Chorismate synthase;Chorismate synthase;Chorismate synthase;Chorismate synthase;Chorismate synthase;Chorismate synthase;chorismate synthase;Chorismate synthase;Chorismate synthase;Chorismate synthase;Chorismate synthase;Chorismate synthase;Chorismate synthase;Chorismate synthase;Chorismate synthase;Chorismate synthase;Chorismate synthase;Chorismate synthase…	0	0	4		not	-0.327647	6.05608	notype
UPI000012604F	3-dehydroquinate dehydratase;3-dehydroquinate dehydratase;3-dehydroquinate dehydratase;3-dehydroquinate dehydratase;3-dehydroquinate dehydratase;3-dehydroquinate dehydratase;3-dehydroquinate dehydratase;3-dehydroquinate dehydratase;3-dehydroquinate dehydratase;type II 3-dehydroquinate dehydratase;3-dehydroquinate dehydratase;3-dehydroquinate dehydratase;3-dehydroquinate dehydratase;3-dehydroquina…	0	0	4		not	-0.395042	4.50174	notype
UPI000012652A	ATP synthase epsilon chain;ATP synthase epsilon chain;ATP synthase epsilon chain;ATP synthase epsilon chain;ATP synthase epsilon chain;ATP synthase epsilon chain;ATP synthase epsilon chain;F0F1 ATP synthase subunit epsilon;ATP synthase F0F1 subunit epsilon;ATP synthase F0F1 subunit epsilon;ATP synthase F0F1 subunit epsilon;ATP synthase F0F1 subunit epsilon;ATP synthase F0F1 subunit epsilon;ATP sy…	0	0	4		not	-0.51319	9.73728	notype
UPI0000126985	ATP-dependent dethiobiotin synthetase BioD;ATP-dependent dethiobiotin synthetase BioD;ATP-dependent dethiobiotin synthetase BioD;ATP-dependent dethiobiotin synthetase BioD;ATP-dependent dethiobiotin synthetase BioD;ATP-dependent dethiobiotin synthetase BioD;dethiobiotin synthase;dithiobiotin synthetase;Dethiobiotin synthetase;Dethiobiotin synthetase;Dethiobiotin synthase;Dethiobiotin synthase;Det…	0	0	4		not	-0.339998	5.02128	notype
UPI0000127733	Chaperonin GroEL;Chaperonin GroEL;60 kDa chaperonin;Molecular chaperone GroEL;60 kDa chaperonin;60 kDa chaperonin;60 kDa chaperonin;60 kDa chaperonin;chaperonin GroEL;molecular chaperone GroEL;60kDa chaperonin;Molecular chaperone GroEL;Molecular chaperone GroEL;Molecular chaperone GroEL;Molecular chaperone GroEL;Molecular chaperone GroEL;Molecular chaperone GroEL;Molecular chaperone GroEL;Molecul…	4	4	4	NO	present	-0.726992	2.64066	notype
UPI0000127B5D	ATP-dependent Clp protease proteolytic subunit;ATP-dependent Clp protease proteolytic subunit;ATP-dependent Clp protease proteolytic subunit;ATP-dependent Clp protease proteolytic subunit;ATP-dependent Clp protease proteolytic subunit;ATP-dependent Clp protease proteolytic subunit;ATP-dependent Clp protease proteolytic subunit;ATP-dependent Clp protease proteolytic subunit;ATP-dependent Clp prote…	0	0	4		not	-1.20548	10.1082	protease
UPI0000127B8D	ATP-dependent Clp protease ATP-binding subunit ClpX;ATP-dependent Clp protease ATP-binding subunit ClpX;ATP-dependent Clp protease ATP-binding subunit ClpX;ATP-dependent Clp protease ATP-binding subunit ClpX;ATP-dependent Clp protease ATP-binding subunit ClpX;ATP-dependent protease;ATP-dependent Clp protease ATP-binding subunit ClpX;ATP-dependent Clp protease ATP-binding subunit ClpX;ATP-dependen…	1	0	4		not	-1.384	5.73738	protease
UPI0000127CC9	Phosphopantetheine adenylyltransferase;Phosphopantetheine adenylyltransferase;Phosphopantetheine adenylyltransferase;Phosphopantetheine adenylyltransferase;Phosphopantetheine adenylyltransferase;Phosphopantetheine adenylyltransferase;Phosphopantetheine adenylyltransferase;Phosphopantetheine adenylyltransferase;Phosphopantetheine adenylyltransferase;Phosphopantetheine adenylyltransferase;pantethei…	1	0	4		not	-0.250526	0.882618	notype
UPI0000129D1F	Elongation factor P;Elongation factor P;Elongation factor P;Elongation factor P;Elongation factor P;Elongation factor P;Elongation factor P;Elongation factor P;Elongation factor P;Elongation factor P;Elongation factor P;Elongation factor P;Elongation factor P;Elongation factor P;Elongation factor P;Elongation factor P;Elongation factor P;Elongation factor P;Elongation factor P;Elongation factor P…	0	0	4		not	-1.29558	13.0215	RBP	RNA/DNA binding
UPI0000129FA7	Enolase;Enolase;Enolase;Enolase;Enolase;Enolase;Enolase;phosphopyruvate hydratase;Enolase;Enolase;Enolase;Enolase;Enolase;Enolase;Enolase;Enolase;Enolase;Phosphopyruvate hydratase;Enolase;Phosphopyruvate hydratase;Enolase;Phosphopyruvate hydratase;Phosphopyruvate hydratase;Phosphopyruvate hydratase;Enolase;Enolase;enolase	1	0	4		not	-1.71436	6.27465	notype
UPI000012A10D	GTPase Era;GTPase Era;GTPase Era;GTPase Era;GTPase Era;GTP-binding protein Era;GTPase Era;GTPase Era;GTPase Era;GTPase Era;GTPase Era;GTP-binding protein Era;GTP binding protein;GTP-binding protein Era;GTP-binding protein Era;GTPase Era;GTPase Era;GTPase Era;GTPase Era;GTPase Era;GTPase Era;GTP-binding protein Era;GTP-binding protein Era;GTPase Era;GTP-binding protein Era;GTPase Era;GTPase Era;GT…	0	0	4		not	-0.580523	9.29835	notype
UPI000012A4C1	3-hydroxyacyl-[acyl-carrier-protein] dehydratase FabZ;3-hydroxyacyl-[acyl-carrier-protein] dehydratase FabZ;3-hydroxyacyl-[acyl-carrier-protein] dehydratase FabZ;3-hydroxyacyl-[acyl-carrier-protein] dehydratase FabZ;3-hydroxyacyl-[acyl-carrier-protein] dehydratase FabZ;3-hydroxyacyl-ACP dehydratase;3-hydroxyacyl-[acyl-carrier-protein] dehydratase FabZ;3-hydroxyacyl-[acyl-carrier-protein] dehydrat…	1	2	4		not	-0.663401	3.82263	notype
UPI000012AF7B	Glucose-6-phosphate isomerase;Glucose-6-phosphate isomerase;Glucose-6-phosphate isomerase;Glucose-6-phosphate isomerase;Glucose-6-phosphate isomerase;Glucose-6-phosphate isomerase;Glucose-6-phosphate isomerase;Glucose-6-phosphate isomerase;Glucose-6-phosphate isomerase;Glucose-6-phosphate isomerase;glucose-6-phosphate isomerase;glucose-6-phosphate isomerase;Glucose-6-phosphate isomerase;Glucose-6…	0	0	4		not	-0.955419	10.3422	notype
UPI000012B2C5	GTP cyclohydrolase 1;GTP cyclohydrolase 1;GTP cyclohydrolase 1;GTP cyclohydrolase 1;GTP cyclohydrolase 1;GTP cyclohydrolase 1;GTP cyclohydrolase I FolE;GTP cyclohydrolase;GTP cyclohydrolase;GTP cyclohydrolase;GTP cyclohydrolase;GTP cyclohydrolase;GTP cyclohydrolase;GTP cyclohydrolase;GTP cyclohydrolase;GTP cyclohydrolase;GTP cyclohydrolase I FolE;GTP cyclohydrolase;GTP cyclohydrolase I FolE;GTP c…	0	0	4		not	-0.99732	13.437	protease
UPI000012B372	Aminomethyltransferase;Aminomethyltransferase;Aminomethyltransferase;Aminomethyltransferase;Glycine cleavage system aminomethyltransferase T;Aminomethyltransferase;Aminomethyltransferase;Aminomethyltransferase;Aminomethyltransferase;Aminomethyltransferase;Aminomethyltransferase;glycine cleavage system aminomethyltransferase GcvT;glycine cleavage system aminomethyltransferase T;Glycine cleavage T …	0	0	4		not	-0.415501	3.85332	notype
UPI000012B9FF	2,3-bisphosphoglycerate-dependent phosphoglycerate mutase;2,3-bisphosphoglycerate-dependent phosphoglycerate mutase;2,3-bisphosphoglycerate-dependent phosphoglycerate mutase;Phosphoglyceromutase;2,3-bisphosphoglycerate-dependent phosphoglycerate mutase;2,3-bisphosphoglycerate-dependent phosphoglycerate mutase;2,3-bisphosphoglycerate-dependent phosphoglycerate mutase;2,3-bisphosphoglycerate-depend…	0	0	4		not	-1.44664	13.1115	notype
UPI000012BABB	Transcription elongation factor GreA;Transcription elongation factor GreA;Transcription elongation factor GreA;Transcription elongation factor GreA;Transcription elongation factor GreA;Transcription elongation factor GreA;Transcription elongation factor GreA;Transcription elongation factor GreA;Transcription elongation factor GreA;transcription elongation factor GreA;transcription elongation fact…	0	0	4		not	-1.39862	11.8435	RBP	RNA/DNA binding
UPI000012C4C2	Oxygen-dependent coproporphyrinogen-III oxidase;Oxygen-dependent coproporphyrinogen-III oxidase;Oxygen-dependent coproporphyrinogen-III oxidase;Oxygen-dependent coproporphyrinogen-III oxidase;Oxygen-dependent coproporphyrinogen-III oxidase;oxygen-dependent coproporphyrinogen oxidase;coproporphyrinogen III oxidase;Coproporphyrinogen III oxidase;Coproporphyrinogen III oxidase;Coproporphyrinogen III…	0	0	4		not	-0.634632	9.87261	notype
UPI000012C6AC	RNA-binding protein Hfq;RNA-binding protein Hfq;RNA-binding protein Hfq;RNA-binding protein Hfq;RNA-binding protein Hfq;RNA-binding protein Hfq;RNA-binding protein Hfq;RNA-binding protein Hfq;RNA-binding protein Hfq;RNA chaperone Hfq;RNA-binding protein Hfq;Host factor-I protein;RNA-binding protein Hfq;RNA-binding protein Hfq;RNA chaperone Hfq;RNA chaperone Hfq;RNA chaperone Hfq;RNA chaperone Hfq…	0	0	4		not	-1.21683	8.03155	RBP	RNA/DNA binding
UPI000012CBB5	Heat-inducible transcription repressor HrcA;Heat-inducible transcription repressor HrcA;Heat-inducible transcriptional repressor HrcA;Heat-inducible transcription repressor HrcA;Heat-inducible transcription repressor HrcA;Heat-inducible transcription repressor HrcA;Heat-inducible transcription repressor HrcA;Heat-inducible transcription repressor HrcA;Heat-inducible transcription repressor HrcA;H…	0	0	3		not	-0.269907	1.54857	notype
UPI000012CD2E	ATP-dependent protease ATPase subunit HslU;ATP-dependent protease ATPase subunit HslU;ATP-dependent protease ATPase subunit HslU;ATP-dependent protease ATPase subunit HslU;ATP-dependent protease ATPase subunit HslU;ATP-dependent protease;ATP-dependent protease ATPase subunit HslU;ATP-dependent protease ATPase subunit HslU;ATP-dependent protease ATPase subunit HslU;ATP-dependent protease ATPase su…	3	0	4	YES	present	-1.29124	1.7384	protease
UPI000012CE18	Protease HtpX;Protease HtpX;Protease HtpX;Protease HtpX;Protease HtpX;Heat shock protein HtpX;Protease HtpX;Protease HtpX;Protease HtpX;Protease HtpX;Protease HtpX;protease HtpX;heat shock protein HtpX;Heat shock protein;Heat shock protein HtpX;Protease HtpX;Protease HtpX;Zinc metalloprotease HtpX;Zinc metalloprotease HtpX;Zinc metalloprotease HtpX;Zinc metalloprotease HtpX;Zinc metalloprotease H…	0	0	4		not	-0.823234	9.756	protease
UPI000012D277	Translation initiation factor IF-1;Translation initiation factor IF-1;Translation initiation factor IF-1;Translation initiation factor IF-1;Translation initiation factor IF-1;Translation initiation factor IF-1;translation initiation factor IF-1;translation initiation factor IF-1;Initiation factor IF-1;Translation initiation factor IF-1;Translation initiation factor IF-1;Translation initiation fac…	0	0	4		not	-0.950934	7.57037	RBP	RNA/DNA binding
UPI000012D2F7	Translation initiation factor IF-2;Translation initiation factor IF-2;Translation initiation factor IF-2;Translation initiation factor IF-2;Translation initiation factor IF-2;Translation initiation factor IF-2;Translation initiation factor IF-2;Translation initiation factor IF-2;Translation initiation factor IF-2;translation initiation factor IF-2;translation initiation factor IF-2;Initiation fac…	3	1	4	YES	present	-1.21292	1.64043	RBP	RNA/DNA binding
UPI000012D440	Integration host factor subunit alpha;Integration host factor subunit alpha;Integration host factor subunit alpha;Integration host factor subunit alpha;Integration host factor subunit alpha;Integration host factor subunit alpha;Integration host factor subunit alpha;Integration host factor subunit alpha;Integration host factor subunit alpha;Integration host factor subunit alpha;integration host fa…	0	0	4		not	-0.373378	7.56701	notype
UPI000012D458	Integration host factor subunit beta;Integration host factor subunit beta;Integration host factor subunit beta;Integration host factor subunit beta;Integration host factor subunit beta;Integration host factor subunit beta;Integration host factor subunit beta;Integration host factor subunit beta;Integration host factor subunit beta;Integration host factor subunit beta;Integration host factor subun…	0	0	4		not	-0.34788	6.1291	notype
UPI000012D931	2-C-methyl-D-erythritol 4-phosphate cytidylyltransferase;2-C-methyl-D-erythritol 4-phosphate cytidylyltransferase;2-C-methyl-D-erythritol 4-phosphate cytidylyltransferase;2-C-methyl-D-erythritol 4-phosphate cytidylyltransferase;2-C-methyl-D-erythritol 4-phosphate cytidylyltransferase;2-C-methyl-D-erythritol 4-phosphate cytidylyltransferase;2-C-methyl-D-erythritol 4-phosphate cytidylyltransferase;…	0	0	3		not	-0.29404	1.53348	notype
UPI000012D962	4-diphosphocytidyl-2-C-methyl-D-erythritol kinase;4-diphosphocytidyl-2-C-methyl-D-erythritol kinase;4-diphosphocytidyl-2-C-methyl-D-erythritol kinase;4-diphosphocytidyl-2-C-methyl-D-erythritol kinase;4-diphosphocytidyl-2-C-methyl-D-erythritol kinase;4-diphosphocytidyl-2C-methyl-D-erythritol kinase;4-diphosphocytidyl-2-C-methyl-D-erythritol kinase;4-diphosphocytidyl-2-C-methyl-D-erythritol kinase;…	0	0	3		not	-0.263655	1.51784	notype
UPI000012D9C4	4-hydroxy-3-methylbut-2-enyl diphosphate reductase;4-hydroxy-3-methylbut-2-enyl diphosphate reductase;4-hydroxy-3-methylbut-2-enyl diphosphate reductase;4-hydroxy-3-methylbut-2-enyl diphosphate reductase;4-hydroxy-3-methylbut-2-enyl diphosphate reductase;4-hydroxy-3-methylbut-2-enyl diphosphate reductase;4-hydroxy-3-methylbut-2-enyl diphosphate reductase;4-hydroxy-3-methylbut-2-enyl diphosphate r…	0	0	4		not	-0.565798	6.76303	notype
UPI000012DBF8	Adenylate kinase;Adenylate kinase;Adenylate kinase;Adenylate kinase;Adenylate kinase;Adenylate kinase;Adenylate kinase;Adenylate kinase;Adenylate kinase;Adenylate kinase;adenylate kinase;adenylate kinase;Adenylate kinase;Adenylate kinase;Adenylate kinase;Adenylate kinase;Adenylate kinase;Adenylate kinase;Adenylate kinase;Adenylate kinase;Adenylate kinase;Adenylate kinase;Adenylate kinase;Adenylat…	1	0	4		not	-1.06872	3.89548	notype
UPI000012DD65	2-dehydro-3-deoxyphosphooctonate aldolase;2-dehydro-3-deoxyphosphooctonate aldolase;2-dehydro-3-deoxyphosphooctonate aldolase;2-dehydro-3-deoxyphosphooctonate aldolase;2-dehydro-3-deoxyphosphooctonate aldolase;2-dehydro-3-deoxyphosphooctonate aldolase;2-dehydro-3-deoxyphosphooctonate aldolase;2-dehydro-3-deoxyphosphooctonate aldolase;2-dehydro-3-deoxyphosphooctonate aldolase;2-dehydro-3-deoxyphos…	0	0	4		not	-0.658678	7.60176	notype
UPI000012E4DE	2-isopropylmalate synthase;2-isopropylmalate synthase;2-isopropylmalate synthase;2-isopropylmalate synthase;2-isopropylmalate synthase;2-isopropylmalate synthase;2-isopropylmalate synthase;2-isopropylmalate synthase;2-isopropylmalate synthase;2-isopropylmalate synthase;2-isopropylmalate synthase;2-isopropylmalate synthase;2-isopropylmalate synthase;2-isopropylmalate synthase;2-isopropylmalate syn…	1	0	4		not	-0.869406	3.75696	notype
UPI000012E5A8	3-isopropylmalate dehydratase small subunit;3-isopropylmalate dehydratase small subunit;3-isopropylmalate dehydratase small subunit;3-isopropylmalate dehydratase small subunit;3-isopropylmalate dehydratase small subunit;3-isopropylmalate dehydratase small subunit;3-isopropylmalate dehydratase small subunit;3-isopropylmalate dehydratase small subunit;3-isopropylmalate dehydratase small subunit;3-i…	0	0	4		not	-0.623401	4.7962	notype
UPI000012E8EC	UDP-3-O-acyl-N-acetylglucosamine deacetylase;UDP-3-O-acyl-N-acetylglucosamine deacetylase;UDP-3-O-acyl-N-acetylglucosamine deacetylase;UDP-3-O-acyl-N-acetylglucosamine deacetylase;UDP-3-O-[3-hydroxymyristoyl] N-acetylglucosamine deacetylase;UDP-3-O-acyl-N-acetylglucosamine deacetylase;UDP-3-O-[3-hydroxymyristoyl] N-acetylglucosamine deacetylase;UDP-3-O-(3-hydroxymyristoyl) glucosamine N-acyltrans…	0	0	3		not	-0.275721	1.54001	notype
UPI000012EFED	S-adenosylmethionine synthase;S-adenosylmethionine synthase;S-adenosylmethionine synthase;S-adenosylmethionine synthase;S-adenosylmethionine synthetase;S-adenosylmethionine synthase;S-adenosylmethionine synthase;S-adenosylmethionine synthase;S-adenosylmethionine synthase;S-adenosylmethionine synthase;S-adenosylmethionine synthase;methionine adenosyltransferase;S-adenosylmethionine synthetase;Meth…	0	0	4		not	-1.37084	10.9848	notype
UPI000012F13E	Cell division topological specificity factor;Cell division topological specificity factor;Cell division topological specificity factor;Cell division topological specificity factor;Cell division topological specificity factor;Cell division topological specificity factor;Cell division topological specificity factor;Cell division topological specificity factor;Cell division topological specificity f…	0	0	4		not	-0.489498	5.55796	notype
UPI000012F929	UDP-N-acetylglucosamine 1-carboxyvinyltransferase;UDP-N-acetylglucosamine 1-carboxyvinyltransferase;UDP-N-acetylglucosamine 1-carboxyvinyltransferase;UDP-N-acetylglucosamine 1-carboxyvinyltransferase;UDP-N-acetylglucosamine 1-carboxyvinyltransferase;UDP-N-acetylglucosamine 1-carboxyvinyltransferase;UDP-N-acetylglucosamine 1-carboxyvinyltransferase;UDP-N-acetylglucosamine 1-carboxyvinyltransferase…	1	0	4		not	-1.08889	4.35332	notype
UPI000012FED3	Nucleoside diphosphate kinase;Nucleoside diphosphate kinase;Nucleoside diphosphate kinase;Nucleoside diphosphate kinase;Nucleoside diphosphate kinase;Nucleoside diphosphate kinase;Nucleoside diphosphate kinase;Nucleoside diphosphate kinase;Nucleoside diphosphate kinase;Nucleoside diphosphate kinase;nucleoside-diphosphate kinase;nucleoside diphosphate kinase;Nucleoside diphosphate kinase;Nucleosid…	2	0	4		not	-0.827248	2.00643	notype
UPI0000130A93	Transcription termination/antitermination protein NusG;Transcription termination/antitermination protein NusG;Transcription termination/antitermination protein NusG;Transcription termination/antitermination protein NusG;Transcription termination/antitermination protein NusG;Transcription termination/antitermination protein NusG;Transcription termination/antitermination protein NusG;Transcription …	2	0	4		not	-1.20127	2.89671	RBP	RNA/DNA binding
UPI00001312CC	Aspartate 1-decarboxylase;Aspartate 1-decarboxylase;Aspartate 1-decarboxylase;Aspartate 1-decarboxylase;Aspartate 1-decarboxylase;Aspartate 1-decarboxylase;aspartate 1-decarboxylase;aspartate alpha-decarboxylase;Aspartate decarboxylase;Aspartate decarboxylase;Aspartate decarboxylase;Aspartate decarboxylase;Aspartate decarboxylase;Aspartate decarboxylase;Aspartate decarboxylase;Aspartate decarboxy…	0	0	4		not	-0.377405	6.4284	notype
UPI0000131520	Pyridoxine 5'-phosphate synthase;Pyridoxine 5'-phosphate synthase;Pyridoxine 5'-phosphate synthase;Pyridoxine 5'-phosphate synthase;Pyridoxine 5'-phosphate synthase;Pyridoxamine 5'-phosphate oxidase;Pyridoxine 5'-phosphate synthase;Pyridoxine 5'-phosphate synthase;Pyridoxine 5'-phosphate synthase;Pyridoxine 5'-phosphate synthase;pyridoxine 5'-phosphate synthase;pyridoxine 5'-phosphate synthase;Py…	0	0	4		not	-0.867145	9.08488	notype
UPI0000132097	Polyphosphate kinase;Polyphosphate kinase;Polyphosphate kinase;Polyphosphate kinase;Polyphosphate kinase;Polyphosphate kinase;polyphosphate kinase 1;polyphosphate kinase;Polyphosphate kinase;Polyphosphate kinase;RNA degradosome polyphosphate kinase;RNA degradosome polyphosphate kinase;RNA degradosome polyphosphate kinase;RNA degradosome polyphosphate kinase;RNA degradosome polyphosphate kinase;Po…	0	0	4		not	-0.49015	9.72382	RBP	RNA/DNA binding
UPI000013283F	Phosphate-binding protein PstS;Phosphate-binding protein PstS;Phosphate-binding protein PstS;Phosphate-binding protein PstS;Phosphate-binding protein PstS;Phosphate-binding protein;Phosphate-binding protein PstS;Phosphate-binding protein PstS;Phosphate-binding protein PstS;Phosphate-binding protein PstS;phosphate ABC transporter substrate-binding protein PstS;phosphate ABC transporter substrate-b…	1	0	4		not	-1.39716	5.00219	notype
UPI000013293E	Peptidyl-tRNA hydrolase;Peptidyl-tRNA hydrolase;Peptidyl-tRNA hydrolase;Peptidyl-tRNA hydrolase;Peptidyl-tRNA hydrolase;Peptidyl-tRNA hydrolase;Peptidyl-tRNA hydrolase;Peptidyl-tRNA hydrolase;Peptidyl-tRNA hydrolase;Peptidyl-tRNA hydrolase;aminoacyl-tRNA hydrolase;peptidyl-tRNA hydrolase;Peptidyl tRNA hydrolase;Peptidyl-tRNA hydrolase;Peptidyl-tRNA hydrolase;Peptidyl-tRNA hydrolase;Peptidyl-tRNA …	0	0	4		not	-0.336936	6.27578	protease	RNA/DNA binding
UPI0000132B1A	Adenylosuccinate synthetase;Adenylosuccinate synthetase;Adenylosuccinate synthetase;Adenylosuccinate synthetase;Adenylosuccinate synthetase;Adenylosuccinate synthetase;adenylosuccinate synthase;Adenylosuccinate synthetase;Adenylosuccinate synthetase;Adenylosuccinate synthetase;Adenylosuccinate synthetase;Adenylosuccinate synthetase;Adenylosuccinate synthetase;Adenylosuccinate synthetase;Adenylosu…	3	0	4	YES	present	-1.03369	2.48863	notype
UPI0000132FAC	Large ribosomal subunit protein bL31B;Large ribosomal subunit protein bL31B;Large ribosomal subunit protein bL31B;Large ribosomal subunit protein bL31B;Type B 50S ribosomal protein L31;50S ribosomal protein L31 type B;50S ribosomal protein L31 type B;50S ribosomal protein L31 type B;50S ribosomal protein L31 type B;50S ribosomal protein L31 type B;50S ribosomal protein L31;50S ribosomal protein L…	4	0	4	YES	present	-1.06721	2.59875	ribosomal	RNA/DNA binding
UPI00001331CC	Ribosome-binding factor A;Ribosome-binding factor A;Ribosome-binding factor A;Ribosome-binding factor A;Ribosome-binding factor A;Ribosome-binding factor A;Ribosome-binding factor A;Ribosome-binding factor A;Ribosome-binding factor A;Ribosome-binding factor A;30S ribosome-binding factor RbfA;ribosome-binding factor A;Ribosomal-binding factor A;Ribosome-binding factor A;Ribosome-binding factor A;R…	0	0	4		not	-0.332221	6.69039	ribosomal	RNA/DNA binding
UPI0000133795	Peptide chain release factor 3;Peptide chain release factor 3;Peptide chain release factor 3;Peptide chain release factor 3;Peptide chain release factor 3;Peptide chain release factor 3;peptide chain release factor 3;Peptide chain release factor 3;Peptide chain release factor 3;Peptide chain release factor 3;Peptide chain release factor 3;Peptide chain release factor 3;Peptide chain release facto…	1	0	4		not	-1.04589	3.53947	notype
UPI0000133CD2	Large ribosomal subunit protein bL19;Large ribosomal subunit protein bL19;Large ribosomal subunit protein bL19;50S ribosomal protein L19;50S ribosomal protein L19;50S ribosomal protein L19;50S ribosomal protein L19;50S ribosomal protein L19;50S ribosomal protein L19;50S ribosomal protein L19;50S ribosomal protein L19;50S ribosomal protein L19;50S ribosomal protein L19;50S ribosomal protein L19;50…	4	0	4	YES	present	-0.512577	2.75627	ribosomal	RNA/DNA binding
UPI0000133D2F	Large ribosomal subunit protein bL20;Large ribosomal subunit protein bL20;Large ribosomal subunit protein bL20;50S ribosomal protein L20;50S ribosomal protein L20;50S ribosomal protein L20;50S ribosomal protein L20;50S ribosomal protein L20;50S ribosomal protein L20;50S ribosomal protein L20;50S ribosomal protein L20;50S ribosomal protein L20;50S ribosomal protein L20;50S ribosomal protein L20;50…	0	0	4		not	-1.33698	5.25648	ribosomal	RNA/DNA binding
UPI0000133E27	Large ribosomal subunit protein bL27;Large ribosomal subunit protein bL27;Large ribosomal subunit protein bL27;50S ribosomal protein L27;50S ribosomal protein L27;50S ribosomal protein L27;50S ribosomal protein L27;50S ribosomal protein L27;50S ribosomal protein L27;50S ribosomal protein L27;50S ribosomal protein L27;50S ribosomal protein L27;50S ribosomal protein L27;50S ribosomal protein L27;50…	2	2	4		not	-0.877571	2.91826	ribosomal	RNA/DNA binding
UPI0000133E57	Large ribosomal subunit protein bL28;Large ribosomal subunit protein bL28;Large ribosomal subunit protein bL28;Large ribosomal subunit protein bL28;Large ribosomal subunit protein bL28;Large ribosomal subunit protein bL28;Large ribosomal subunit protein bL28;Large ribosomal subunit protein bL28;Large ribosomal subunit protein bL28;50S ribosomal protein L28;50S ribosomal protein L28;50S ribosomal …	2	0	4		not	-0.902752	2.20182	ribosomal	RNA/DNA binding
UPI0000133EA0	Large ribosomal subunit protein uL29;Large ribosomal subunit protein uL29;Large ribosomal subunit protein uL29;50S ribosomal protein L29;50S ribosomal protein L29;50S ribosomal protein L29;50S ribosomal protein L29;50S ribosomal protein L29;50S ribosomal protein L29;50S ribosomal protein L29;50S ribosomal protein L29;50S ribosomal protein L29;50S ribosomal protein L29;50S ribosomal protein L29;50…	3	0	4	YES	present	-0.54162	1.47832	ribosomal	RNA/DNA binding
UPI0000133F9E	Large ribosomal subunit protein bL33;Large ribosomal subunit protein bL33;Large ribosomal subunit protein bL33;Large ribosomal subunit protein bL33;Large ribosomal subunit protein bL33;Large ribosomal subunit protein bL33;Large ribosomal subunit protein bL33;50S ribosomal protein L33;50S ribosomal protein L33;50S ribosomal protein L33;50S ribosomal protein L33;50S ribosomal protein L33;50S riboso…	1	0	4		not	-0.875578	1.99299	ribosomal	RNA/DNA binding
UPI0000133FDF	Large ribosomal subunit protein bL34;Large ribosomal subunit protein bL34;Large ribosomal subunit protein bL34;Large ribosomal subunit protein bL34;Large ribosomal subunit protein bL34;Large ribosomal subunit protein bL34;Large ribosomal subunit protein bL34;Large ribosomal subunit protein bL34;Large ribosomal subunit protein bL34;50S ribosomal protein L34;50S ribosomal protein L34;50S ribosomal …	0	0	4		not	-0.38117	4.29816	ribosomal	RNA/DNA binding
UPI00001341D5	Large ribosomal subunit protein bL12;Large ribosomal subunit protein bL12;50S ribosomal protein L7/L12;50S ribosomal protein L7/L12;50S ribosomal protein L7;50S ribosomal protein L7/L12;50S ribosomal protein L7/L12;50S ribosomal protein L7/L12;50S ribosomal protein L7/L12;50S ribosomal protein L7/L12;50S ribosomal protein L7/L12;50S ribosomal protein L7/L12;50S ribosomal protein L7/L12;50S riboso…	0	0	4		not	-1.83423	9.38622	ribosomal	RNA/DNA binding
UPI00001346C9	DNA-directed RNA polymerase subunit alpha;DNA-directed RNA polymerase subunit alpha;DNA-directed RNA polymerase subunit alpha;DNA-directed RNA polymerase subunit alpha;DNA-directed RNA polymerase subunit alpha;DNA-directed RNA polymerase subunit alpha;DNA-directed RNA polymerase subunit alpha;DNA-directed RNA polymerase subunit alpha;DNA-directed RNA polymerase subunit alpha;DNA-directed RNA poly…	4	0	4	YES	present	-1.10828	1.70013	DBP	RNA/DNA binding
UPI0000134811	DNA-directed RNA polymerase subunit omega;DNA-directed RNA polymerase subunit omega;DNA-directed RNA polymerase subunit omega;DNA-directed RNA polymerase subunit omega;DNA-directed RNA polymerase subunit omega;DNA-directed RNA polymerase subunit omega;DNA-directed RNA polymerase subunit omega;DNA-directed RNA polymerase subunit omega;DNA-directed RNA polymerase subunit omega;DNA-directed RNA poly…	0	0	4		not	-0.688091	8.14119	DBP	RNA/DNA binding
UPI0000134A49	Ribosome-recycling factor;Ribosome-recycling factor;Ribosome-recycling factor;Ribosome-recycling factor;Ribosome-recycling factor;Ribosome-recycling factor;ribosome recycling factor;ribosome recycling factor;Ribosome recycling factor;Ribosome recycling factor;Ribosome recycling factor;Ribosome recycling factor;Ribosome recycling factor;Ribosome recycling factor;Ribosome recycling factor;Ribosome …	4	0	4	YES	present	-1.15189	3.0579	notype	RNA/DNA binding
UPI0000134BDA	Small ribosomal subunit protein uS10;Small ribosomal subunit protein uS10;Small ribosomal subunit protein uS10;Small ribosomal subunit protein uS10;Small ribosomal subunit protein uS10;Small ribosomal subunit protein uS10;30S ribosomal protein S10;30S ribosomal protein S10;30S ribosomal protein S10;30S ribosomal protein S10;30S ribosomal protein S10;30S ribosomal protein S10;30S ribosomal protein…	3	0	4	YES	present	-1.41092	2.08684	ribosomal	RNA/DNA binding
UPI0000134C27	Small ribosomal subunit protein uS11;Small ribosomal subunit protein uS11;Small ribosomal subunit protein uS11;30S ribosomal protein S11;30S ribosomal protein S11;30S ribosomal protein S11;30S ribosomal protein S11;30S ribosomal protein S11;30S ribosomal protein S11;30S ribosomal protein S11;30S ribosomal protein S11;30S ribosomal protein S11;30S ribosomal protein S11;30S ribosomal protein S11;30…	1	0	4		not	-1.36587	2.71692	ribosomal	RNA/DNA binding
UPI0000134C8B	Small ribosomal subunit protein uS12;Small ribosomal subunit protein uS12;Small ribosomal subunit protein uS12;Small ribosomal subunit protein uS12;Small ribosomal subunit protein uS12;Small ribosomal subunit protein uS12;30S ribosomal protein S12;30S ribosomal protein S12;30S ribosomal protein S12;30S ribosomal protein S12;30S ribosomal protein S12;30S ribosomal protein S12;30S ribosomal protein…	4	0	4	YES	present	-0.811157	2.9934	ribosomal	RNA/DNA binding
UPI0000134CFF	Small ribosomal subunit protein uS14;Small ribosomal subunit protein uS14;Small ribosomal subunit protein uS14;30S ribosomal protein S14;30S ribosomal protein S14;30S ribosomal protein S14;30S ribosomal protein S14;30S ribosomal protein S14;30S ribosomal protein S14;30S ribosomal protein S14;30S ribosomal protein S14;30S ribosomal protein S14;30S ribosomal protein S14;30S ribosomal protein S14;30…	3	0	4	YES	present	-0.432813	1.0237	ribosomal	RNA/DNA binding
UPI0000134D61	Small ribosomal subunit protein bS16;Small ribosomal subunit protein bS16;30S ribosomal protein S16;30S ribosomal protein S16;30S ribosomal protein S16;30S ribosomal protein S16;30S ribosomal protein S16;30S ribosomal protein S16;30S ribosomal protein S16;30S ribosomal protein S16;30S ribosomal protein S16;30S ribosomal protein S16;30S ribosomal protein S16;30S ribosomal protein S16;30S ribosomal…	2	0	4		not	-1.1175	2.55404	ribosomal	RNA/DNA binding
UPI0000134DBE	Small ribosomal subunit protein bS18;Small ribosomal subunit protein bS18;Small ribosomal subunit protein bS18;Small ribosomal subunit protein bS18;30S ribosomal protein S18;30S ribosomal protein S18;30S ribosomal protein S18;30S ribosomal protein S18;30S ribosomal protein S18;30S ribosomal protein S18;30S ribosomal protein S18;30S ribosomal protein S18;30S ribosomal protein S18;30S ribosomal pro…	0	0	4		not	-1.60555	9.98773	ribosomal	RNA/DNA binding
UPI0000134E11	Small ribosomal subunit protein uS19;Small ribosomal subunit protein uS19;30S ribosomal protein S19;30S ribosomal protein S19;30S ribosomal protein S19;30S ribosomal protein S19;30S ribosomal protein S19;30S ribosomal protein S19;30S ribosomal protein S19;30S ribosomal protein S19;30S ribosomal protein S19;30S ribosomal protein S19;30S ribosomal protein S19;30S ribosomal protein S19;30S ribosomal…	1	0	4		not	-1.26391	3.45444	ribosomal	RNA/DNA binding
UPI0000134F34	Small ribosomal subunit protein uS2;Small ribosomal subunit protein uS2;Small ribosomal subunit protein uS2;Small ribosomal subunit protein uS2;Small ribosomal subunit protein uS2;Small ribosomal subunit protein uS2;Small ribosomal subunit protein uS2;30S ribosomal protein S2;30S ribosomal protein S2;30S ribosomal protein S2;30S ribosomal protein S2;30S ribosomal protein S2;30S ribosomal protein …	4	0	4	YES	present	-0.799831	2.09294	ribosomal	RNA/DNA binding
UPI0000134FC1	Small ribosomal subunit protein uS3;Small ribosomal subunit protein uS3;30S ribosomal protein S3;30S ribosomal protein S3;30S ribosomal protein S3;30S ribosomal protein S3;30S ribosomal protein S3;30S ribosomal protein S3;30S ribosomal protein S3;30S ribosomal protein S3;30S ribosomal protein S3;30S ribosomal protein S3;30S ribosomal protein S3;30S ribosomal protein S3;30S ribosomal protein S3;30…	4	1	4	YES	present	-1.12402	3.17532	ribosomal	RNA/DNA binding
UPI0000135033	Small ribosomal subunit protein uS4;Small ribosomal subunit protein uS4;Small ribosomal subunit protein uS4;30S ribosomal protein S4;30S ribosomal protein S4;30S ribosomal protein S4;30S ribosomal protein S4;30S ribosomal protein S4;30S ribosomal protein S4;30S ribosomal protein S4;30S ribosomal protein S4;30S ribosomal protein S4;30S ribosomal protein S4;30S ribosomal protein S4;30S ribosomal pr…	4	0	4	YES	present	-1.03133	2.49003	ribosomal	RNA/DNA binding
UPI0000135084	Small ribosomal subunit protein uS5;Small ribosomal subunit protein uS5;Small ribosomal subunit protein uS5;30S ribosomal protein S5;30S ribosomal protein S5;30S ribosomal protein S5;30S ribosomal protein S5;30S ribosomal protein S5;30S ribosomal protein S5;30S ribosomal protein S5;30S ribosomal protein S5;30S ribosomal protein S5;30S ribosomal protein S5;30S ribosomal protein S5;30S ribosomal pr…	4	0	4	YES	present	-0.75663	2.30711	ribosomal	RNA/DNA binding
UPI00001350D4	Small ribosomal subunit protein bS6;Small ribosomal subunit protein bS6;Small ribosomal subunit protein bS6;Small ribosomal subunit protein bS6;Small ribosomal subunit protein bS6;Small ribosomal subunit protein bS6;Small ribosomal subunit protein bS6;Small ribosomal subunit protein bS6;30S ribosomal protein S6;30S ribosomal protein S6;30S ribosomal protein S6;30S ribosomal protein S6;30S ribosom…	3	0	4	YES	present	-1.22287	2.24576	ribosomal	RNA/DNA binding
UPI0000135133	Small ribosomal subunit protein uS7;Small ribosomal subunit protein uS7;Small ribosomal subunit protein uS7;30S ribosomal protein S7;30S ribosomal protein S7;30S ribosomal protein S7;30S ribosomal protein S7;30S ribosomal protein S7;30S ribosomal protein S7;30S ribosomal protein S7;30S ribosomal protein S7;30S ribosomal protein S7;30S ribosomal protein S7;30S ribosomal protein S7;30S ribosomal pr…	3	0	4	YES	present	-1.34519	2.33053	ribosomal	RNA/DNA binding
UPI000013518E	Small ribosomal subunit protein uS8;Small ribosomal subunit protein uS8;Small ribosomal subunit protein uS8;30S ribosomal protein S8;30S ribosomal protein S8;30S ribosomal protein S8;30S ribosomal protein S8;30S ribosomal protein S8;30S ribosomal protein S8;30S ribosomal protein S8;30S ribosomal protein S8;30S ribosomal protein S8;30S ribosomal protein S8;30S ribosomal protein S8;30S ribosomal pr…	4	1	4	YES	present	-0.890936	3.22202	ribosomal	RNA/DNA binding
UPI000013539F	Holliday junction branch migration complex subunit RuvB;Holliday junction branch migration complex subunit RuvB;Holliday junction branch migration complex subunit RuvB;Holliday junction ATP-dependent DNA helicase RuvB;Holliday junction ATP-dependent DNA helicase RuvB;Holliday junction DNA helicase RuvB;Holliday junction ATP-dependent DNA helicase RuvB;Holliday junction ATP-dependent DNA helicase …	0	0	4		not	-0.626282	9.89694	DBP	RNA/DNA binding
UPI00001353C1	Crossover junction endodeoxyribonuclease RuvC;Crossover junction endodeoxyribonuclease RuvC;Crossover junction endodeoxyribonuclease RuvC;Crossover junction endodeoxyribonuclease RuvC;Crossover junction endodeoxyribonuclease RuvC;Crossover junction endodeoxyribonuclease RuvC;Crossover junction endodeoxyribonuclease RuvC;crossover junction endodeoxyribonuclease RuvC;Holliday junction resolvase;Cro…	0	0	3		not	-0.255554	1.53749	RBP	RNA/DNA binding
UPI0000135DE5	S-adenosylmethionine decarboxylase proenzyme;S-adenosylmethionine decarboxylase proenzyme;S-adenosylmethionine decarboxylase proenzyme;S-adenosylmethionine decarboxylase proenzyme;S-adenosylmethionine decarboxylase proenzyme;S-adenosylmethionine decarboxylase proenzyme;Adenosylmethionine decarboxylase;S-adenosylmethionine decarboxylase proenzyme;S-adenosylmethionine decarboxylase proenzyme;S-aden…	0	0	4		not	-0.848371	8.62114	notype
UPI00001361E9	Nus factor SuhB;Inositol-1-monophosphatase;Inositol-1-monophosphatase;Inositol monophosphatase;Inositol monophosphatase;Inositol monophosphatase;Inositol monophosphatase;Inositol monophosphatase;Inositol-1-monophosphatase;Inositol-1-monophosphatase;inositol monophosphatase family protein;extragenic supressor;Extragenic supressor;Inositol monophosphatase;Inositol monophosphatase;Inositol monophosp…	0	0	4		not	-0.667641	7.06356	notype
UPI00001366E4	Threonine--tRNA ligase;Threonine--tRNA ligase;Threonine--tRNA ligase;Threonine--tRNA ligase;Threonine--tRNA ligase;Threonine--tRNA ligase;Threonine--tRNA ligase;threonine--tRNA ligase;threonyl-tRNA synthetase;Threonyl-tRNA synthetase;Threonyl-tRNA synthetase;Threonyl-tRNA synthetase;Threonine--tRNA ligase;Threonine--tRNA ligase;Threonine--tRNA ligase;Threonine--tRNA ligase;Threonine--tRNA ligase;…	2	0	4		not	-1.2719	2.50492	tRNA ligase	RNA/DNA binding
UPI000013976A	Iron-sulfur cluster insertion protein ErpA;Iron-sulfur cluster insertion protein ErpA;Iron-sulfur cluster insertion protein ErpA;Iron-sulfur cluster insertion protein ErpA;Iron-sulfur cluster insertion protein ErpA;Iron-sulfur cluster insertion protein ErpA;Iron-sulfur cluster insertion protein ErpA;Iron-sulfur cluster insertion protein ErpA;Iron-sulfur cluster insertion protein ErpA;Iron-sulfur …	0	0	3		not	-0.251198	1.5941	notype
UPI000013A1EB	Nucleoside triphosphate pyrophosphatase;Maf-like protein RA12_04870;Maf-like protein AA93_04715;Maf-like protein OY18_06035;Maf-like protein B375_0208455;Maf-like protein B9J09_09080;Maf-like protein BC375_08490;Maf-like protein;Septum formation inhibitor Maf;Septum formation inhibitor Maf;Septum formation inhibitor Maf;Septum formation inhibitor Maf;Septum formation inhibitor Maf;Septum formatio…	0	0	4		not	-0.355925	4.96283	notype
UPI000013AADA	ATP-dependent Clp protease adapter protein ClpS;ATP-dependent Clp protease adapter protein ClpS;ATP-dependent Clp protease adapter protein ClpS;ATP-dependent Clp protease adapter protein ClpS;ATP-dependent Clp protease adapter protein ClpS;ATP-dependent Clp protease ClpS;ATP-dependent Clp protease adapter protein ClpS;ATP-dependent Clp protease adapter protein ClpS;ATP-dependent Clp protease adap…	0	0	4		not	-0.378003	5.15713	protease
UPI000013B636	UPF0149 protein XF_2010;UPF0149 protein B398_04990;UPF0149 protein XFHB_05350;UPF0149 protein B398_04990;UPF0149 protein B9J09_04645;YecA family protein;hypothetical protein;hypothetical protein;Uncharacterized protein;Uncharacterized protein;Uncharacterized protein;YecA family protein;YecA family protein	0	0	4		not	-0.368477	4.49003	notype
UPI0000165A4A	Glutamine--fructose-6-phosphate aminotransferase [isomerizing];Glutamine--fructose-6-phosphate aminotransferase [isomerizing];Glutamine--fructose-6-phosphate aminotransferase [isomerizing];Glutamine--fructose-6-phosphate aminotransferase [isomerizing];Glutamine--fructose-6-phosphate aminotransferase [isomerizing];Glutamine--fructose-6-phosphate aminotransferase [isomerizing];glutamine--fructose-6…	0	0	4		not	-0.768404	6.73994	notype
UPI0000165A68	Lipoyl synthase;Lipoyl synthase;Lipoyl synthase;Lipoyl synthase;Lipoyl synthase;Lipoyl synthase;Lipoyl synthase;Lipoyl synthase;lipoyl synthase;lipoyl synthase;Lipoic acid synthetase;Lipoyl synthase;Lipoyl synthase;Lipoyl synthase;Lipoyl synthase;Lipoyl synthase;Lipoyl synthase;Lipoyl synthase;Lipoyl synthase;Lipoyl synthase;Lipoyl synthase;Lipoyl synthase;Lipoyl synthase;Lipoyl synthase;Lipoyl s…	0	0	4		not	-0.377262	4.94729	notype
UPI0000165A71	Outer-membrane lipoprotein carrier protein;Outer-membrane lipoprotein carrier protein;Outer-membrane lipoprotein carrier protein;Membrane protein;Outer-membrane lipoprotein carrier protein;Outer-membrane lipoprotein carrier protein;Outer-membrane lipoprotein carrier protein;Outer-membrane lipoprotein carrier protein;membrane protein;outer membrane lipoprotein chaperone LolA;Chaperone;Membrane pro…	2	0	4		not	-0.820098	2.34735	OM
UPI0000165A77	Large ribosomal subunit protein bL32;Large ribosomal subunit protein bL32;Large ribosomal subunit protein bL32;Large ribosomal subunit protein bL32;50S ribosomal protein L32;50S ribosomal protein L32;50S ribosomal protein L32;50S ribosomal protein L32;50S ribosomal protein L32;50S ribosomal protein L32;50S ribosomal protein L32;50S ribosomal protein L32;50S ribosomal protein L32;50S ribosomal pro…	4	0	4	YES	present	-1.03546	3.48349	ribosomal	RNA/DNA binding
UPI0000165A88	Elongation factor Tu;Elongation factor Tu;Elongation factor Tu;Elongation factor Tu;Elongation factor Tu;elongation factor Tu;elongation factor Tu;elongation factor Tu;Elongation factor Tu;Elongation factor Tu;Elongation factor Tu;Elongation factor Tu;Elongation factor Tu;Elongation factor Tu;Elongation factor Tu;Elongation factor Tu;Elongation factor Tu;Elongation factor Tu;Elongation factor Tu;…	4	4	4	NO	present	-0.985708	2.60926	RBP	RNA/DNA binding
UPI0000191E6E	Dihydroorotate dehydrogenase (quinone);Dihydroorotate dehydrogenase (quinone);Dihydroorotate dehydrogenase (quinone);Dihydroorotate dehydrogenase (quinone);Dihydroorotate dehydrogenase (quinone);Dihydroorotate dehydrogenase (quinone);Dihydroorotate dehydrogenase (quinone);quinone-dependent dihydroorotate dehydrogenase;dihydroorotate dehydrogenase 2;Dihydroorotate dehydrogenase;Dihydroorotate dehy…	1	0	4		not	-0.974602	4.24664	notype
UPI0000191E7A	Ribose-5-phosphate isomerase A;Ribose-5-phosphate isomerase A;Ribose-5-phosphate isomerase A;Ribose-5-phosphate isomerase A;Ribose-5-phosphate isomerase A;Ribose-5-phosphate isomerase A;Ribose-5-phosphate isomerase A;ribose-5-phosphate isomerase RpiA;ribose-5-phosphate isomerase A;Ribose 5-phosphate isomerase;Ribose-5-phosphate isomerase;Ribose-5-phosphate isomerase;Ribose-5-phosphate isomerase;R…	1	0	4		not	-1.72347	6.32358	notype
UPI0000191E9C	Serine--tRNA ligase;Serine--tRNA ligase;Serine--tRNA ligase;Serine--tRNA ligase;Serine--tRNA ligase;Seryl-tRNA synthetase;Serine--tRNA ligase;Serine--tRNA ligase;Serine--tRNA ligase;Serine--tRNA ligase;serine--tRNA ligase;seryl-tRNA synthetase;Seryl-tRNA synthetase;Seryl-tRNA synthetase;Serine--tRNA ligase;Serine--tRNA ligase;Serine--tRNA ligase;Serine--tRNA ligase;Serine--tRNA ligase;Serine--tRN…	0	0	4		not	-0.921998	9.66877	tRNA ligase	RNA/DNA binding
UPI00001AA2CC	Ribonuclease 3;Ribonuclease 3;Ribonuclease 3;Ribonuclease 3;Ribonuclease 3;Ribonuclease 3;Ribonuclease III;Ribonuclease 3;Ribonuclease 3;Ribonuclease 3;ribonuclease III;ribonuclease III;Ribonuclease III;Ribonuclease III;Ribonuclease 3;Ribonuclease 3;Ribonuclease 3;Ribonuclease 3;Ribonuclease 3;Ribonuclease 3;Ribonuclease III;Ribonuclease 3;Ribonuclease III;Ribonuclease III;Ribonuclease III;Ribonu…	0	0	4		not	-0.60291	8.30388	RBP	RNA/DNA binding
UPI00001AA2CD	Ribonuclease HI;Ribonuclease H;Ribonuclease H;Ribonuclease H;Ribonuclease H;Ribonuclease H;Ribonuclease H;Ribonuclease H;Ribonuclease H;Ribonuclease H;Ribonuclease H;Ribonuclease H;Ribonuclease HI;ribonuclease HI;ribonuclease H;Ribonuclease H;Ribonuclease H;Ribonuclease H;Ribonuclease H;Ribonuclease H;Ribonuclease H;Ribonuclease H;Ribonuclease H;Ribonuclease H;Ribonuclease H;Ribonuclease H;Ribonu…	0	0	4		not	-0.32421	7.29363	RBP	RNA/DNA binding
UPI00001AA2CE	Ribonuclease P protein component;Ribonuclease P protein component;Ribonuclease P protein component;ribonuclease P protein component;Ribonuclease P protein component;Ribonuclease P protein component;Ribonuclease P protein component;Ribonuclease P protein component	0	0	4		not	-0.33849	6.56043	RBP	RNA/DNA binding
UPI00001AA2E2	Uracil-DNA glycosylase;Uracil-DNA glycosylase;Uracil-DNA glycosylase;Uracil-DNA glycosylase;Uracil-DNA glycosylase;Uracil-DNA glycosylase;Uracil-DNA glycosylase;Uracil-DNA glycosylase;Uracil-DNA glycosylase;Uracil-DNA glycosylase;uracil-DNA glycosylase;uracil-DNA glycosylase;Uracil-DNA glycosylase;Uracil-DNA glycosylase;Uracil-DNA glycosylase;Uracil-DNA glycosylase;Uracil-DNA glycosylase;Uracil-D…	0	0	4		not	-0.354082	4.92646	DBP	RNA/DNA binding
UPI00001AA2E7	Putative zinc metalloprotease XF_1047;Zinc metalloprotease;RIP metalloprotease RseP;Zinc metalloprotease;Zinc metalloprotease;Zinc metalloprotease;Zinc metalloprotease;Zinc metalloprotease;Uncharacterized protein;Zinc metalloprotease;Zinc metalloprotease;Zinc metalloprotease;Zinc metalloprotease;Zinc metalloprotease;Zinc metalloprotease;Zinc metalloprotease;Zinc metalloprotease;Zinc metalloprotea…	0	0	4		not	-0.698034	8.91867	OM
UPI00001AA2ED	tRNA uridine(34) hydroxylase;tRNA uridine(34) hydroxylase;UPF0176 protein RA12_02880;UPF0176 protein AA93_11200;UPF0176 protein B375_0210765;UPF0176 protein B9J09_11145;sulfurtransferase;Uncharacterized protein;Uncharacterized protein;Uncharacterized protein;Uncharacterized protein;Uncharacterized protein;Uncharacterized protein;Uncharacterized protein;Uncharacterized protein;Uncharacterized prot…	0	0	4		not	-0.413289	3.95824	RBP	RNA/DNA binding
UPI0000232D39	Large ribosomal subunit protein uL11;50S ribosomal protein L11;50S ribosomal protein L11;50S ribosomal protein L11;50S ribosomal protein L11;50S ribosomal protein L11;50S ribosomal protein L11;50S ribosomal protein L11;50S ribosomal protein L11;50S ribosomal protein L11;50S ribosomal protein L11;50S ribosomal protein L11;50S ribosomal protein L11;50S ribosomal protein L11;50S ribosomal protein L1…	0	0	4		not	-1.76305	9.63915	ribosomal	RNA/DNA binding
UPI000023B821	Large ribosomal subunit protein uL3;Large ribosomal subunit protein uL3;50S ribosomal protein L3;50S ribosomal protein L3;50S ribosomal protein L3;50S ribosomal protein L3;50S ribosomal protein L3;50S ribosomal protein L3;50S ribosomal protein L3;50S ribosomal protein L3;50S ribosomal protein L3;50S ribosomal protein L3;50S ribosomal protein L3;50S ribosomal protein L3;50S ribosomal protein L3;50…	4	0	4	YES	present	-0.690019	2.85381	ribosomal	RNA/DNA binding
UPI000038010A	Recombination protein RecR;Recombination protein RecR;Recombination protein RecR;Recombination protein RecR;Recombination protein RecR;Recombination protein RecR;Recombination protein RecR;Recombination protein RecR;Recombination protein RecR;Recombination protein RecR;Recombination protein RecR;Recombination protein RecR;recombination mediator RecR;recombination protein RecR;Recombination protei…	0	0	4		not	-0.651722	8.59393	notype
UPI000038041B	Large-conductance mechanosensitive channel;Large-conductance mechanosensitive channel;Large-conductance mechanosensitive channel;Large-conductance mechanosensitive channel;Large-conductance mechanosensitive channel;Large-conductance mechanosensitive channel protein MscL;Large-conductance mechanosensitive channel;Large-conductance mechanosensitive channel;Large-conductance mechanosensitive channel…	0	0	4		not	-0.316324	7.81065	notype
UPI00003804BE	Type II secretion system protein GspG;Type II secretion system core protein G;General secretory pathway protein G;General secretion pathway protein G;General secretion pathway protein GspG;General secretion pathway protein GspG;General secretion pathway protein GspG;Type II secretion system protein GspG;Type II secretion system protein GspG;Type II secretion system protein GspG;Type II secretion …	0	0	4		not	-0.348632	5.69296	notype
UPI0000380590	Type IV fimbriae assembly protein;Pilus biogenesis protein PilZ;Pilus biogenesis protein PilZ;PilZ domain-containing protein;PilZ domain-containing protein;Pilus assembly protein PilZ;Type IV pilus assembly PilZ;Type IV fimbriae assembly protein;Type IV fimbriae assembly protein;Type IV pilus assembly protein PilZ;Pilus biogenesis protein PilZ;Type IV fimbriae assembly protein;Pilus assembly prot…	0	0	4		not	-0.690968	9.02983	notype
UPI0000380905	dTDP-4-dehydrorhamnose 3,5-epimerase;dTDP-4-dehydrorhamnose 3,5-epimerase;dTDP-4-dehydrorhamnose 3,5-epimerase;dTDP-4-dehydrorhamnose 3,5-epimerase;dTDP-4-dehydrorhamnose 3,5-epimerase;DTDP-4-dehydrorhamnose 3,5-epimerase;dTDP-4-dehydrorhamnose 3,5-epimerase;dTDP-4-dehydrorhamnose 3,5-epimerase;dTDP-4-dehydrorhamnose 3,5-epimerase;dTDP-4-dehydrorhamnose 3,5-epimerase;DTDP-4-dehydrorhamnose 3,5-ep…	0	0	4		not	-0.325124	6.66921	notype
UPI0000380B36	Alkyl hydroperoxide reductase C;Alkyl hydroperoxide reductase C;Alkyl hydroperoxide reductase;Alkyl hydroperoxide reductase;Peroxiredoxin;Peroxiredoxin;alkyl hydroperoxide reductase subunit C;Alkyl hydroperoxide reductase subunit C;Alkyl hydroperoxide reductase;Alkyl hydroperoxide reductase;Alkyl hydroperoxide reductase;Alkyl hydroperoxide reductase;Alkyl hydroperoxide reductase;Alkyl hydroperoxi…	4	0	4	YES	present	-1.18013	1.9632	notype
UPI0000380BC0	DUF2815 family protein;Uncharacterized protein;DUF2815 family protein;Uncharacterized protein;DUF2815 family protein;Uncharacterized protein;Uncharacterized protein;Uncharacterized protein;Uncharacterized protein;Uncharacterized protein;Uncharacterized protein;Uncharacterized protein;Uncharacterized protein	0	0	3		not	-0.258429	1.59234	notype
UPI0000380C28	Ferritin Dps family protein;DNA-binding protein;DNA-binding protein;DNA starvation/stationary phase protection protein;Ferritin Dps family protein;Starvation-inducible DNA-binding protein;Ferritin Dps family protein;Ferritin;Ferritin;Starvation-inducible DNA-binding protein;DNA starvation/stationary phase protection protein;DNA starvation/stationary phase protection protein;DNA starvation/station…	0	0	4		not	-1.68226	10.1848	DBP	RNA/DNA binding
UPI0000380D2F	Protoporphyrinogen IX oxidase;Protoporphyrinogen IX oxidase;Membrane protein;Membrane protein;Membrane protein;Uncharacterized protein;Uncharacterized protein;CopD family protein;Membrane protein;Membrane protein;Uncharacterized protein;Uncharacterized protein;Uncharacterized protein;Uncharacterized protein;CopD family protein;CopD family protein;Uncharacterized protein;Uncharacterized protein;Un…	0	0	4		not	-0.340487	6.06159	OM
UPI0000380D43	3-methyl-2-oxobutanoate hydroxymethyltransferase;3-methyl-2-oxobutanoate hydroxymethyltransferase;3-methyl-2-oxobutanoate hydroxymethyltransferase;3-methyl-2-oxobutanoate hydroxymethyltransferase;3-methyl-2-oxobutanoate hydroxymethyltransferase;3-methyl-2-oxobutanoate hydroxymethyltransferase;3-methyl-2-oxobutanoate hydroxymethyltransferase;3-methyl-2-oxobutanoate hydroxymethyltransferase;3-methy…	1	0	4		not	-1.39893	5.78815	notype
UPI0000418E25	Fe/S biogenesis protein NfuA;Fe/S biogenesis protein NfuA;Fe/S biogenesis protein NfuA;Fe/S biogenesis protein NfuA;Fe/S biogenesis protein NfuA;Fe/S biogenesis protein NfuA;Fe/S biogenesis protein NfuA;Fe/S biogenesis protein NfuA;Fe/S biogenesis protein NfuA;Fe/S biogenesis protein NfuA;NfuA family Fe-S biogenesis protein;Fe/S biogenesis protein NfuA;Fe/S biogenesis protein NfuA;Fe/S biogenesis…	0	0	4		not	-0.349236	5.39188	notype
UPI000045942D	Helix-turn-helix motif:Peptidase S24, S26A and S26B;Repressor;Repressor;XRE family transcriptional regulator;Repressor;helix-turn-helix transcriptional regulator;Repressor;Repressor;Repressor;Repressor;Repressor;XRE family transcriptional regulator;Repressor;Repressor;XRE family transcriptional regulator;Helix-turn-helix transcriptional regulator;Repressor;Helix-turn-helix motif:Peptidase S24, S2…	0	0	4		not	-0.612154	7.54365	OM
UPI00004594C2	Cupin;Cupin domain-containing protein;Cupin region;Cupin;Cupin;Cupin;Uncharacterized protein;Cupin;Cupin;Cupin;Cupin;Cupin;Cupin;Cupin;Cupin;Cupin domain-containing protein;cupin domain-containing protein;Cupin;Cupin;Uncharacterized protein;Cupin;Cupin;Cupin;Cupin;Cupin;Cupin;Cupin;Cupin;Cupin domain-containing protein;Cupin;Cupin domain-containing protein;Cupin;Cupin;Cupin;Cupin;Cupin;Cupin;Cupi…	0	0	4		not	-0.912201	6.96026	notype
UPI000045958C	ADP-ribose diphosphatase;ADP compounds hydrolase NudE;NUDIX hydrolase;ADP compounds hydrolase;ADP-ribose diphosphatase;ADP-ribose diphosphatase;ADP-ribose diphosphatase;ADP-ribose diphosphatase;ADP compounds hydrolase NudE;ADP compounds hydrolase NudE;ADP compounds hydrolase NudE;ADP compounds hydrolase NudE;ADP compounds hydrolase NudE;ADP compounds hydrolase NudE;ADP-ribose diphosphatase NudE;A…	0	0	4		not	-0.353483	5.01944	protease
UPI00004596F4	NADH-quinone oxidoreductase subunit B;NADH-quinone oxidoreductase subunit B;NADH-quinone oxidoreductase subunit B;NADH-quinone oxidoreductase subunit B;NADH-quinone oxidoreductase subunit B;NADH-quinone oxidoreductase subunit B;NADH-quinone oxidoreductase subunit B;NADH-quinone oxidoreductase subunit B;NADH-quinone oxidoreductase subunit B;NADH-quinone oxidoreductase subunit B;NADH-quinone oxidor…	0	0	4		not	-0.724944	8.92887	notype
UPI00004597A3	Response regulator receiver protein;Pilus response regulator PilG;Pilus response regulator PilG;Response regulator;Response regulator;Response regulator;Response regulator receiver;Response regulator receiver protein;Response regulator receiver protein;Response regulator protein;Pilus response regulator PilG;Pilus assembly protein PilG;Pilus assembly protein PilG;Pilus assembly protein PilG;Pilus…	0	0	4		not	-0.698637	9.15506	notype
UPI00004597B7	Transcriptional regulator MraZ;Transcriptional regulator MraZ;Transcriptional regulator MraZ;Transcriptional regulator MraZ;Transcriptional regulator MraZ;Transcriptional regulator MraZ;Transcriptional regulator MraZ;division/cell wall cluster transcriptional repressor MraZ;division/cell wall cluster transcriptional repressor MraZ;Cell division protein MraZ;Cell division protein MraZ;Cell divisio…	0	0	4		not	-0.366913	5.27764	RBP	RNA/DNA binding
UPI000045994E	Cell shape-determining protein MreB;Cell shape-determining protein MreB;Cell shape-determining protein MreB;Cell shape-determining protein MreB;Cell shape-determining protein MreB;Rod shape-determining protein;Cell shape-determining protein MreB;Rod shape-determining protein;Rod shape-determining protein MreB;HSP70 class molecular chaperones involved in cell morphogenesis MreB;Rod shape-determini…	1	0	4		not	-1.63892	6.19498	notype
UPI0000459A1E	Ancillary SecYEG translocon subunit;Ancillary SecYEG translocon subunit;Membrane protein;Membrane protein;Uncharacterized protein;Uncharacterized protein;YfgM family protein;Membrane protein;Membrane protein;Uncharacterized protein;Uncharacterized protein;Uncharacterized protein;Uncharacterized protein;Uncharacterized protein;Uncharacterized protein;Membrane protein;Membrane protein;YfgM family p…	0	0	4		not	-1.02356	10.1443	OM
UPI000056F629	Large ribosomal subunit protein uL18;Large ribosomal subunit protein uL18;Large ribosomal subunit protein uL18;Large ribosomal subunit protein uL18;50S ribosomal protein L18;50S ribosomal protein L18;50S ribosomal protein L18;50S ribosomal protein L18;50S ribosomal protein L18;50S ribosomal protein L18;50S ribosomal protein L18;50S ribosomal protein L18;50S ribosomal protein L18;50S ribosomal pro…	0	0	4		not	-1.29145	7.85825	ribosomal	RNA/DNA binding
UPI000056FD4D	SDR family oxidoreductase;UDP-glucuronate decarboxylase;dTDP-glucose 4-6-dehydratase;NAD-dependent dehydratase;UDP-glucuronate decarboxylase;NAD-dependent dehydratase;NAD-dependent dehydratase;NAD-dependent dehydratase;UDP-glucuronate decarboxylase;SDR family oxidoreductase;UDP-glucuronate decarboxylase;SDR family oxidoreductase;dTDP-glucose 4-6-dehydratase;NAD-dependent dehydratase;NAD-dependent…	0	0	4		not	-1.0111	9.15552	notype
UPI0000570162	NADH-quinone oxidoreductase subunit I;NADH-quinone oxidoreductase subunit I;NADH-quinone oxidoreductase subunit I;NADH-quinone oxidoreductase subunit I;NADH-quinone oxidoreductase subunit I;NADH-quinone oxidoreductase subunit NuoI;NADH-quinone oxidoreductase subunit I;NADH-quinone oxidoreductase subunit I;NADH-quinone oxidoreductase subunit I;NADH-quinone oxidoreductase subunit I;NADH-quinone oxi…	0	0	4		not	-0.337048	7.56611	notype
UPI0000571298	Signal peptidase I;Signal peptidase I;Signal peptidase I;Signal peptidase I;Signal peptidase I;Signal peptidase I;Signal peptidase I;Signal peptidase I;Signal peptidase I;Signal peptidase I;signal peptidase I;Signal peptidase I;Signal peptidase I;Signal peptidase;S26 family signal peptidase;S26 family signal peptidase;S26 family signal peptidase;S26 family signal peptidase;S26 family signal pepti…	0	0	4		not	-1.45955	10.3069	protease
UPI00005CDA8C	Phospho-2-dehydro-3-deoxyheptonate aldolase;Phospho-2-dehydro-3-deoxyheptonate aldolase;Phospho-2-dehydro-3-deoxyheptonate aldolase;Phospho-2-dehydro-3-deoxyheptonate aldolase;Phospho-2-dehydro-3-deoxyheptonate aldolase;3-deoxy-7-phosphoheptulonate synthase;phospho-2-dehydro-3-deoxyheptonate aldolase;Phospho-2-dehydro-3-deoxyheptonate aldolase;Phospho-2-dehydro-3-deoxyheptonate aldolase;Phospho-2…	2	0	4		not	-0.774753	1.72661	notype
UPI00005CDA96	3'(2'),5'-bisphosphate nucleotidase CysQ;3'-5'-bisphosphate nucleotidase;3'-5'-bisphosphate nucleotidase;3'-5'-bisphosphate nucleotidase;3'-5'-bisphosphate nucleotidase;3'-5'-bisphosphate nucleotidase;3'-5'-bisphosphate nucleotidase;3'(2'),5'-bisphosphate nucleotidase;3'(2'),5'-bisphosphate nucleotidase CysQ;3'(2'),5'-bisphosphate nucleotidase CysQ;3'(2'),5'-bisphosphate nucleotidase CysQ;sulfite…	0	0	4		not	-0.320199	7.08361	notype
UPI00005CDA99	CitMHS family transporter;Citrate transporter;Citrate transporter;Citrate transporter;Citrate transporter;Citrate transporter;Citrate transporter;Citrate transporter;Citrate transporter;CitMHS family transporter;Mg++/citrate complex transporter;Citrate transporter;Citrate transporter;Citrate transporter;Citrate transporter;Citrate transporter;Citrate transporter;Citrate transporter;Citrate transp…	0	0	4		not	-0.480747	6.09233	notype
UPI00005CDA9B	Membrane protein;Membrane protein;Membrane protein;Uncharacterized protein;Uncharacterized protein;Uncharacterized protein;hypothetical protein;hypothetical protein;Membrane protein;Uncharacterized protein;Uncharacterized protein;Uncharacterized protein;Uncharacterized protein;Uncharacterized protein;Uncharacterized protein;Membrane protein;Membrane protein;Membrane protein;Uncharacterized protei…	0	0	4		not	-0.348349	5.38962	OM
UPI00005CDAAF	Cell division protein FtsZ;Cell division protein FtsZ;Cell division protein FtsZ;Cell division protein FtsZ;Peptidase M23;Cell division protein FtsZ;Cell division protein FtsZ;Cell division protein FtsZ;Cell division protein FtsZ;cell division protein FtsZ;cell division protein FtsZ;Peptidase M23;Cell division protein FtsZ;Cell division protein FtsZ;Cell division protein FtsZ;Cell division protei…	0	0	4		not	-1.30744	10.6854	OM
UPI00005CDAB4	Dolichyl-phosphate-mannose-protein mannosyltransferase;Dolichyl-phosphate-mannose-protein mannosyltransferase;Dolichyl-phosphate-mannose--protein mannosyltransferase;Dolichyl-phosphate-mannose--protein mannosyltransferase;glycosyltransferase family 39 protein;hypothetical protein;Dolichyl-phosphate-mannose-protein mannosyltransferase;Dolichyl-phosphate-mannose--protein mannosyltransferase;Dolichy…	0	0	3		not	-0.292106	1.52508	notype
UPI00005CDAB6	RNA polymerase-binding transcription factor DksA;RNA polymerase-binding transcription factor DksA;Molecular chaperone DnaK;RNA polymerase-binding transcription factor DksA;Molecular chaperone DnaK;Molecular chaperone DnaK;RNA polymerase-binding transcription factor DksA;RNA polymerase-binding transcription factor DksA;RNA polymerase-binding transcription factor DksA;RNA polymerase-binding protein…	3	0	4	YES	present	-1.36518	2.31485	RBP	RNA/DNA binding
UPI00005CDAC0	GNAT family N-acetyltransferase;Acetyltransferase;Acetyltransferase;Acetyltransferase;Acetyltransferase;Acetyltransferase;Acetyltransferase;GNAT family N-acetyltransferase;GNAT family N-acetyltransferase;GNAT family N-acetyltransferase;hypothetical protein;Acetyltransferase;Acetyltransferase;Acetyltransferase;Acetyltransferase;Acetyltransferase;Acetyltransferase;Acetyltransferase;Acetyltransferas…	0	0	4		not	-0.359546	4.88877	notype
UPI00005CDAC6	ATP-dependent protease subunit HslV;ATP-dependent protease subunit HslV;ATP-dependent protease subunit HslV;ATP-dependent protease subunit HslV;ATP-dependent protease subunit HslV;ATP-dependent protease subunit HslV;ATP-dependent protease subunit HslV;ATP-dependent protease peptidase subunit;Peptidase;Peptidase;ATP-dependent protease subunit HslV;ATP-dependent protease subunit HslV;ATP-dependent …	0	0	4		not	-0.988333	8.32642	OM
UPI00005CDAE3	Phosphate import ATP-binding protein PstB;Phosphate import ATP-binding protein PstB;Phosphate import ATP-binding protein PstB;Phosphate import ATP-binding protein PstB;Phosphate import ATP-binding protein PstB;Phosphate import ATP-binding protein PstB;phosphate ABC transporter ATP-binding protein PstB;phosphate transporter ATP-binding protein;Phosphate ABC transporter ATP-binding protein;Phosphat…	0	0	4		not	-0.656065	8.69549	notype
UPI00005CDAF0	Acetyl xylan esterase;Acetyl xylan esterase;Acetyl xylan esterase;Acetyl xylan esterase;Acetyl xylan esterase;Acetyl xylan esterase;acetylxylan esterase;polysaccharide deacetylase family protein;polysaccharide deacetylase family protein;Acetyl xylan esterase;Acetyl xylan esterase;Acetyl xylan esterase;Acetyl xylan esterase;Acetyl xylan esterase;Acetyl xylan esterase;Acetyl xylan esterase;Acetyl x…	0	0	3		not	-0.260988	1.58101	notype
UPI0000E671E3	Elongation factor P-like protein;Elongation factor P-like protein;Elongation factor P-like protein;Elongation factor P-like protein;Elongation factor P-like protein;Elongation factor P-like protein;elongation factor P-like protein YeiP;Elongation factor P;Elongation factor P-like protein YeiP;Elongation factor P-like protein YeiP;Elongation factor P-like protein YeiP;Elongation factor P-like prot…	0	0	4		not	-0.354794	4.65201	RBP	RNA/DNA binding
UPI0000E8AB80	3-hydroxydecanoyl-[acyl-carrier-protein] dehydratase;3-hydroxydecanoyl-[acyl-carrier-protein] dehydratase;3-hydroxydecanoyl-[acyl-carrier-protein] dehydratase;3-hydroxydecanoyl-[acyl-carrier-protein] dehydratase;3-hydroxydecanoyl-[acyl-carrier-protein] dehydratase;3-hydroxyacyl-[acyl-carrier-protein] dehydratase FabA;3-hydroxydecanoyl-ACP dehydratase;3-hydroxyacyl-[acyl-carrier-protein] dehydrata…	2	0	4		not	-0.803435	1.57053	notype
UPI0000ED930E	Large ribosomal subunit protein uL23;Large ribosomal subunit protein uL23;50S ribosomal protein L23;50S ribosomal protein L23;50S ribosomal protein L23;50S ribosomal protein L23;50S ribosomal protein L23;50S ribosomal protein L23;50S ribosomal protein L23;50S ribosomal protein L23;50S ribosomal protein L23;50S ribosomal protein L23;50S ribosomal protein L23;50S ribosomal protein L23;50S ribosomal…	0	0	3		not	-0.450374	1.38603	ribosomal	RNA/DNA binding
UPI0001602587	Uncharacterized protein;Uncharacterized protein;Uncharacterized protein;YicC family protein;YicC family protein;YicC/YloC family endoribonuclease;hypothetical protein;YicC family protein;Uncharacterized protein;Uncharacterized protein;Uncharacterized protein;Uncharacterized protein;Uncharacterized protein;Uncharacterized protein;Uncharacterized protein;Uncharacterized protein;Uncharacterized prot…	0	0	4		not	-0.367334	5.16478	RBP	RNA/DNA binding
UPI0001722D54	Polyribonucleotide nucleotidyltransferase;Polyribonucleotide nucleotidyltransferase;Polyribonucleotide nucleotidyltransferase;Polyribonucleotide nucleotidyltransferase;polyribonucleotide nucleotidyltransferase;Polynucleotide phosphorylase/polyadenylase;Polyribonucleotide nucleotidyltransferase;Polyribonucleotide nucleotidyltransferase;Polyribonucleotide nucleotidyltransferase;Polynucleotide phosp…	2	1	4		not	-2.50151	6.71483	notype
UPI0001728967	Transcriptional regulator, XRE family;TrbA;Conjugal transfer protein TrbA;Conjugal transfer protein TrbA;Transcriptional regulator;Transcriptional regulator;Transcriptional regulator;Helix-turn-helix domain-containing protein;transcriptional regulator;conjugal transfer protein TrbA;conjugal transfer protein, helix-turn-helix containing transcriptional regulator;Transcriptional regulator, XRE fami…	0	0	4		not	-0.487051	3.565	RBP	RNA/DNA binding
UPI00021442B3	Transcriptional regulator;Addiction module antidote protein;Uncharacterized protein;Addiction module antidote protein;Addiction module antidote protein;Probable addiction module antidote protein;Addiction module antidote protein;DNA-binding protein;DNA-binding protein;Transcriptional regulator;Uncharacterized protein;Addiction module antidote protein;Addiction module antidote protein;Addiction mo…	0	0	4		not	-0.333365	6.75183	DBP	RNA/DNA binding
UPI00021442CB	Uncharacterized protein;Conjugal transfer protein TraO;Cell filamentation protein;Conjugal transfer protein TraO;Conjugal transfer protein TraO;hypothetical protein;Uncharacterized protein;Conjugal transfer protein TraO;Conjugal transfer protein TraO;Conjugal transfer protein TraO;Conjugal transfer protein TraO;Conjugal transfer protein TraO;Cell filamentation protein;Conjugal transfer protein Tr…	0	0	4		not	-0.433693	4.32264	notype
UPI00021442CF	Uncharacterized protein;Replication protein;Replication protein;Replication protein;replication protein RepA;Uncharacterized protein;Replication protein;Replication protein;Replication protein;Replication protein;Replication protein;Replication protein;Replication protein;Replication protein;Replication protein;Replication protein;RepA protein;Replication protein;Replication protein;Replication p…	0	0	3		not	-0.276796	1.48537	notype
UPI0002D2D536	Dihydrolipoyl dehydrogenase;Dihydrolipoyl dehydrogenase;Dihydrolipoyl dehydrogenase;Dihydrolipoyl dehydrogenase;dihydrolipoyl dehydrogenase;Dihydrolipoamide dehydrogenase;Dihydrolipoamide dehydrogenase;Dihydrolipoamide dehydrogenase;Dihydrolipoamide dehydrogenase;Dihydrolipoamide dehydrogenase;Dihydrolipoamide dehydrogenase;Dihydrolipoamide dehydrogenase;Dihydrolipoamide dehydrogenase;Dihydrolipo…	0	1	4		not	-2.23738	6.07387	notype
UPI0002D8CC23	DUF4156 domain-containing protein;DUF4156 domain-containing protein;Uncharacterized protein;Uncharacterized protein;Uncharacterized protein;Uncharacterized protein;Uncharacterized protein;Uncharacterized protein;Uncharacterized protein;DUF4156 domain-containing protein;Uncharacterized protein;Uncharacterized protein;Uncharacterized protein;Uncharacterized protein;Uncharacterized protein;Uncharact…	0	0	3		not	-0.299866	1.59354	notype
UPI0002DE2285	Phasin family protein;Poly(Hydroxyalcanoate) granule associated protein;Poly(Hydroxyalcanoate) granule associated protein;Poly(Hydroxyalcanoate) granule associated protein;Poly(Hydroxyalcanoate) granule associated protein;phasin family protein;Poly(Hydroxyalcanoate) granule associated protein;Poly(Hydroxyalcanoate) granule associated protein;Poly(Hydroxyalcanoate) granule associated protein;Poly(…	0	0	4		not	-0.711201	7.93469	notype
UPI0002E6A770	Tol-pal system-associated acyl-CoA thioesterase;Acyl-CoA thioesterase;Acyl-CoA thioesterase;Tol-pal system-associated acyl-CoA thioesterase;Tol-pal system-associated acyl-CoA thioesterase;tol-pal system-associated acyl-CoA thioesterase;Acyl-CoA thioesterase;Acyl-CoA thioesterase;Acyl-CoA thioesterase;Acyl-CoA thioesterase;Acyl-CoA thioesterase;Acyl-CoA thioesterase;Acyl-CoA thioesterase;Acyl-CoA …	0	0	4		not	-0.523428	7.19225	notype
UPI0002E969CF	Uncharacterized protein;Uncharacterized protein;Uncharacterized protein;Uncharacterized protein;Uncharacterized protein;Uncharacterized protein;Uncharacterized protein;Uncharacterized protein;Uncharacterized protein;hypothetical protein;Uncharacterized protein;Uncharacterized protein;Uncharacterized protein;Uncharacterized protein;Uncharacterized protein;Uncharacterized protein;Uncharacterized pr…	0	0	4		not	-0.318483	7.01058	notype
UPI0002EB7FAD	Phage-related protein;Uncharacterized protein;Uncharacterized protein;Uncharacterized protein;hypothetical protein;Uncharacterized protein;Uncharacterized protein;Uncharacterized protein;Uncharacterized protein;Uncharacterized protein;Uncharacterized protein;Uncharacterized protein	0	0	4		not	-0.612978	5.4411	phage
UPI0002ECF022	Large ribosomal RNA subunit accumulation protein YceD;Large ribosomal RNA subunit accumulation protein YceD;Characterized ACR protein;Characterized ACR protein;Characterized ACR protein;Uncharacterized protein;Uncharacterized protein;DUF177 domain-containing protein;Characterized ACR protein;Characterized ACR protein;Uncharacterized protein;Uncharacterized protein;Uncharacterized protein;Uncharac…	0	0	4		not	-0.341217	5.2992	ribosomal	RNA/DNA binding
UPI0002ED0D57	Peptidyl-prolyl cis-trans isomerase;Peptidyl-prolyl cis-trans isomerase;Peptidyl-prolyl cis-trans isomerase;Peptidyl-prolyl cis-trans isomerase;Peptidylprolyl isomerase;Peptidyl-prolyl cis-trans isomerase;Peptidyl-prolyl cis-trans isomerase;Peptidyl-prolyl cis-trans isomerase;Peptidyl-prolyl cis-trans isomerase;FKBP-type peptidyl-prolyl cis-trans isomerase;Peptidylprolyl isomerase;Peptidylprolyl …	4	3	4	NO	present	-0.955959	5.74352	notype
UPI0002EDA412	Dirigent protein;Uncharacterized protein;hypothetical protein;Uncharacterized protein;Uncharacterized protein;Uncharacterized protein;Uncharacterized protein	4	4	4	NO	enriched	0.79816	3.65305	notype
UPI0002EDE0E6	Pilus assembly protein PilM;Pilus assembly protein PilM;Pilus assembly protein PilM;Pilus assembly protein PilM;Pilus assembly protein PilM;type IV pilus assembly protein PilM;Pilus assembly protein PilM;Pilus assembly protein PilM;Pilus assembly protein PilM;Pilus assembly protein PilM;Pilus assembly protein PilM;Pilus assembly protein PilM;Pilus assembly protein PilM;Pilus assembly protein PilM…	1	0	4		not	-2.10855	6.85696	notype
UPI0002EDE545	LysR family transcriptional regulator;Transcriptional regulator;DNA-binding transcriptional regulator OxyR;DNA-binding transcriptional regulator OxyR;LysR substrate-binding domain-containing protein;Transcriptional regulator;Transcriptional regulator;Transcriptional regulator;Transcriptional regulator;Transcriptional regulator;Transcriptional regulator;LysR family transcriptional regulator;LysR f…	0	0	4		not	-0.443915	3.78827	DBP	RNA/DNA binding
UPI0002EFCC3C	GCN5 family acetyltransferase;GCN5 family acetyltransferase;GCN5 family acetyltransferase;GCN5 family acetyltransferase;GCN5 family acetyltransferase;GCN5 family acetyltransferase;GCN5 family acetyltransferase;GNAT family N-acetyltransferase;N-acetyltransferase;GCN5 family acetyltransferase;GNAT family N-acetyltransferase;GCN5 family acetyltransferase;GCN5 family acetyltransferase;GCN5 family ace…	0	0	4		not	-0.32574	6.62379	notype
UPI0002F0D048	NADH:ubiquinone oxidoreductase subunit J;NADH-quinone oxidoreductase subunit J;NADH:ubiquinone oxidoreductase subunit J	0	0	4		not	-0.332427	6.79057	notype
UPI0002F1818F	Lipopolysaccharide assembly protein B;Lipopolysaccharide assembly protein B;Lipopolysaccharide assembly protein B;Lipopolysaccharide assembly protein B;Lipopolysaccharide assembly protein B;lipopolysaccharide assembly protein LapB;Tetratricopeptide repeat protein;Uncharacterized protein;Uncharacterized protein;Uncharacterized protein;Uncharacterized protein;Uncharacterized protein;Uncharacterized…	0	0	4		not	-0.820323	8.24069	notype
UPI0002F31E24	NUDIX hydrolase;DNA mismatch repair protein MutT;DNA mismatch repair protein MutT;DNA mismatch repair protein MutT;DNA mismatch repair protein MutT;NUDIX hydrolase;DNA mismatch repair protein MutT;DNA mismatch repair protein MutT;DNA mismatch repair protein MutT;DNA mismatch repair protein MutT;DNA mismatch repair protein MutT;DNA mismatch repair protein MutT;DNA mismatch repair protein MutT;DNA …	0	0	4		not	-0.891798	10.3806	protease	RNA/DNA binding
UPI0002F37538	Ketol-acid reductoisomerase (NADP(+));Ketol-acid reductoisomerase;Ketol-acid reductoisomerase (NADP(+));Ketol-acid reductoisomerase (NADP(+));Ketol-acid reductoisomerase (NADP(+));ketol-acid reductoisomerase;Ketol-acid reductoisomerase;Ketol-acid reductoisomerase;Ketol-acid reductoisomerase;Ketol-acid reductoisomerase;Ketol-acid reductoisomerase;Ketol-acid reductoisomerase;Ketol-acid reductoisome…	2	0	4		not	-1.15607	2.6886	notype
UPI0002F67465	ABC transporter ATP-binding protein;Multidrug ABC transporter ATP-binding protein;Multidrug ABC transporter ATP-binding protein;Multidrug ABC transporter ATP-binding protein;Multidrug ABC transporter ATP-binding protein;Multidrug ABC transporter ATP-binding protein;Multidrug ABC transporter ATP-binding protein;Multidrug ABC transporter ATP-binding protein;Multidrug ABC transporter ATP-binding pro…	0	0	4		not	-0.630904	7.06691	notype
UPI0002F75979	Membrane protein;Membrane protein;Membrane protein;Uncharacterized protein;Uncharacterized protein;Uncharacterized protein;regulatory signaling modulator protein AmpE;Membrane protein;Uncharacterized protein;Uncharacterized protein;Uncharacterized protein;Uncharacterized protein;Uncharacterized protein;Uncharacterized protein;Membrane protein;Membrane protein;Regulatory signaling modulator protei…	0	0	3		not	-0.234773	1.61594	OM
UPI0002FB9264	Efflux RND transporter periplasmic adaptor subunit;GntR family transcriptional regulator;GntR family transcriptional regulator;Efflux transporter periplasmic adaptor subunit;MexE family multidrug efflux RND transporter periplasmic adaptor subunit;efflux RND transporter periplasmic adaptor subunit;GntR family transcriptional regulator;Efflux transporter periplasmic adaptor subunit;Efflux transport…	0	0	4		not	-2.09122	11.3343	notype
UPI0002FC5E4B	Polysaccharide biosynthesis protein GumM;Polysaccharide biosynthesis protein GumM;Polysaccharide biosynthesis protein GumM;Glycosyltransferase;Glycosyltransferase;Polysaccharide biosynthesis protein GumM;WecB/TagA/CpsF family glycosyltransferase;Polysaccharide biosynthesis protein GumM;Polysaccharide biosynthesis protein GumM;Polysaccharide biosynthesis protein GumM;Polysaccharide biosynthesis pr…	0	0	4		not	-0.477781	3.32623	notype
UPI0002FE1F85	Prophage protein;Uncharacterized protein;hypothetical protein;Uncharacterized protein;Uncharacterized protein;Uncharacterized protein;Uncharacterized protein;Uncharacterized protein;Uncharacterized protein;Uncharacterized protein;Uncharacterized protein;Uncharacterized protein;Uncharacterized protein;Uncharacterized protein;Uncharacterized protein;Uncharacterized protein	0	0	4		not	-0.343235	5.22447	notype
UPI0002FF011B	Succinate dehydrogenase cytochrome b556 subunit;Succinate dehydrogenase;Succinate dehydrogenase;Succinate dehydrogenase, cytochrome b556 subunit;Succinate dehydrogenase, cytochrome b556 subunit;succinate dehydrogenase, cytochrome b556 subunit;Succinate dehydrogenase;Succinate dehydrogenase;Succinate dehydrogenase;Succinate dehydrogenase;Succinate dehydrogenase;Succinate dehydrogenase;Succinate de…	0	0	4		not	-0.516549	3.30819	notype
UPI000300C077	Methyl-accepting chemotaxis protein;Chemotaxis protein;Chemotaxis protein;Chemotaxis protein;Chemotaxis protein;methyl-accepting chemotaxis protein;Chemotaxis protein;Chemotaxis protein;Chemotaxis protein;Chemotaxis protein;Chemotaxis protein;Chemotaxis protein;Chemotaxis protein;Chemotaxis protein;Chemotaxis protein;Methyl-accepting chemotaxis protein;Chemotaxis protein;Methyl-accepting chemotax…	0	0	4		not	-1.49047	11.7986	notype
UPI000300C8F0	Transcription termination factor Rho;Transcription termination factor Rho;Transcription termination factor Rho;Transcription termination factor Rho;Transcription termination factor Rho;Transcription termination factor Rho;Transcription termination factor Rho;Transcription termination factor Rho;Transcription termination factor Rho;transcription termination factor Rho;Transcription termination fac…	3	0	4	YES	present	-1.1949	1.86818	RBP	RNA/DNA binding
UPI000301C7F5	RidA family protein;Aminoacrylate peracid reductase;Aminoacrylate peracid reductase;Uncharacterized protein;Uncharacterized protein;RidA family protein;Aminoacrylate peracid reductase;Aminoacrylate peracid reductase;Aminoacrylate peracid reductase;Aminoacrylate peracid reductase;Aminoacrylate peracid reductase;Aminoacrylate peracid reductase;Aminoacrylate peracid reductase;Aminoacrylate peracid r…	0	0	4		not	-0.844291	6.30826	notype
UPI00030377A1	DNA-directed RNA polymerase subunit beta;DNA-directed RNA polymerase subunit beta;DNA-directed RNA polymerase subunit beta;DNA-directed RNA polymerase subunit beta;DNA-directed RNA polymerase subunit beta;DNA-directed RNA polymerase subunit beta;DNA-directed RNA polymerase subunit beta;DNA-directed RNA polymerase subunit beta;DNA-directed RNA polymerase subunit beta;DNA-directed RNA polymerase su…	4	1	4	YES	present	-1.34982	1.86374	DBP	RNA/DNA binding
UPI000304987D	ATP-dependent RNA helicase DeaD;ATP-dependent RNA helicase DeaD;ATP-dependent RNA helicase DeaD;ATP-dependent RNA helicase DeaD;ATP-dependent RNA helicase DeaD;DEAD/DEAH box helicase;RNA helicase;RNA helicase;RNA helicase;RNA helicase;RNA helicase;RNA helicase;RNA helicase;RNA helicase;RNA helicase;DEAD/DEAH box helicase;RNA helicase;DEAD/DEAH box helicase;DEAD/DEAH box helicase;ATP-dependent RNA…	4	1	4	YES	present	-1.78753	2.78091	RBP	RNA/DNA binding
UPI00030638EB	Twitching motility response regulator PilH;Chemotaxis protein CheY;Chemotaxis protein CheY;Two-component system response regulator;Response regulator;twitching motility response regulator PilH;Chemotaxis protein CheY;Two-component system response regulator;Two-component system response regulator;Two-component system response regulator;Two-component system response regulator;Two-component system r…	0	0	4		not	-0.387839	4.2625	notype
UPI00030D9ACC	2-C-methyl-D-erythritol 2,4-cyclodiphosphate synthase;2-C-methyl-D-erythritol 2,4-cyclodiphosphate synthase;2-C-methyl-D-erythritol 2,4-cyclodiphosphate synthase;2-C-methyl-D-erythritol 2,4-cyclodiphosphate synthase;2-C-methyl-D-erythritol 2,4-cyclodiphosphate synthase;2-C-methyl-D-erythritol 4-phosphate cytidylyltransferase;2-C-methyl-D-erythritol 4-phosphate cytidylyltransferase;2-C-methyl-D-er…	0	0	4		not	-0.341147	5.66581	notype
UPI00031245EC	ATP-dependent zinc metalloprotease FtsH;ATP-dependent zinc metalloprotease FtsH;ATP-dependent zinc metalloprotease FtsH;ATP-dependent zinc metalloprotease FtsH;ATP-dependent zinc metalloprotease FtsH;ATP-dependent zinc metalloprotease FtsH;ATP-dependent metallopeptidase FtsH/Yme1/Tma family protein;ATP-dependent metalloprotease;ATP-dependent metalloprotease;ATP-dependent metalloprotease;ATP-depen…	0	0	4		not	-1.78427	12.9164	protease
UPI0003159466	Peptidase;Peptidase;Peptidase;Peptidase;Peptidase;M48 family metallopeptidase;Peptidase;Peptidase;Peptidase;Peptidase;Peptidase;Peptidase;Peptidase;Peptidase;M48 family metallopeptidase;Peptidase;Peptidase;Peptidase;Peptidase;Peptidase;Peptidase;Peptidase	0	0	4		not	-0.700651	6.7996	OM
UPI00031CED1A	Murein transglycosylase;Murein transglycosylase;Lytic murein transglycosylase B;Lytic murein transglycosylase B;Lytic murein transglycosylase B;lytic murein transglycosylase B;Murein transglycosylase;Murein transglycosylase;Murein transglycosylase;Murein transglycosylase;Murein transglycosylase;Murein transglycosylase;Lytic murein transglycosylase B;Lytic murein transglycosylase B;Lytic murein tr…	2	1	4		not	-1.7367	3.87081	notype
UPI0003263579	Translation initiation factor IF-3;Translation initiation factor IF-3;Translation initiation factor IF-3;Translation initiation factor IF-3;translation initiation factor IF-3;Translation initiation factor IF-3;Translation initiation factor IF-3;Translation initiation factor IF-3;Translation initiation factor IF-3;Translation initiation factor IF-3;Translation initiation factor IF-3;Translation in…	2	0	4		not	-0.794797	1.31521	RBP	RNA/DNA binding
UPI0003D29DCC	Glycosyl transferase family 1;Glycosyl transferase family 1;UDP-glucuronate--glycolipid 2-beta-glucuronosyltransferase;glycosyltransferase;glycosyl transferase family 1;Glycosyl transferase family 1;UDP-glucuronate--glycolipid 2-beta-glucuronosyltransferase;Glycosyltransferase	0	0	4		not	-0.731853	5.42077	notype
UPI0003D29FBC	histidine kinase;Histidine kinase;Psensor histidine kinase;Histidine kinase;Two-component sensor histidine kinase;Two-component sensor histidine kinase;HAMP domain-containing sensor histidine kinase;Histidine kinase;Histidine kinase;Histidine kinase;Histidine kinase;Histidine kinase;HAMP domain-containing histidine kinase;HAMP domain-containing histidine kinase;Two-component sensor histidine kina…	0	0	4		not	-0.366975	4.59572	notype
UPI0003D2AB16	Peptide methionine sulfoxide reductase MsrA;Methionine sulfoxide reductase A;Peptide methionine sulfoxide reductase MsrA;Peptide methionine sulfoxide reductase MsrA;Peptide methionine sulfoxide reductase MsrA;Peptide methionine sulfoxide reductase MsrA;Peptide methionine sulfoxide reductase MsrA;peptide-methionine (S)-S-oxide reductase MsrA;Methionine sulfoxide reductase A;Peptide-methionine (S)-…	0	0	4		not	-0.359348	5.48299	notype
UPI0003D2ADB1	Ribonuclease D;Ribonuclease D;Ribonuclease D;Ribonuclease D;Ribonuclease D;Ribonuclease D;ribonuclease D;Ribonuclease D;Ribonuclease D;Ribonuclease D;Ribonuclease D;Ribonuclease D;Ribonuclease D;Ribonuclease D;Ribonuclease D;Ribonuclease D;Ribonuclease D;Ribonuclease D;ribonuclease D	0	0	4		not	-0.335276	6.47592	RBP	RNA/DNA binding
UPI0003D2B12F	Phosphoribosylglycinamide formyltransferase;Phosphoribosylglycinamide formyltransferase;Phosphoribosylglycinamide formyltransferase;Phosphoribosylglycinamide formyltransferase;Phosphoribosylglycinamide formyltransferase;Phosphoribosylglycinamide formyltransferase;Phosphoribosylglycinamide formyltransferase;phosphoribosylglycinamide formyltransferase;Phosphoribosylglycinamide formyltransferase;Pho…	0	0	4		not	-0.347984	5.52399	notype
UPI0003D2B1D7	SPOR domain-containing protein;Sporulation protein;Sporulation protein;Sporulation protein;Sporulation protein;SPOR domain-containing protein;SPOR domain-containing protein;Sporulation protein;Sporulation protein;Sporulation protein;Sporulation protein;Sporulation protein;SPOR domain-containing protein;SPOR domain-containing protein;Sporulation protein;SPOR domain-containing protein;Sporulation p…	0	0	4		not	-0.496777	4.34485	notype
UPI0003D2BAB9	Polyprenyl synthetase family protein;Octaprenyl-diphosphate synthase;Octaprenyl-diphosphate synthase;Octaprenyl-diphosphate synthase;Octaprenyl-diphosphate synthase;Octaprenyl-diphosphate synthase;Octaprenyl-diphosphate synthase;polyprenyl synthetase family protein;Octaprenyl-diphosphate synthase;Octaprenyl-diphosphate synthase;Octaprenyl-diphosphate synthase;Octaprenyl-diphosphate synthase;Octap…	0	0	4		not	-0.491553	8.92599	notype
UPI0003D2BE09	Uncharacterized protein;Uncharacterized protein;Uncharacterized protein;Uncharacterized protein;Uncharacterized protein;Uncharacterized protein;Uncharacterized protein;DUF6165 family protein;Uncharacterized protein;Uncharacterized protein;Uncharacterized protein;Uncharacterized protein;Uncharacterized protein;Uncharacterized protein;Uncharacterized protein;Uncharacterized protein;Uncharacterized …	0	0	4		not	-0.470688	6.8634	notype
UPI0003D2C321	Uncharacterized protein;Uncharacterized protein;Uncharacterized protein;Uncharacterized protein;Uncharacterized protein;Uncharacterized protein;Uncharacterized protein;Uncharacterized protein;Uncharacterized protein;Uncharacterized protein;hypothetical protein;Uncharacterized protein;Uncharacterized protein;Uncharacterized protein;Uncharacterized protein;Uncharacterized protein;Uncharacterized pr…	0	0	4		not	-0.502035	3.01363	notype
UPI0003D2CE76	Metalloprotease PmbA;Peptidase C69;Peptidase C69;Peptidase PmbA;Metalloprotease PmbA;metalloprotease PmbA;Peptidase C69;Peptidase PmbA;Metalloprotease PmbA;Metalloprotease PmbA;Metalloprotease PmbA;Metalloprotease PmbA;Metalloprotease PmbA;Metalloprotease PmbA;Metalloprotease PmbA;Metalloprotease PmbA	0	0	4		not	-1.36308	13.0908	OM
UPI0003D2DA68	Proline iminopeptidase;Proline iminopeptidase;Proline iminopeptidase;Proline iminopeptidase;Proline iminopeptidase;Proline iminopeptidase;Proline iminopeptidase;prolyl aminopeptidase;Proline iminopeptidase;Proline iminopeptidase;Proline iminopeptidase;Proline iminopeptidase;Proline iminopeptidase;Prolyl aminopeptidase;Prolyl aminopeptidase;Prolyl aminopeptidase;Prolyl aminopeptidase;Prolyl aminop…	0	0	4		not	-0.920303	8.98211	protease
UPI0003D2E66D	Ribosomal RNA small subunit methyltransferase H;Ribosomal RNA small subunit methyltransferase H;Ribosomal RNA small subunit methyltransferase H;Ribosomal RNA small subunit methyltransferase H;Ribosomal RNA small subunit methyltransferase H;Ribosomal RNA small subunit methyltransferase H;Ribosomal RNA small subunit methyltransferase H;16S rRNA (cytosine(1402)-N(4))-methyltransferase RsmH;16S rRNA …	0	0	4		not	-0.3197	7.24543	ribosomal	RNA/DNA binding
UPI0003D2E8EC	Ribokinase;Ribokinase;Ribokinase;Ribokinase;Ribokinase;Ribokinase;ribokinase;Ribokinase;Ribokinase;Ribokinase;Ribokinase;Ribokinase;Ribokinase;Ribokinase;Ribokinase;Ribokinase;Ribokinase;Ribokinase;ribokinase	0	0	4		not	-1.18263	7.37163	notype
UPI0003D2EA43	2-dehydro-3-deoxy-phosphogluconate aldolase;2-dehydro-3-deoxy-phosphogluconate aldolase;Ketohydroxyglutarate aldolase;2-dehydro-3-deoxyphosphogluconate aldolase;2-dehydro-3-deoxyphosphogluconate aldolase;2-dehydro-3-deoxyphosphogluconate aldolase;bifunctional 4-hydroxy-2-oxoglutarate aldolase/2-dehydro-3-deoxy-phosphogluconate aldolase;Ketohydroxyglutarate aldolase;2-dehydro-3-deoxyphosphoglucona…	0	0	4		not	-0.326221	7.41155	notype
UPI0003D2EEAD	NADPH-dependent FMN reductase;NADPH-dependent FMN reductase;NADPH-dependent FMN reductase;NADPH-dependent FMN reductase;NADPH-dependent FMN reductase;NADPH-dependent FMN reductase;flavodoxin family protein;NADPH-dependent FMN reductase;NADPH-dependent FMN reductase;NADPH-dependent FMN reductase;NADPH-dependent FMN reductase;NADPH-dependent FMN reductase;Flavodoxin family protein;NADPH-dependent F…	4	1	4	YES	present	-1.58353	5.5094	notype
UPI0003D2EEEB	3-beta hydroxysteroid dehydrogenase;3-beta hydroxysteroid dehydrogenase;3-beta hydroxysteroid dehydrogenase;3-beta hydroxysteroid dehydrogenase;3-beta hydroxysteroid dehydrogenase;3-beta hydroxysteroid dehydrogenase;NAD-dependent epimerase/dehydratase family protein;3-beta hydroxysteroid dehydrogenase;3-beta hydroxysteroid dehydrogenase;3-beta hydroxysteroid dehydrogenase;3-beta hydroxysteroid de…	0	0	4		not	-0.69522	10.5211	notype
UPI0003D2F494	Dihydroxyacetone kinase;Dihydroxyacetone kinase;Dihydroxyacetone kinase;Dihydroxyacetone kinase;Type 1 glutamine amidotransferase domain-containing protein;Dihydroxyacetone kinase;type 1 glutamine amidotransferase domain-containing protein;Dihydroxyacetone kinase;Dihydroxyacetone kinase;Dihydroxyacetone kinase;Dihydroxyacetone kinase;Dihydroxyacetone kinase;Type 1 glutamine amidotransferase domai…	2	0	4		not	-1.22032	3.30268	notype
UPI0003D2F849	DNA repair protein RecO;DNA repair protein RecO;DNA repair protein RecO;DNA repair protein RecO;DNA repair protein RecO;DNA repair protein RecO;DNA repair protein RecO;DNA repair protein RecO;DNA repair protein RecO;DNA repair protein RecO;DNA repair protein RecO;DNA repair protein RecO;DNA recombination protein RecO;DNA repair protein RecO;DNA repair protein RecO;DNA repair protein RecO;DNA repa…	0	0	3		not	-0.253823	1.59746	DBP	RNA/DNA binding
UPI0003D2F9B3	8-amino-7-oxononanoate synthase;8-amino-7-oxononanoate synthase;8-amino-7-oxononanoate synthase;8-amino-7-oxononanoate synthase;8-amino-7-oxononanoate synthase;8-amino-7-oxononanoate synthase;8-amino-7-oxononanoate synthase;8-amino-7-oxononanoate synthase;8-amino-7-oxononanoate synthase;8-amino-7-oxononanoate synthase;8-amino-7-oxononanoate synthase;8-amino-7-oxononanoate synthase;8-amino-7-oxono…	0	0	3		not	-0.242391	1.59749	notype
UPI0003D2FDDF	GDP-mannose 4,6-dehydratase;GDP-mannose 4,6-dehydratase;GDP-mannose 4,6-dehydratase;GDP-mannose 4,6-dehydratase;GDP-D-mannose dehydratase;GDP-mannose 4,6-dehydratase;GDP-mannose 4,6-dehydratase;GDP-mannose 4,6-dehydratase;GDP-mannose 4,6-dehydratase;GDP-D-mannose dehydratase;GDP-D-mannose dehydratase;GDP-mannose 4,6 dehydratase;GDP-mannose 4,6 dehydratase;GDP-mannose 4,6 dehydratase;GDP-mannose 4…	3	0	4	YES	present	-1.23423	1.49106	notype
UPI0003D303CA	Lipoprotein-releasing system ATP-binding protein LolD;ABC transporter ATP-binding protein;Lipoprotein-releasing system ATP-binding protein LolD;Lipoprotein-releasing system ATP-binding protein LolD;Lipoprotein-releasing system ATP-binding protein LolD;Lipoprotein-releasing system ATP-binding protein LolD;Lipoprotein-releasing system ATP-binding protein LolD;Lipoprotein-releasing system ATP-bindin…	0	0	4		not	-0.594825	7.47425	notype
UPI0003D30441	Deoxyuridine 5'-triphosphate nucleotidohydrolase;Deoxyuridine 5'-triphosphate nucleotidohydrolase;Deoxyuridine 5'-triphosphate nucleotidohydrolase;Deoxyuridine 5'-triphosphate nucleotidohydrolase;Deoxyuridine 5'-triphosphate nucleotidohydrolase;Deoxyuridine 5'-triphosphate nucleotidohydrolase;Deoxyuridine 5'-triphosphate nucleotidohydrolase;Deoxyuridine 5'-triphosphate nucleotidohydrolase;Deoxyur…	0	0	4		not	-0.666784	10.5751	protease
UPI0003D309BA	Polyamine aminopropyltransferase;Polyamine aminopropyltransferase;Spermidine synthase;Polyamine aminopropyltransferase;Polyamine aminopropyltransferase;Polyamine aminopropyltransferase;polyamine aminopropyltransferase;Spermidine synthase;Spermidine synthase;Spermidine synthase;Spermidine synthase;Spermidine synthase;Polyamine aminopropyltransferase;Polyamine aminopropyltransferase;Spermidine synt…	0	0	4		not	-0.614485	9.22531	notype
UPI0003D309DA	M23 family metallopeptidase;Peptidase;Peptidase;Peptidase M23;Peptidase M23;Peptidase M23;M23 family metallopeptidase;Peptidase M23;Peptidase M23;Peptidase M23;Peptidase M23;Peptidase M23;M23 family metallopeptidase;M23 family metallopeptidase;Peptidase M23;Peptidase M23;Peptidase M23;Peptidase M23;peptidase	0	0	4		not	-0.362544	5.26243	OM
UPI0003D30D63	Thiol:disulfide interchange protein;Thiol:disulfide interchange protein;Chitinase;Chitinase;Chitinase;Disulfide bond formation protein DsbC;Thiol:disulfide interchange protein;Thiol:disulfide interchange protein;DsbC family protein;Chitinase;Disulfide bond formation protein DsbC;Disulfide bond formation protein DsbC;Disulfide bond formation protein DsbC;Disulfide bond formation protein DsbC;Disul…	3	0	4	YES	present	-1.16846	3.29282	notype
UPI0003D31AC0	VirK family protein;VirK protein;VirK protein;VirK protein;VirK protein;VirK protein;VirK protein;VirK family protein;VirK protein;VirK protein;VirK protein;VirK protein;VirK protein;VirK family protein;VirK protein;VirK family protein;VirK family protein;VirK protein;VirK protein;VirK protein;VirK protein;VirK protein	3	0	3	YES	present	0.597217	1.01565	virulence
UPI0003D31FB6	Lipopolysaccharide export system protein LptA;Lipopolysaccharide export system protein LptA;Uncharacterized protein;Lipopolysaccharide export system protein LptA;Uncharacterized protein;Lipopolysaccharide export system protein LptA;Lipopolysaccharide export system protein LptA;Lipopolysaccharide export system protein LptA;lipopolysaccharide transport periplasmic protein LptA;Uncharacterized prote…	0	0	4		not	-0.554043	5.00389	notype
UPI0003D32665	7-cyano-7-deazaguanine synthase;7-cyano-7-deazaguanine synthase;7-cyano-7-deazaguanine synthase;7-cyano-7-deazaguanine synthase;7-cyano-7-deazaguanine synthase;7-cyano-7-deazaguanine synthase;7-cyano-7-deazaguanine synthase QueC;7-cyano-7-deazaguanine synthase;7-cyano-7-deazaguanine synthase;7-cyano-7-deazaguanine synthase;7-cyano-7-deazaguanine synthase;7-cyano-7-deazaguanine synthase;7-cyano-7-…	0	0	4		not	-0.567521	7.46559	notype
UPI0003D32987	Aminodeoxychorismate/anthranilate synthase component II;Anthranilate synthase subunit II;Anthranilate synthase subunit II;Anthranilate synthase subunit II;Anthranilate synthase subunit II;Anthranilate synthase component II;Anthranilate synthase component II;Anthranilate/aminodeoxychorismate synthase component II;Glutamine amidotransferase;aminodeoxychorismate/anthranilate synthase component II;An…	0	0	4		not	-0.48666	6.3216	notype
UPI0003D32D24	AMP nucleosidase;LOG family protein ygdH;LOG family protein;LOG family protein;nucleotide 5'-monophosphate nucleosidase PpnN;LOG family protein ygdH;LOG family protein ygdH;LOG family protein;LOG family protein;LOG family protein;LOG family protein;DUF3412 domain-containing protein	0	0	4		not	-0.73813	8.30312	notype
UPI0003D33A3C	Trypsin-like peptidase domain-containing protein;Serine protease;Uncharacterized protein;Uncharacterized protein;Uncharacterized protein;trypsin-like peptidase domain-containing protein;Uncharacterized protein;Uncharacterized protein;Uncharacterized protein;Uncharacterized protein;Uncharacterized protein;Trypsin-like peptidase domain-containing protein;Trypsin-like peptidase domain-containing pro…	3	3	2	NO	present	0.815644	1.24947	protease
UPI0003D33C6C	Glycosyltransferase family 4 protein;Glycosyl transferase;Glycosyl transferase;Glycosyl transferase;Glycosyltransferase family 1 protein;Glycosyltransferase family 1 protein;glycosyltransferase family 4 protein;Glycosyl transferase;Glycosyl transferase;Glycosyl transferase;Glycosyl transferase;Glycosyl transferase;Glycosyltransferase family 4 protein;Glycosyltransferase family 4 protein;Glycosylt…	0	0	3		not	-0.262105	1.58509	notype
UPI0003D33DFE	Protein TonB;Protein TonB;Energy transducer TonB;Protein TonB;Protein TonB;Protein TonB;energy transducer TonB;Cell envelope biogenesis protein TonB;Energy transducer TonB;Energy transducer TonB;Energy transducer TonB;Energy transducer TonB;Energy transducer TonB;Energy transducer TonB;Energy transducer TonB	0	0	4		not	-1.0735	8.13436	OM
UPI0003D34A20	Transport permease protein;Transport permease protein;Transport permease protein;Transport permease protein;ABC transporter permease;Transport permease protein;Transport permease protein;Transport permease protein;ABC transporter permease;ABC transporter permease;ABC transporter permease;ABC transporter permease;ABC transporter permease;ABC transporter permease;ABC transporter permease;ABC transp…	0	0	3		not	-0.366392	1.3728	notype
UPI0003D34EE9	Peptidyl-prolyl cis-trans isomerase;Peptidyl-prolyl cis-trans isomerase;Peptidyl-prolyl cis-trans isomerase;Peptidyl-prolyl cis-trans isomerase;Peptidyl-prolyl cis-trans isomerase;Peptidyl-prolyl cis-trans isomerase;FKBP-type peptidyl-prolyl cis-trans isomerase;Peptidyl-prolyl cis-trans isomerase;Peptidylprolyl isomerase;Peptidylprolyl isomerase;Peptidylprolyl isomerase;Peptidylprolyl isomerase;P…	4	3	4	NO	present	-2.04618	4.75293	notype
UPI0003D34FD9	NADP-dependent aryl-alcohol dehydrogenase;NADP-dependent aryl-alcohol dehydrogenase;Alcohol dehydrogenase;Alcohol dehydrogenase;Alcohol dehydrogenase;Aldo/keto reductase;Alcohol dehydrogenase;aldo/keto reductase;Alcohol dehydrogenase;Alcohol dehydrogenase;Alcohol dehydrogenase;Alcohol dehydrogenase;Alcohol dehydrogenase;Aldo/keto reductase;Alcohol dehydrogenase;Aldo/keto reductase;Alcohol dehydro…	2	0	4		not	-0.982115	3.34976	notype
UPI0003D35841	Cytidylate kinase;Cytidylate kinase;Cytidylate kinase;Cytidylate kinase;Cytidylate kinase;Cytidylate kinase;(d)CMP kinase;Cytidylate kinase;Cytidylate kinase;Cytidylate kinase;Cytidylate kinase;Cytidylate kinase;(D)CMP kinase;(D)CMP kinase;Cytidylate kinase;Cytidylate kinase;Cytidylate kinase;Cytidylate kinase;cytidylate kinase	0	0	4		not	-0.309746	10.1169	notype
UPI0003D35842	Pilus assembly protein PilP;Fimbrial protein;Fimbrial protein;Fimbrial protein;Fimbrial protein;Fimbrial protein;pilus assembly protein PilP;Fimbrial protein;Fimbrial protein;Fimbrial protein;Fimbrial protein;Pilus assembly protein PilP;Pilus assembly protein PilP;Fimbrial protein;Fimbrial protein;Fimbrial protein;Fimbrial protein;Fimbrial protein;fimbrial protein;fimbrial protein	0	0	4		not	-1.13237	8.51839	OM
UPI0003D35B7E	Exopolyphosphatase;Exopolyphosphatase;Exopolyphosphatase;Exopolyphosphatase;Exopolyphosphatase;Exopolyphosphatase;exopolyphosphatase;Exopolyphosphatase;Exopolyphosphatase;Exopolyphosphatase;Exopolyphosphatase;Exopolyphosphatase;Exopolyphosphatase;Exopolyphosphatase;Exopolyphosphatase;Exopolyphosphatase;Exopolyphosphatase;Exopolyphosphatase;exopolyphosphatase	0	0	4		not	-0.352159	5.74617	notype
UPI0003D35C73	TonB-dependent receptor;Ligand-gated channel;Ligand-gated channel;Ligand-gated channel;Ligand-gated channel;Ligand-gated channel;TonB-dependent receptor;Ligand-gated channel;Ligand-gated channel;Ligand-gated channel;Ligand-gated channel;Ligand-gated channel;TonB-dependent receptor;TonB-dependent receptor;Ligand-gated channel;Ligand-gated channel;Ligand-gated channel;Ligand-gated channel;ligand-ga…	0	0	4		not	-0.717284	1.60571	OM
UPI0003D35F30	ATP phosphoribosyltransferase;ATP phosphoribosyltransferase;ATP phosphoribosyltransferase;ATP phosphoribosyltransferase;ATP phosphoribosyltransferase;ATP phosphoribosyltransferase;ATP phosphoribosyltransferase;ATP phosphoribosyltransferase;ATP phosphoribosyltransferase;ATP phosphoribosyltransferase;ATP phosphoribosyltransferase;ATP phosphoribosyltransferase;ATP phosphoribosyltransferase;ATP phosp…	0	0	4		not	-0.37159	4.60814	notype
UPI0003D360A8	UDP-N-acetylmuramate--L-alanyl-gamma-D-glutamyl-meso-2,6-diaminoheptandioate ligase;UDP-N-acetylmuramate--L-alanyl-gamma-D-glutamyl-meso-2,6-diaminoheptandioate ligase;UDP-N-acetylmuramate:L-alanyl-gamma-D-glutamyl-meso-diaminopimelate ligase;UDP-N-acetylmuramate--L-alanyl-gamma-D-glutamyl-meso-2,6-diaminoheptandioate ligase;UDP-N-acetylmuramate:L-alanyl-gamma-D-glutamyl-meso-diaminopimelate liga…	0	0	4		not	-0.339157	5.93721	notype
UPI0003D365CD	Thymidylate kinase;Thymidylate kinase;Thymidylate kinase;Thymidylate kinase;Thymidylate kinase;Thymidylate kinase;Thymidylate kinase;Thymidylate kinase;dTMP kinase;Thymidylate kinase;Thymidylate kinase;Thymidylate kinase;Thymidylate kinase;Thymidylate kinase;Thymidylate kinase;DTMP kinase;DTMP kinase;DTMP kinase;dTMP kinase;DTMP kinase;DTMP kinase;DTMP kinase;thymidylate kinase	0	0	4		not	-0.342696	6.39123	notype
UPI0003D3675B	Acetyl-coenzyme A carboxylase carboxyl transferase subunit alpha;Acetyl-CoA carboxylase subunit alpha;Acetyl-coenzyme A carboxylase carboxyl transferase subunit alpha;Acetyl-coenzyme A carboxylase carboxyl transferase subunit alpha;Acetyl-coenzyme A carboxylase carboxyl transferase subunit alpha;Acetyl-coenzyme A carboxylase carboxyl transferase subunit alpha;Acetyl-coenzyme A carboxylase carboxy…	0	0	4		not	-0.754384	8.5221	notype
UPI0003D368E9	N-acetyltransferase;Acyl-CoA synthetase;Acyl-CoA synthetase;Acyl-CoA synthetase;Acyl-CoA synthetase;Acyl-CoA synthetase;N-acetyltransferase;N-acetyltransferase;GNAT family protein;Acyl-CoA synthetase;Acyl-CoA synthetase;Acyl-CoA synthetase;Acyl-CoA synthetase;Acyl-CoA synthetase;Acyl-CoA synthetase;N-acetyltransferase;N-acetyltransferase;N-acetyltransferase;N-acetyltransferase;N-acetyltransferase…	1	0	4		not	-0.539225	3.40766	notype
UPI0003D36910	Protein-L-isoaspartate O-methyltransferase;Protein-L-isoaspartate O-methyltransferase;Protein-L-isoaspartate O-methyltransferase;Protein-L-isoaspartate O-methyltransferase;Protein-L-isoaspartate O-methyltransferase;Protein-L-isoaspartate O-methyltransferase;Protein-L-isoaspartate O-methyltransferase;Protein-L-isoaspartate O-methyltransferase;protein-L-isoaspartate(D-aspartate) O-methyltransferase…	0	0	4		not	-0.330728	6.49085	notype
UPI0003D373FD	Lipopolysaccharide export system ATP-binding protein LptB;Lipopolysaccharide export system ATP-binding protein LptB;Lipopolysaccharide ABC transporter ATP-binding protein;Sugar ABC transporter ATP-binding protein;ABC transporter ATP-binding protein;LPS export ABC transporter ATP-binding protein;Lipopolysaccharide ABC transporter ATP-binding protein;Sugar ABC transporter ATP-binding protein;LPS ex…	0	0	4		not	-0.642853	8.89917	notype
UPI0003D37C00	NADH-quinone oxidoreductase subunit C;NADH-quinone oxidoreductase subunit C;NADH-quinone oxidoreductase subunit C;NADH dehydrogenase subunit C;NADH-quinone oxidoreductase subunit C;NADH-quinone oxidoreductase subunit C;NADH-quinone oxidoreductase subunit C;NADH-quinone oxidoreductase subunit C;NADH-quinone oxidoreductase subunit C;NADH-quinone oxidoreductase subunit C;NADH dehydrogenase subunit C…	0	0	4		not	-0.887557	8.64789	notype
UPI0003D37EBC	Argininosuccinate synthase;Argininosuccinate synthase;Argininosuccinate synthase;Argininosuccinate synthase;Argininosuccinate synthase;Argininosuccinate synthase;Argininosuccinate synthase;argininosuccinate synthase;Argininosuccinate synthase;Argininosuccinate synthase;Argininosuccinate synthase;Argininosuccinate synthase;Argininosuccinate synthase;Argininosuccinate synthase;Argininosuccinate syn…	1	0	4		not	-1.07172	3.31013	notype
UPI0003D37ED3	NADH dehydrogenase subunit G;NADH dehydrogenase subunit G;NADH dehydrogenase;NADH-quinone oxidoreductase;NADH-quinone oxidoreductase;NADH-quinone oxidoreductase;NADH-quinone oxidoreductase;NADH-quinone oxidoreductase subunit NuoG;NADH dehydrogenase;NADH dehydrogenase;NADH dehydrogenase;NADH dehydrogenase;NADH dehydrogenase;NADH-quinone oxidoreductase subunit G;NADH-quinone oxidoreductase subunit …	1	0	4		not	-1.34814	4.70197	notype
UPI0003D380C1	Type II toxin-antitoxin system RelB/DinJ family antitoxin;XRE family transcriptional regulator;XRE family transcriptional regulator;XRE family transcriptional regulator;RelB/DinJ family addiction module antitoxin;type II toxin-antitoxin system RelB/DinJ family antitoxin;XRE family transcriptional regulator;XRE family transcriptional regulator;XRE family transcriptional regulator;XRE family transc…	0	0	4		not	-0.346063	5.98272	toxin
UPI0003D3815F	DnaJ domain-containing protein;Cytochrome C biogenesis protein;Cytochrome C biogenesis protein;Cytochrome C biogenesis protein;Cytochrome C biogenesis protein;Cytochrome C biogenesis protein;DnaJ domain-containing protein;Cytochrome C biogenesis protein;Cytochrome C biogenesis protein;Cytochrome C biogenesis protein;Cytochrome C biogenesis protein;Cytochrome C biogenesis protein;DnaJ domain-conta…	2	0	4		not	-0.19987	0.335508	notype
UPI0003D38ABD	M13 family metallopeptidase;Peptidase;Peptidase;Peptidase;Peptidase;M13 family metallopeptidase;peptidase;Peptidase;Peptidase;Peptidase;Peptidase;Peptidase;M13 family metallopeptidase;M13 family metallopeptidase;Peptidase;Peptidase;Peptidase	1	0	4		not	-2.009	4.09623	OM
UPI0003D39586	LPS-assembly lipoprotein LptE;LPS-assembly lipoprotein LptE;LPS-assembly lipoprotein LptE;LPS-assembly lipoprotein LptE;Uncharacterized protein;LPS-assembly lipoprotein LptE;LPS-assembly lipoprotein LptE;LPS-assembly lipoprotein LptE;LPS-assembly lipoprotein LptE;LPS assembly lipoprotein LptE;Uncharacterized protein;Rare lipoprotein B;Uncharacterized protein;Uncharacterized protein;Uncharacterize…	0	0	4		not	-0.459079	6.01528	notype
UPI0003D39AB2	Phosphoribosylaminoimidazole-succinocarboxamide synthase;Phosphoribosylaminoimidazole-succinocarboxamide synthase;Phosphoribosylaminoimidazole-succinocarboxamide synthase;Phosphoribosylaminoimidazole-succinocarboxamide synthase;Phosphoribosylaminoimidazole-succinocarboxamide synthase;Phosphoribosylaminoimidazole-succinocarboxamide synthase;Phosphoribosylaminoimidazole-succinocarboxamide synthase;…	1	0	4		not	-0.970157	3.35246	notype
UPI0003D39C44	DUF502 domain-containing protein;Membrane protein;Membrane protein;Membrane protein;Uncharacterized protein;Uncharacterized protein;DUF502 domain-containing protein;Membrane protein;Uncharacterized protein;Uncharacterized protein;Uncharacterized protein;Uncharacterized protein;DUF502 domain-containing protein;DUF502 domain-containing protein;Uncharacterized protein;Uncharacterized protein;Unchara…	0	0	4		not	-0.62942	8.96928	OM
UPI0003D39F60	NADH-quinone oxidoreductase subunit N;NADH:ubiquinone oxidoreductase subunit N;NADH-quinone oxidoreductase subunit N;NADH-quinone oxidoreductase subunit N;NADH-quinone oxidoreductase subunit N;NADH-quinone oxidoreductase subunit N;NADH-quinone oxidoreductase subunit N;NADH-quinone oxidoreductase subunit NuoN;NADH:ubiquinone oxidoreductase subunit N;NADH:ubiquinone oxidoreductase subunit N;NADH:ub…	0	0	4		not	-0.383997	4.7834	notype
UPI0003D3A6BE	Superoxide dismutase;Uncharacterized protein;Superoxide dismutase;Superoxide dismutase;Superoxide dismutase;Superoxide dismutase;hypothetical protein;Uncharacterized protein;Superoxide dismutase;Superoxide dismutase;Superoxide dismutase;Superoxide dismutase;Superoxide dismutase;Superoxide dismutase;Superoxide dismutase;Superoxide dismutase	0	0	4		not	-0.644272	4.94866	notype
UPI0003D3AC8D	Chaperone protein HtpG;Chaperone protein HtpG;Chaperone protein HtpG;Chaperone protein HtpG;Chaperone protein HtpG;Chaperone protein HtpG;molecular chaperone HtpG;Heat shock protein 90;Heat shock protein 90;Molecular chaperone HtpG;Molecular chaperone HtpG;Molecular chaperone HtpG;Molecular chaperone HtpG;Molecular chaperone HtpG;Molecular chaperone HtpG;Molecular chaperone HtpG	3	0	4	YES	present	-1.19318	1.77953	notype
UPI0003D3AE16	Membrane protein;Membrane protein;Membrane protein;Membrane protein;Uncharacterized protein;Uncharacterized protein;Uncharacterized protein;peptidoglycan DD-metalloendopeptidase family protein;Membrane protein;Uncharacterized protein;Uncharacterized protein;Uncharacterized protein;Uncharacterized protein;Peptidoglycan DD-metalloendopeptidase family protein;Uncharacterized protein;Uncharacterized …	0	0	3		not	-0.291583	1.51403	OM
UPI0003D3B084	ABC transporter substrate-binding protein;ABC transporter substrate-binding protein;ABC transporter substrate-binding protein;ABC transporter substrate-binding protein;ABC transporter substrate-binding protein;ABC transporter substrate-binding protein;ABC transporter substrate-binding protein;DUF2076 domain-containing protein;ABC transporter substrate-binding protein;ABC transporter substrate-bin…	0	0	4		not	-0.914102	6.81012	notype
UPI0003D3B2AF	Asparaginase;Asparaginase;Asparaginase;Asparaginase;Asparaginase;Asparaginase;asparaginase domain-containing protein;Asparaginase;Asparaginase;Asparaginase;Asparaginase;Asparaginase;Asparaginase;Asparaginase;Asparaginase;Asparaginase;Asparaginase;Asparaginase;asparaginase	0	0	3		not	-0.26701	1.57165	notype
UPI0003D3B3A5	Glutamate--cysteine ligase;Glutamate--cysteine ligase;Glutamate--cysteine ligase;Glutamate--cysteine ligase;Glutamate--cysteine ligase;Glutamate--cysteine ligase;glutamate--cysteine ligase;Glutamate--cysteine ligase;Glutamate--cysteine ligase;Glutamate--cysteine ligase;Glutamate--cysteine ligase;Glutamate--cysteine ligase;Glutamate--cysteine ligase;Glutamate--cysteine ligase;Glutamate--cysteine l…	0	0	4		not	-0.750229	9.7929	notype
UPI0003F57307	Hemolysin;Hemolysin;Hemolysin;Hemolysin;Hemolysin;hemolysin family protein;Hemolysin;Hemolysin;Hemolysin;Hemolysin;Hemolysin;HlyC/CorC family transporter;Hemolysin;Hemolysin;Hemolysin;Hemolysin	0	0	4		not	-0.336566	6.83071	notype
UPI0003F6E4F7	Alpha/beta hydrolase;Alpha/beta hydrolase;Alpha/beta hydrolase;Alpha/beta hydrolase;Alpha/beta hydrolase;alpha/beta fold hydrolase;Alpha/beta hydrolase;Alpha/beta hydrolase;Alpha/beta hydrolase;Alpha/beta hydrolase;Alpha/beta hydrolase;Alpha/beta hydrolase;Alpha/beta hydrolase;Alpha/beta fold hydrolase;Alpha/beta hydrolase;Alpha/beta hydrolase;Alpha/beta hydrolase;Alpha/beta hydrolase;Alpha/beta …	0	0	4		not	-0.390726	4.28191	protease
UPI0003FDE39F	TlpA family protein disulfide reductase;Thioredoxin;Thioredoxin;Thioredoxin;TlpA disulfide reductase family protein;Thioredoxin;Thioredoxin;Thioredoxin;Thioredoxin;Thioredoxin;TlpA family protein disulfide reductase;TlpA family protein disulfide reductase;Thioredoxin;Thioredoxin;Thioredoxin;Thioredoxin	2	0	4		not	-0.302048	1.05982	notype
UPI000404626E	Ribosomal protein uL3 glutamine methyltransferase;50S ribosomal protein L3 glutamine methyltransferase;50S ribosomal protein L3 glutamine methyltransferase;50S ribosomal protein L3 glutamine methyltransferase;50S ribosomal protein L3 N(5)-glutamine methyltransferase;50S ribosomal protein L30;Ribosomal protein L3 N(5)-glutamine methyltransferase;Ribosomal protein L3 N(5)-glutamine methyltransferas…	0	0	4		not	-0.375394	4.93361	ribosomal	RNA/DNA binding
UPI000405DC38	Probable Fe(2+)-trafficking protein;Probable Fe(2+)-trafficking protein;Probable Fe(2+)-trafficking protein;Probable Fe(2+)-trafficking protein;oxidative damage protection protein;Iron transporter;Fe(2+)-trafficking protein;Fe(2+)-trafficking protein;Fe(2+)-trafficking protein;Fe(2+)-trafficking protein;Oxidative damage protection protein;Oxidative damage protection protein;Oxidative damage prote…	0	0	4		not	-0.338797	5.53814	notype
UPI0004065245	Secreted protein;Uncharacterized protein;Uncharacterized protein;Uncharacterized protein;hypothetical protein;Uncharacterized protein;Uncharacterized protein;Uncharacterized protein;Uncharacterized protein;Uncharacterized protein;Uncharacterized protein;Uncharacterized protein;Uncharacterized protein;Uncharacterized protein;Uncharacterized protein;Uncharacterized protein;Uncharacterized protein;U…	0	0	4		not	-0.413832	7.37128	notype
UPI000407605D	Glucans biosynthesis protein D;Glucans biosynthesis protein D;Glucans biosynthesis protein D;Glucans biosynthesis protein D;glucan biosynthesis protein;Glucan biosynthesis protein D;Glucan biosynthesis protein D;Glucan biosynthesis protein D;Glucan biosynthesis protein D;Glucan biosynthesis protein;Glucan biosynthesis protein D;Glucan biosynthesis protein D;Glucan biosynthesis protein D	0	0	4		not	-0.624526	7.45519	notype
UPI000414BD24	MerR family transcriptional regulator;MerR family transcriptional regulator;MerR family transcriptional regulator;MerR family transcriptional regulator;MerR family transcriptional regulator;MerR family transcriptional regulator;MerR family transcriptional regulator;MerR family transcriptional regulator;MerR family transcriptional regulator;MerR family transcriptional regulator;MerR family transcr…	0	0	3		not	-0.30964	1.4908	notype
UPI00041C584F	Uncharacterized protein;Uncharacterized protein;Uncharacterized protein;Uncharacterized protein;Uncharacterized protein;Uncharacterized protein;DUF2252 domain-containing protein;Uncharacterized protein;Uncharacterized protein;Uncharacterized protein;Uncharacterized protein;Uncharacterized protein;Uncharacterized protein;Uncharacterized protein;Uncharacterized protein;DUF2252 domain-containing pro…	0	0	4		not	-0.344475	5.33419	notype
UPI000420864C	Large ribosomal subunit protein uL15;50S ribosomal protein L15;50S ribosomal protein L15;50S ribosomal protein L15;50S ribosomal protein L15;50S ribosomal protein L15;50S ribosomal protein L15;50S ribosomal protein L15;50S ribosomal protein L15;50S ribosomal protein L15;50S ribosomal protein L15;50S ribosomal protein L15;50S ribosomal protein L15;50S ribosomal protein L15;50S ribosomal protein L1…	4	0	4	YES	present	-0.681388	3.21814	ribosomal	RNA/DNA binding
UPI000422AF00	Cytochrome C oxidase subunit II;Cytochrome C oxidase subunit II;Cytochrome C oxidase subunit II;Leucyl aminopeptidase;Leucyl aminopeptidase;M17 family metallopeptidase;Cytochrome C oxidase subunit II;Leucyl aminopeptidase;Leucyl aminopeptidase;Leucyl aminopeptidase;Leucyl aminopeptidase;Leucyl aminopeptidase;Cytochrome C oxidase subunit II;M17 family metallopeptidase;Cytochrome C oxidase subunit …	0	0	4		not	-1.06705	7.47313	protease
UPI000424EADD	Fe-S cluster assembly protein SufB;Cysteine desulfurase;Cysteine desulfurase;Fe-S cluster assembly protein SufB;Fe-S cluster assembly protein SufB;Fe-S cluster assembly protein SufB;Cysteine desulfurase;Fe-S cluster assembly protein SufB;Fe-S cluster assembly protein SufB;Fe-S cluster assembly protein SufB;Fe-S cluster assembly protein SufB;Fe-S cluster assembly protein SufB;Fe-S cluster assembly…	0	0	4		not	-0.634042	4.45658	notype
UPI00049B00C4	Cytochrome P450;Cytochrome P450;Cytochrome P450;Cytochrome;cytochrome P450;Cytochrome P450;Cytochrome P450;Cytochrome;Cytochrome;Cytochrome;Cytochrome P450;Cytochrome;Cytochrome	0	0	4		not	-0.501078	4.42983	notype
UPI0004CE1A67	Peptidoglycan-associated lipoprotein;Membrane protein;Membrane protein;Peptidoglycan-associated lipoprotein;Peptidoglycan-associated lipoprotein;peptidoglycan-associated lipoprotein Pal;Membrane protein;Peptidoglycan-associated lipoprotein;Peptidoglycan-associated lipoprotein;Peptidoglycan-associated lipoprotein;Peptidoglycan-associated lipoprotein;Peptidoglycan-associated lipoprotein;Peptidoglyc…	2	3	4	NO	present	-2.39165	3.90234	OM
UPI0004CE46A7	Growth inhibitor PemK;type II toxin-antitoxin system PemK/MazF family toxin;growth inhibitor PemK;Growth inhibitor PemK;Type II toxin-antitoxin system PemK/MazF family toxin	0	0	3		not	-0.235783	1.60834	toxin
UPI0004CE46AB	Sulfur carrier protein ThiS;Thiamine biosynthesis protein ThiS;Sulfur carrier protein ThiS;Sulfur carrier protein ThiS;sulfur carrier protein ThiS;Thiamine biosynthesis protein ThiS;Thiamine biosynthesis protein ThiS;Thiamine biosynthesis protein ThiS;Thiamine biosynthesis protein ThiS;Thiamine biosynthesis protein ThiS;Sulfur carrier protein ThiS;Sulfur carrier protein ThiS;Sulfur carrier protei…	0	0	4		not	-0.549079	5.84824	notype
UPI0004CE4CC6	Nucleoid-associated protein XFHB_06280;Nucleoid-associated protein RA12_07945;Nucleoid-associated protein AA93_07695;Nucleoid-associated protein B375_0205430;Nucleoid-associated protein B9J09_06135;YbaB/EbfC family nucleoid-associated protein;Nucleoid-associated protein;Nucleoid-associated protein;Nucleoid-associated protein;Nucleoid-associated protein;Nucleoid-associated protein;Nucleoid-associa…	0	0	3		not	-0.261621	1.58881	notype
UPI0004CE8496	DUF883 domain-containing protein;Uncharacterized protein;Uncharacterized protein;Uncharacterized protein;Uncharacterized protein;hypothetical protein;hypothetical protein;Uncharacterized protein;Uncharacterized protein;Uncharacterized protein;Uncharacterized protein;Uncharacterized protein;Uncharacterized protein;Uncharacterized protein;Uncharacterized protein;Uncharacterized protein;Uncharacteri…	0	0	4		not	-1.48717	8.41652	notype
UPI0004CEF1CC	Outer membrane protein assembly factor BamE;Outer membrane protein assembly factor BamE;Outer membrane protein assembly factor BamE;Outer membrane protein assembly factor BamE;Outer membrane protein assembly factor BamE;outer membrane protein assembly factor BamE;Membrane protein;Uncharacterized protein;Uncharacterized protein;Uncharacterized protein;Uncharacterized protein;Uncharacterized protei…	0	0	4		not	-1.30691	11.3206	OM
UPI0004CEF8B7	S-adenosylmethionine:tRNA ribosyltransferase-isomerase;S-adenosylmethionine:tRNA ribosyltransferase-isomerase;S-adenosylmethionine:tRNA ribosyltransferase-isomerase;S-adenosylmethionine:tRNA ribosyltransferase-isomerase;S-adenosylmethionine:tRNA ribosyltransferase-isomerase;tRNA preQ1(34) S-adenosylmethionine ribosyltransferase-isomerase QueA;S-adenosylmethionine:tRNA ribosyltransferase-isomerase…	0	0	4		not	-0.349195	5.80455	RBP	RNA/DNA binding
UPI0004CF5E79	Ribose-phosphate pyrophosphokinase;Ribose-phosphate pyrophosphokinase;Ribose-phosphate pyrophosphokinase;Ribose-phosphate pyrophosphokinase;Ribose-phosphate pyrophosphokinase;ribose-phosphate diphosphokinase;Ribose-phosphate pyrophosphokinase;Ribose-phosphate pyrophosphokinase;Ribose-phosphate pyrophosphokinase;Ribose-phosphate pyrophosphokinase;Ribose-phosphate pyrophosphokinase;Ribose-phosphate…	0	0	4		not	-0.931197	7.82735	notype
UPI0004CF736A	Aspartate carbamoyltransferase;Aspartate carbamoyltransferase;Aspartate carbamoyltransferase;Aspartate carbamoyltransferase;Aspartate carbamoyltransferase;Aspartate carbamoyltransferase;aspartate carbamoyltransferase catalytic subunit;Aspartate carbamoyltransferase catalytic subunit;Aspartate carbamoyltransferase catalytic subunit;Aspartate carbamoyltransferase catalytic subunit;Aspartate carbamo…	0	0	4		not	-0.468998	7.28586	notype
UPI0004CFBEF8	5-formyltetrahydrofolate cyclo-ligase;5-formyltetrahydrofolate cyclo-ligase;5-formyltetrahydrofolate cyclo-ligase;5-formyltetrahydrofolate cyclo-ligase;5-formyltetrahydrofolate cyclo-ligase;5-formyltetrahydrofolate cyclo-ligase;5-formyltetrahydrofolate cyclo-ligase;5-formyltetrahydrofolate cyclo-ligase;5-formyltetrahydrofolate cyclo-ligase;5-formyltetrahydrofolate cyclo-ligase;5-formyltetrahydrof…	0	0	4		not	-0.359127	5.31986	notype
UPI0004CFC288	Translocation and assembly module subunit TamA;Membrane protein;Membrane protein;Uncharacterized protein;Outer membrane protein assembly factor;autotransporter assembly complex family protein;Membrane protein;Uncharacterized protein;Uncharacterized protein;Uncharacterized protein;Uncharacterized protein;Uncharacterized protein;Uncharacterized protein;Membrane protein;Membrane protein;Outer membra…	0	0	4		not	-0.992507	12.0715	OM
UPI0004CFCADA	Small ribosomal subunit protein uS17;30S ribosomal protein S17;30S ribosomal protein S17;30S ribosomal protein S17;30S ribosomal protein S17;30S ribosomal protein S17;30S ribosomal protein S17;30S ribosomal protein S17;30S ribosomal protein S17;30S ribosomal protein S17;30S ribosomal protein S17;30S ribosomal protein S17;30S ribosomal protein S17;30S ribosomal protein S17;30S ribosomal protein S1…	2	0	4		not	-1.19181	3.47952	ribosomal	RNA/DNA binding
UPI0004CFCC87	Elongation factor 4;Elongation factor 4;Elongation factor 4;Elongation factor 4;elongation factor 4;elongation factor 4;Elongation factor 4;Elongation factor 4;Elongation factor 4;Elongation factor 4;Elongation factor 4;Elongation factor 4;Elongation factor 4;Elongation factor 4	1	0	4		not	-0.795676	3.40331	RBP	RNA/DNA binding
UPI0004CFE17B	ClpXP protease specificity-enhancing factor;Peptidase;Peptidase;ClpXP protease specificity-enhancing factor;Stringent starvation protein B;ClpXP protease specificity-enhancing factor;Peptidase;Stringent starvation protein B;Stringent starvation protein B;Stringent starvation protein B;Stringent starvation protein B;Stringent starvation protein B;Stringent starvation protein B;Peptidase;Peptidase;…	0	0	4		not	-0.350336	5.22175	OM
UPI0005823B05	Membrane protein;LPS export ABC transporter permease LptF;LPS export ABC transporter permease LptF;LPS export ABC transporter permease LptF;Membrane protein;LPS export ABC transporter permease LptF;LPS export ABC transporter permease LptF;LPS export ABC transporter permease LptF;LPS export ABC transporter permease LptF;LPS export ABC transporter permease LptF;LPS export ABC transporter permease L…	0	0	4		not	-0.431453	4.09612	OM
UPI0005823B11	Virulence factor;Virulence factor;Virulence factor;virulence factor family protein;Virulence factor;Virulence factor;Virulence factor;Virulence factor;Virulence factor;Virulence factor;Virulence factor	0	0	3		not	-0.33017	1.47034	virulence
UPI0005823BA9	FAD-linked oxidase;FAD-binding oxidoreductase;FAD-linked oxidase;FAD-binding oxidoreductase;FAD-linked oxidase;FAD-linked oxidase;FAD-linked oxidase;FAD-linked oxidase;FAD-binding oxidoreductase;FAD-linked oxidase;FAD-linked oxidase	0	0	4		not	-0.358328	6.97508	notype
UPI0005823BE1	DNA-directed RNA polymerase subunit beta';DNA-directed RNA polymerase subunit beta';DNA-directed RNA polymerase subunit beta';DNA-directed RNA polymerase subunit beta';DNA-directed RNA polymerase subunit beta;DNA-directed RNA polymerase subunit beta;DNA-directed RNA polymerase subunit beta;DNA-directed RNA polymerase subunit beta;DNA-directed RNA polymerase subunit beta;DNA-directed RNA polymeras…	4	2	4	YES	present	-1.26645	1.94945	DBP	RNA/DNA binding
UPI0005823C7D	SDR family oxidoreductase;NmrA family transcriptional regulator;NAD(P)-dependent oxidoreductase;SDR family oxidoreductase;NmrA family transcriptional regulator;NAD(P)-dependent oxidoreductase;NAD(P)-dependent oxidoreductase;NAD(P)-dependent oxidoreductase;SDR family oxidoreductase;NAD(P)-dependent oxidoreductase;NAD(P)-dependent oxidoreductase;NAD(P)-dependent oxidoreductase	0	0	4		not	-1.07372	9.14785	notype
UPI0005823CA9	Proline--tRNA ligase;Proline--tRNA ligase;Proline--tRNA ligase;proline--tRNA ligase;Proline--tRNA ligase;Proline--tRNA ligase;Proline--tRNA ligase;Proline--tRNA ligase;Proline--tRNA ligase;Proline--tRNA ligase;Proline--tRNA ligase	0	0	4		not	-0.67811	9.63011	tRNA ligase	RNA/DNA binding
UPI0005823D38	Riboflavin biosynthesis protein RibD;Riboflavin biosynthesis protein RibD;Riboflavin biosynthesis protein RibD;bifunctional diaminohydroxyphosphoribosylaminopyrimidine deaminase/5-amino-6-(5-phosphoribosylamino)uracil reductase RibD;Riboflavin biosynthesis protein RibD;Bifunctional diaminohydroxyphosphoribosylaminopyrimidine deaminase/5-amino-6-(5-phosphoribosylamino)uracil reductase;Bifunctional…	0	0	4		not	-0.386642	3.71193	notype
UPI0005823D8F	Flavohemoprotein;Flavohemoprotein;Flavohemoprotein;NO-inducible flavohemoprotein;Dihydropteridine reductase;Nitric oxide dioxygenase;Nitric oxide dioxygenase;Nitric oxide dioxygenase;NO-inducible flavohemoprotein;Nitric oxide dioxygenase;Nitric oxide dioxygenase;Nitric oxide dioxygenase	4	0	4	YES	present	-0.991849	1.4661	notype
UPI0005823DCA	Cytochrome B561;Cytochrome B561;Cytochrome B561;Cytochrome b;Cytochrome b;cytochrome b;Cytochrome B561;Cytochrome B;Cytochrome B;Cytochrome B;Cytochrome B;Cytochrome B;Cytochrome B561;Cytochrome B561;Cytochrome b;Cytochrome b;Cytochrome b;Cytochrome B561;Cytochrome B561	0	0	4		not	-0.484894	3.60838	notype
UPI0005823E1C	ABC transporter ATP-binding protein;ABC transporter ATP-binding protein;ABC transporter ATP-binding protein;ABC transporter ATP-binding protein/permease;ABC transporter ATP-binding protein;ABC transporter ATP-binding protein;ABC transporter ATP-binding protein;ABC transporter ATP-binding protein;ABC transporter ATP-binding protein;ABC transporter ATP-binding protein;ABC transporter ATP-binding pr…	0	0	4		not	-0.538581	9.0572	notype
UPI0005823E73	Glutathione synthetase;Glutathione synthetase;Glutathione synthetase;glutathione synthase;Glutathione synthetase;Glutathione synthetase;Glutathione synthetase;Glutathione synthetase;Glutathione synthase;Glutathione synthase;Glutathione synthase	0	0	4		not	-0.72615	8.76133	notype
UPI0005824048	Peptidase M16;Peptidase M16;Peptidase M16;pitrilysin family protein;Peptidase M16;Peptidase M16;Peptidase M16;Peptidase M16;Peptidase M16;Peptidase M16;Peptidase M16	0	0	4		not	-1.58694	10.0418	OM
UPI000582404C	Sodium:dicarboxylate symporter;Dicarboxylate/amino acid:cation symporter;Sodium:dicarboxylate symporter;dicarboxylate/amino acid:cation symporter;Sodium:dicarboxylate symporter;Sodium:dicarboxylate symporter;Sodium:dicarboxylate symporter;Sodium:dicarboxylate symporter;Dicarboxylate/amino acid:cation symporter;Sodium:dicarboxylate symporter	0	0	4		not	-0.320647	7.22712	notype
UPI000582408E	UDP-N-acetylmuramoyl-tripeptide--D-alanyl-D-alanine ligase;UDP-N-acetylmuramoyl-tripeptide--D-alanyl-D-alanine ligase;UDP-N-acetylmuramoyl-tripeptide--D-alanyl-D-alanine ligase;UDP-N-acetylmuramoyl-tripeptide--D-alanyl-D- alanine ligase;UDP-N-acetylmuramoylalanyl-D-glutamyl-2, 6-diaminopimelate--D-alanyl-D-alanine ligase;UDP-N-acetylmuramoylalanyl-D-glutamyl-2, 6-diaminopimelate--D-alanyl-D-alani…	0	0	4		not	-0.578953	7.57472	notype
UPI0005824132	Uncharacterized protein;Hemolysin XhlA;Uncharacterized protein;Uncharacterized protein;hypothetical protein;Uncharacterized protein;Uncharacterized protein;Uncharacterized protein;Uncharacterized protein;Uncharacterized protein;Uncharacterized protein;Uncharacterized protein;Uncharacterized protein;Uncharacterized protein	0	0	4		not	-0.786394	6.27436	notype
UPI0005824194	Lysine 2,3-aminomutase;EF-P beta-lysylation protein EpmB;EF-P beta-lysylation protein EpmB;EF-P beta-lysylation protein EpmB;Lysine 2,3-aminomutase;EF-P beta-lysylation protein EpmB;EF-P beta-lysylation protein EpmB;EF-P beta-lysylation protein EpmB;EF-P beta-lysylation protein EpmB;EF-P beta-lysylation protein EpmB;EF-P beta-lysylation protein EpmB	0	0	3		not	-0.336746	1.41464	notype
UPI0005824392	Glutamine synthetase;Glutamine synthetase;Glutamine synthetase;type I glutamate--ammonia ligase;Glutamine synthetase;Glutamine synthetase;Glutamine synthetase;Glutamine synthetase;Type I glutamate--ammonia ligase;Type I glutamate--ammonia ligase;Type I glutamate--ammonia ligase	0	2	4		not	-2.30049	14.2716	notype
UPI00058243B3	Triosephosphate isomerase;Triosephosphate isomerase;Triosephosphate isomerase;triose-phosphate isomerase;Triosephosphate isomerase;Triose-phosphate isomerase;Triose-phosphate isomerase;Triose-phosphate isomerase;Triose-phosphate isomerase;Triose-phosphate isomerase;Triose-phosphate isomerase	0	0	4		not	-0.597476	7.5115	notype
UPI00058243C3	HrgA protein;HrgA protein;HrgA protein;COG2958 family protein;HrgA protein;HrgA protein;HrgA protein;HrgA protein;HrgA protein;HrgA protein;HrgA protein	2	0	4		not	-0.972071	2.95642	notype
UPI00058243EA	Membrane protein;Uncharacterized protein;Uncharacterized protein;outer membrane protein transport protein;Membrane protein;Uncharacterized protein;Uncharacterized protein;Uncharacterized protein;Uncharacterized protein;Uncharacterized protein	0	0	4		not	-0.43812	3.31771	OM
UPI00058244E0	Nicotinate phosphoribosyltransferase;Nicotinate phosphoribosyltransferase;Nicotinate phosphoribosyltransferase;nicotinate phosphoribosyltransferase;Nicotinate phosphoribosyltransferase;Nicotinate phosphoribosyltransferase;Nicotinate phosphoribosyltransferase;Nicotinate phosphoribosyltransferase;Nicotinate phosphoribosyltransferase;Nicotinate phosphoribosyltransferase;Nicotinate phosphoribosyltran…	0	0	3		not	-0.273304	1.49634	notype
UPI0005824547	Methionine ABC transporter substrate-binding protein;Methionine ABC transporter substrate-binding protein;Methionine ABC transporter substrate-binding protein;MetQ/NlpA family ABC transporter substrate-binding protein;Methionine ABC transporter substrate-binding protein;Methionine ABC transporter substrate-binding protein;Methionine ABC transporter substrate-binding protein;Methionine ABC transpo…	0	0	4		not	-1.03283	13.0176	notype
UPI00058246A7	N-acetylmuramoyl-L-alanine amidase;N-acetylmuramoyl-L-alanine amidase;N-acetylmuramoyl-L-alanine amidase;N-acetylmuramoyl-L-alanine amidase;N-acetylmuramoyl-L-alanine amidase;N-acetylmuramoyl-L-alanine amidase;N-acetylmuramoyl-L-alanine amidase;N-acetylmuramoyl-L-alanine amidase;N-acetylmuramoyl-L-alanine amidase;N-acetylmuramoyl-L-alanine amidase;N-acetylmuramoyl-L-alanine amidase	0	0	3		not	-0.268456	1.5659	notype
UPI00058247FA	Efflux RND transporter periplasmic adaptor subunit;Membrane protein;Efflux transporter periplasmic adaptor subunit;efflux RND transporter periplasmic adaptor subunit;Membrane protein;Efflux transporter periplasmic adaptor subunit;Efflux transporter periplasmic adaptor subunit;Efflux transporter periplasmic adaptor subunit;Efflux RND transporter periplasmic adaptor subunit;Efflux transporter perip…	0	0	4		not	-1.63806	10.8166	OM
UPI00058248D2	Pseudouridine synthase;Pseudouridine synthase;Pseudouridine synthase;23S rRNA pseudouridine(1911/1915/1917) synthase RluD;Ribosomal large subunit pseudouridine synthase D;RNA pseudouridine synthase;RNA pseudouridine synthase;RNA pseudouridine synthase;23S rRNA pseudouridine(1911/1915/1917) synthase;RNA pseudouridine synthase;RNA pseudouridine synthase	0	0	4		not	-0.329436	6.51552	ribosomal	RNA/DNA binding
UPI00058248E2	Histidine kinase;Two-component sensor histidine kinase;PAS domain-containing sensor histidine kinase;ATP-binding protein;ATPase;PAS domain-containing sensor histidine kinase;PAS domain-containing sensor histidine kinase;PAS domain-containing sensor histidine kinase;Two-component sensor histidine kinase;PAS domain-containing sensor histidine kinase;PAS domain-containing sensor histidine kinase	0	0	3		not	-0.240443	1.60615	notype
UPI0005824A37	Acriflavine resistance protein B;Acriflavine resistance protein B;Acriflavine resistance protein B;efflux RND transporter permease subunit;Acriflavine resistance protein B;Acriflavine resistance protein B;Acriflavine resistance protein B;Acriflavine resistance protein B;Acriflavine resistance protein B;Acriflavine resistance protein B;Acriflavine resistance protein B	0	0	4		not	-1.11203	6.08871	notype
UPI0005824B6F	Uncharacterized protein;DUF1640 domain-containing protein;DUF1640 domain-containing protein;hypothetical protein;Uncharacterized protein;Uncharacterized protein;Uncharacterized protein;Uncharacterized protein;DUF1640 domain-containing protein;DUF1640 domain-containing protein;DUF1640 domain-containing protein	0	0	4		not	-0.579641	5.68956	notype
UPI0005824B77	Long-chain fatty acid--CoA ligase;Long-chain fatty acid--CoA ligase;Long-chain-fatty-acid--CoA ligase;long-chain fatty acid--CoA ligase;Long-chain fatty acid--CoA ligase;Long-chain fatty acid--CoA ligase;Long-chain fatty acid--CoA ligase;Long-chain-fatty-acid--CoA ligase;Long-chain-fatty-acid--CoA ligase	0	0	4		not	-1.08381	8.92766	notype
UPI0005824BB4	Membrane protein;Uncharacterized protein;Uncharacterized protein;bifunctional DedA family/phosphatase PAP2 family protein;Membrane protein;Uncharacterized protein;Uncharacterized protein;Uncharacterized protein;Uncharacterized protein;Uncharacterized protein;Uncharacterized protein	0	0	3		not	-0.381234	1.38973	OM
UPI0005824C4E	Multidrug MFS transporter;Polysaccharide biosynthesis protein;Multidrug MFS transporter;nucleoside-diphosphate sugar epimerase/dehydratase;Multidrug MFS transporter;Multidrug MFS transporter;Multidrug MFS transporter;Multidrug MFS transporter;Polysaccharide biosynthesis protein;Multidrug MFS transporter;Multidrug MFS transporter	0	0	4		not	-0.506648	3.2078	notype
UPI0005824E66	Exodeoxyribonuclease I;Exodeoxyribonuclease I;Exodeoxyribonuclease I;exodeoxyribonuclease I;Exonuclease I;Exodeoxyribonuclease I;Exodeoxyribonuclease I;Exodeoxyribonuclease I;Exodeoxyribonuclease I;Exodeoxyribonuclease I;Exodeoxyribonuclease I	0	0	4		not	-0.347394	5.2586	RBP	RNA/DNA binding
UPI0005824F89	RNase adapter RapZ;Nucleotide-binding protein RA12_06415;Nucleotide-binding protein B9J09_07770;RNase adapter RapZ;RNase adapter RapZ;Nucleotide-binding protein;RNase adaptor protein RapZ;RNase adaptor protein RapZ;RNase adaptor protein RapZ;RNase adapter RapZ;RNase adaptor protein RapZ;RNase adaptor protein RapZ;RNase adaptor protein RapZ	0	0	3		not	-0.257649	1.54346	notype
UPI0005825142	Ribosomal RNA large subunit methyltransferase J;Ribosomal RNA large subunit methyltransferase J;Ribosomal RNA large subunit methyltransferase J;23S rRNA (adenine(2030)-N(6))-methyltransferase RlmJ;Uncharacterized protein;Uncharacterized protein;Uncharacterized protein;Uncharacterized protein;23S rRNA (Adenine(2030)-N(6))-methyltransferase RlmJ;Uncharacterized protein;Uncharacterized protein	0	0	4		not	-0.321589	7.33265	ribosomal	RNA/DNA binding
UPI000582516C	Glutaredoxin;Glutaredoxin;Glutaredoxin;Grx4 family monothiol glutaredoxin;Glutaredoxin;Glutaredoxin;Glutaredoxin;Glutaredoxin;Monothiol glutaredoxin, Grx4 family;Monothiol glutaredoxin, Grx4 family;Monothiol glutaredoxin, Grx4 family	0	0	4		not	-0.347588	5.03987	notype
UPI000582527F	Transcriptional regulator;Transcriptional regulator;Transcriptional regulator;transcriptional regulator KorA;Transcriptional regulator;Transcriptional regulator;Transcriptional regulator;Transcriptional regulator;Transcriptional regulator;Transcriptional regulator;Transcriptional regulator;Transcriptional regulator;Transcriptional regulator;Transcriptional regulator	0	0	4		not	-0.338062	5.26019	RBP	RNA/DNA binding
UPI00058252F3	Phosphotyrosine protein phosphatase;Phosphotyrosine protein phosphatase;Phosphotyrosine protein phosphatase;low molecular weight protein-tyrosine-phosphatase;Phosphotyrosine protein phosphatase;Phosphotyrosine protein phosphatase;Phosphotyrosine protein phosphatase;Phosphotyrosine protein phosphatase;Phosphotyrosine protein phosphatase;Phosphotyrosine protein phosphatase;Phosphotyrosine protein p…	0	0	4		not	-0.434318	3.73961	notype
UPI000582539A	Glycosyl transferase;Glycosyl transferase;Glycosyl transferase;glycosyltransferase;Glycosyl transferase;Glycosyl transferase;Glycosyl transferase;Glycosyl transferase;Glycosyl transferase;Glycosyl transferase;Glycosyl transferase	0	0	3		not	-0.258845	1.53829	notype
UPI00058253B7	Uncharacterized protein;Uncharacterized protein;Uncharacterized protein;hypothetical protein;Uncharacterized protein;Uncharacterized protein;Uncharacterized protein;Uncharacterized protein;Uncharacterized protein;Uncharacterized protein;Uncharacterized protein	0	0	4		not	-0.331988	5.65743	notype
UPI000582548F	Cysteine synthase;Cysteine synthase;Cysteine synthase;cysteine synthase A;Cysteine synthase;Cysteine synthase;Cysteine synthase;Cysteine synthase;Cysteine synthase A;Cysteine synthase A;Cysteine synthase A	4	0	4	YES	present	-1.07112	3.5397	notype
UPI000582555B	Aconitate hydratase B;Aconitate hydratase B;Aconitate hydratase B;bifunctional aconitate hydratase 2/2-methylisocitrate dehydratase;Bifunctional aconitate hydratase 2/2-methylisocitrate dehydratase;Aconitate hydratase B;Aconitate hydratase B;Aconitate hydratase B;Aconitate hydratase B;Bifunctional aconitate hydratase 2/2-methylisocitrate dehydratase;Bifunctional aconitate hydratase 2/2-methylisoc…	4	1	4	YES	present	-1.33028	1.64424	notype
UPI000582564C	Uncharacterized protein;Uncharacterized protein;Uncharacterized protein;hypothetical protein;Uncharacterized protein;Uncharacterized protein;Uncharacterized protein;Uncharacterized protein;Uncharacterized protein;Uncharacterized protein;Uncharacterized protein	0	0	4		not	-0.493152	7.37396	notype
UPI0005825671	DNA polymerase I;DNA polymerase I;DNA polymerase I;DNA polymerase I;DNA polymerase I;DNA polymerase I;DNA polymerase I;DNA polymerase I;DNA polymerase I;DNA polymerase I;DNA polymerase I	0	0	4		not	-0.677939	8.67236	DBP	RNA/DNA binding
UPI000582568D	Catalase-peroxidase;Catalase-peroxidase;Catalase-peroxidase;catalase/peroxidase HPI;Hydroperoxidase;Hydroperoxidase;Hydroperoxidase;Hydroperoxidase;Catalase-peroxidase;Catalase/peroxidase HPI;Catalase/peroxidase HPI;Hydroperoxidase	3	0	4	YES	present	-1.25033	1.69283	notype
UPI0005825708	Histidine--tRNA ligase;Histidine--tRNA ligase;Histidine--tRNA ligase;histidine--tRNA ligase;Histidyl-tRNA synthase;Histidine--tRNA ligase;Histidine--tRNA ligase;Histidine--tRNA ligase;Histidine--tRNA ligase;Histidine--tRNA ligase;Histidine--tRNA ligase	0	0	4		not	-0.938744	8.29842	tRNA ligase	RNA/DNA binding
UPI0005825758	Transketolase;Transketolase;Transketolase;transketolase;Transketolase;Transketolase;Transketolase;Transketolase;Transketolase;Transketolase;Transketolase	2	0	4		not	-1.04984	3.4606	notype
UPI000582578A	Protein GrpE;Protein GrpE;Protein GrpE;nucleotide exchange factor GrpE;Heat shock protein GrpE;Molecular chaperone GrpE;Molecular chaperone GrpE;Molecular chaperone GrpE;Nucleotide exchange factor GrpE;Nucleotide exchange factor GrpE;Nucleotide exchange factor GrpE	0	0	4		not	-1.02792	7.77482	notype
UPI00058257BE	Uncharacterized protein;Uncharacterized protein;Uncharacterized protein;hypothetical protein;Uncharacterized protein;Uncharacterized protein;Uncharacterized protein;Uncharacterized protein;Uncharacterized protein;Uncharacterized protein	0	0	4		not	-0.771933	9.48583	notype
UPI00058258D3	Cell envelope biogenesis protein OmpA;Cell envelope biogenesis protein OmpA;Cell envelope biogenesis protein OmpA;OmpA family protein;Cell envelope biogenesis protein OmpA;Cell envelope biogenesis protein OmpA;Cell envelope biogenesis protein OmpA;Cell envelope biogenesis protein OmpA;Cell envelope biogenesis protein OmpA;Cell envelope biogenesis protein OmpA;Cell envelope biogenesis protein OmpA	4	4	4	NO	present	-0.587801	4.59126	OM
UPI0005825916	UDP-2,3-diacylglucosamine hydrolase;UDP-2,3-diacylglucosamine hydrolase;UDP-2,3-diacylglucosamine hydrolase;UDP-2,3-diacylglucosamine diphosphatase;UDP-2,3-diacylglucosamine hydrolase;UDP-2,3-diacylglucosamine hydrolase;UDP-2,3-diacylglucosamine hydrolase;UDP-2,3-diacylglucosamine hydrolase;UDP-2,3-diacylglucosamine diphosphatase;UDP-2,3-diacylglucosamine diphosphatase;UDP-2,3-diacylglucosamine d…	0	0	4		not	-0.501311	6.68007	protease
UPI000582596D	Mechanosensitive ion channel protein MscS;Mechanosensitive ion channel protein MscS;Mechanosensitive ion channel protein MscS;mechanosensitive ion channel family protein;Mechanosensitive ion channel protein MscS;Mechanosensitive ion channel protein MscS;Mechanosensitive ion channel protein MscS;Mechanosensitive ion channel protein MscS;Mechanosensitive ion channel protein MscS;Mechanosensitive io…	0	0	4		not	-0.845848	9.2369	notype
UPI00058259AB	Tryptophan synthase beta chain;Tryptophan synthase beta chain;Tryptophan synthase beta chain;tryptophan synthase subunit beta;Tryptophan synthase subunit beta;Tryptophan synthase subunit beta;Tryptophan synthase subunit beta;Tryptophan synthase subunit beta;Tryptophan synthase subunit beta;Tryptophan synthase subunit beta;Tryptophan synthase subunit beta	0	0	4		not	-0.592069	7.57814	notype
UPI00058259FD	Protein translocase subunit SecA;Protein translocase subunit SecA;Protein translocase subunit SecA;preprotein translocase subunit SecA;Preprotein translocase subunit SecA;Preprotein translocase subunit SecA;Preprotein translocase subunit SecA;Preprotein translocase subunit SecA;Preprotein translocase subunit SecA;Preprotein translocase subunit SecA;Preprotein translocase subunit SecA	2	0	4		not	-1.30122	2.62496	notype
UPI0005825A58	Sterol-binding protein;SCP2 domain-containing protein;Sterol-binding protein;SCP2 domain-containing protein;Sterol-binding protein;Sterol-binding protein;Sterol-binding protein;Sterol-binding protein;SCP2 domain-containing protein;Sterol-binding protein;Sterol-binding protein	0	0	3		not	-0.272465	1.57168	notype
UPI0005825BA7	Chromosomal replication initiator protein DnaA;Chromosomal replication initiator protein DnaA;Chromosomal replication initiator protein DnaA;chromosomal replication initiator protein DnaA;Chromosomal replication initiator protein DnaA;Chromosomal replication initiation protein DnaA;Chromosomal replication initiation protein DnaA;Chromosomal replication initiation protein DnaA;Chromosomal replicat…	0	0	4		not	-0.563433	7.18282	notype
UPI0005825C4E	Amino acid:proton symporter;Dicarboxylate/amino acid:cation symporter;Amino acid:proton symporter;dicarboxylate/amino acid:cation symporter;Amino acid:proton symporter;Amino acid:proton symporter;Amino acid:proton symporter;Amino acid:proton symporter;Dicarboxylate/amino acid:cation symporter;Amino acid:proton symporter;Amino acid:proton symporter	0	0	3		not	-0.343835	1.43845	notype
UPI0005825CE6	Succinyl-CoA ligase [ADP-forming] subunit beta;Succinate--CoA ligase [ADP-forming] subunit beta;Succinate--CoA ligase [ADP-forming] subunit beta;Succinate--CoA ligase [ADP-forming] subunit beta;Succinate--CoA ligase [ADP-forming] subunit beta;ADP-forming succinate--CoA ligase subunit beta;Succinyl-CoA synthetase subunit beta;Succinate--CoA ligase subunit beta;Succinate--CoA ligase subunit beta;Su…	4	1	4	YES	present	-2.17894	4.36689	notype
UPI0005825E73	Octanoyltransferase;Octanoyltransferase;Octanoyltransferase;lipoyl(octanoyl) transferase LipB;Lipoate--protein ligase;Octanoyltransferase;Octanoyltransferase;Octanoyltransferase;Octanoyltransferase;Octanoyltransferase;Octanoyltransferase	0	0	3		not	-0.263033	1.57058	notype
UPI0005825E75	Tol-pal system protein YbgF;Cell division coordinator CpoB;Cell division coordinator CpoB;tol-pal system protein YbgF;Tol-pal system protein YbgF;Tol-pal system protein YbgF;Tol-pal system protein YbgF;Tol-pal system protein YbgF;Tol-pal system protein YbgF;Tol-pal system protein YbgF;Tol-pal system protein YbgF	0	0	4		not	-0.708655	5.77419	notype
UPI0005825ED1	Membrane protein;LPS export ABC transporter permease LptG;LPS export ABC transporter permease LptG;LPS export ABC transporter permease LptG;Membrane protein;LPS export ABC transporter permease LptG;LPS export ABC transporter permease LptG;LPS export ABC transporter permease LptG;LPS export ABC transporter permease LptG;LPS export ABC transporter permease LptG;LPS export ABC transporter permease L…	0	0	3		not	-0.275285	1.56637	OM
UPI0005825EDF	RNA-binding protein YhbY;RNA-binding protein;RNA-binding protein;YhbY family RNA-binding protein;RNA-binding protein YhbY;RNA-binding protein;RNA-binding protein;RNA-binding protein;RNA-binding protein;RNA-binding protein;RNA-binding protein	0	0	4		not	-0.502461	3.51795	RBP	RNA/DNA binding
UPI0005825EFF	Uncharacterized protein;Uncharacterized protein;Uncharacterized protein;DUF3426 domain-containing protein;Uncharacterized protein;Uncharacterized protein;Uncharacterized protein;Uncharacterized protein;Uncharacterized protein;Uncharacterized protein;Uncharacterized protein	0	0	4		not	-0.41084	4.36728	notype
UPI0005825F2B	Uncharacterized protein;Uncharacterized protein;Uncharacterized protein;DUF2059 domain-containing protein;Uncharacterized protein;Uncharacterized protein;Uncharacterized protein;Uncharacterized protein;Uncharacterized protein;Uncharacterized protein;Uncharacterized protein	3	0	4	YES	present	-0.726751	1.27057	notype
UPI0005825F35	TraB family protein;Conjugal transfer protein TraB;Conjugal transfer protein TraB;TraB/GumN family protein;TraB family protein;Conjugal transfer protein TraB;Conjugal transfer protein TraB;Conjugal transfer protein TraB;Conjugal transfer protein TraB;Conjugal transfer protein TraB;Conjugal transfer protein TraB	0	0	4		not	-0.594575	7.67191	notype
UPI0005825F7F	Iron dicitrate transport regulator FecR;Iron dicitrate transport regulator FecR;Iron dicitrate transport regulator FecR;SIS domain-containing protein;Iron dicitrate transport regulator FecR;Iron dicitrate transport regulator FecR;Iron dicitrate transport regulator FecR;Iron dicitrate transport regulator FecR;Iron dicitrate transport regulator FecR;Iron dicitrate transport regulator FecR;Iron dici…	0	0	4		not	-0.358728	4.73712	notype
UPI0005825F91	33 kDa chaperonin;33 kDa chaperonin;33 kDa chaperonin;Hsp33 family molecular chaperone HslO;Heat shock protein Hsp33;Heat-shock protein Hsp33;Heat-shock protein Hsp33;Heat-shock protein Hsp33;Heat-shock protein Hsp33;Heat-shock protein Hsp33;Heat-shock protein Hsp33	0	0	4		not	-0.355464	5.77217	notype
UPI00058260EA	Transcription-repair-coupling factor;Transcription-repair-coupling factor;Transcription-repair-coupling factor;transcription-repair coupling factor;Transcription-repair coupling factor;Transcription-repair coupling factor;Transcription-repair coupling factor;Transcription-repair coupling factor;Transcription-repair coupling factor;Transcription-repair coupling factor;Transcription-repair coupling…	3	0	4	YES	present	-0.756326	2.12738	RBP	RNA/DNA binding
UPI0005826619	Chaperone protein DnaK;Chaperone protein DnaK;Chaperone protein DnaK;molecular chaperone DnaK;Molecular chaperone DnaK;Molecular chaperone DnaK;Molecular chaperone DnaK;Molecular chaperone DnaK;Molecular chaperone DnaK;Molecular chaperone DnaK	1	2	4		not	-2.04081	2.9172	notype
UPI000582670D	N utilization substance protein B homolog;N utilization substance protein B homolog;Transcription antitermination protein NusB;transcription antitermination factor NusB;Antitermination protein NusB;N utilization substance protein B;N utilization substance protein B;N utilization substance protein B;N utilization substance protein B;N utilization substance protein B;N utilization substance protein…	0	0	4		not	-0.355423	5.7831	RBP	RNA/DNA binding
UPI0005826734	Asparagine synthetase B;Asparagine synthase B;Asparagine synthase B;asparagine synthase B;Asparagine synthetase B;Asparagine synthase B;Asparagine synthase B;Asparagine synthase B;Asparagine synthase B;Asparagine synthase B;Asparagine synthase B	1	0	4		not	-1.04105	4.01749	notype
UPI00058267A4	Electron transfer flavoprotein;Azurin;Azurin;azurin;Electron transfer flavoprotein;Electron transfer flavoprotein;Electron transfer flavoprotein;Electron transfer flavoprotein;Azurin;Azurin;Azurin	0	0	4		not	-0.859892	7.10837	notype
UPI00058268F9	Lysine--tRNA ligase;Lysine--tRNA ligase;Lysine--tRNA ligase;lysine--tRNA ligase;Lysyl-tRNA synthetase;Lysine--tRNA ligase;Lysine--tRNA ligase;Lysine--tRNA ligase;Lysine--tRNA ligase;Lysine--tRNA ligase;Lysine--tRNA ligase	0	0	4		not	-0.557003	8.00128	tRNA ligase	RNA/DNA binding
UPI0005826B87	Glyceraldehyde-3-phosphate dehydrogenase;Glyceraldehyde-3-phosphate dehydrogenase;Glyceraldehyde-3-phosphate dehydrogenase;type I glyceraldehyde-3-phosphate dehydrogenase;Glyceraldehyde-3-phosphate dehydrogenase;Glyceraldehyde-3-phosphate dehydrogenase;Glyceraldehyde-3-phosphate dehydrogenase;Glyceraldehyde-3-phosphate dehydrogenase;Type I glyceraldehyde-3-phosphate dehydrogenase;Type I glycerald…	1	0	4		not	-1.16701	4.37509	notype
UPI0005826D2F	Large ribosomal subunit protein uL4;50S ribosomal protein L4;50S ribosomal protein L4;50S ribosomal protein L4;50S ribosomal protein L4;50S ribosomal protein L4;50S ribosomal protein L4;50S ribosomal protein L4;50S ribosomal protein L4;50S ribosomal protein L4;50S ribosomal protein L4;50S ribosomal protein L4	4	1	4	YES	present	-0.729638	2.27022	ribosomal	RNA/DNA binding
UPI0005826DFB	Phosphopantothenoylcysteine decarboxylase;Coenzyme A biosynthesis bifunctional protein CoaBC;Coenzyme A biosynthesis bifunctional protein CoaBC;bifunctional phosphopantothenoylcysteine decarboxylase/phosphopantothenate--cysteine ligase CoaBC;Phosphopantothenoylcysteine decarboxylase;Phosphopantothenoylcysteine decarboxylase;Phosphopantothenoylcysteine decarboxylase;Phosphopantothenoylcysteine dec…	0	0	4		not	-0.660207	8.76637	notype
UPI0005826EBF	Peptidase S41;Peptidase S41;Peptidase S41;S41 family peptidase;Peptidase S41;Peptidase S41;Peptidase S41;Peptidase S41;Peptidase S41;Peptidase S41;Peptidase S41	0	0	4		not	-0.660373	15.5703	OM
UPI0005826F99	Uridylate kinase;Uridylate kinase;Uridylate kinase;Uridylate kinase;Uridylate kinase;UMP kinase;Uridylate kinase;UMP kinase;UMP kinase;UMP kinase;UMP kinase;UMP kinase;Uridylate kinase;Uridylate kinase;UMP kinase;UMP kinase;Uridylate kinase;Uridylate kinase	0	0	4		not	-0.42594	4.98498	notype
UPI0005827033	Uncharacterized protein;Uncharacterized protein;Uncharacterized protein;hypothetical protein;Uncharacterized protein;Uncharacterized protein;Uncharacterized protein;Uncharacterized protein;Uncharacterized protein;Uncharacterized protein;Uncharacterized protein	0	0	4		not	-0.347762	6.19559	notype
UPI0005827035	Protein CapI;Protein CapI;Protein CapI;SDR family NAD(P)-dependent oxidoreductase;Protein CapI;Protein CapI;Protein CapI;Protein CapI;Protein CapI;Protein CapI;Protein CapI	0	0	4		not	-0.750907	8.15335	notype
UPI0005827289	Phosphomannomutase;Phosphomannomutase/phosphoglucomutase;Phosphomannomutase;phosphomannomutase/phosphoglucomutase;Phosphomannomutase;Phosphomannomutase;Phosphomannomutase;Phosphomannomutase;Phosphomannomutase/phosphoglucomutase;Phosphomannomutase	0	0	4		not	-1.5226	9.94617	notype
UPI00058272F9	ABC transporter permease;Fe-S cluster assembly protein SufD;Fe-S cluster assembly protein SufD;Fe-S cluster assembly protein SufD;ABC transporter permease;ABC transporter permease;ABC transporter permease;Fe-S cluster assembly protein SufD;Fe-S cluster assembly protein SufD;Fe-S cluster assembly protein SufD	0	0	4		not	-0.493145	2.84029	notype
UPI00058273E2	serine-type D-Ala-D-Ala carboxypeptidase;D-alanyl-D-alanine carboxypeptidase;D-alanyl-D-alanine carboxypeptidase;D-alanyl-D-alanine carboxypeptidase;D-alanyl-D-alanine carboxypeptidase;D-alanyl-D-alanine carboxypeptidase;D-alanyl-D-alanine carboxypeptidase;D-alanyl-D-alanine carboxypeptidase;D-alanyl-D-alanine carboxypeptidase;D-alanyl-D-alanine carboxypeptidase;D-alanyl-D-alanine carboxypeptidas…	0	0	4		not	-1.60684	14.3357	protease
UPI00058274F8	Cytochrome C oxidase subunit II;Ubiquinol oxidase subunit 2;Ubiquinol oxidase subunit 2;ubiquinol oxidase subunit II;Cytochrome C oxidase subunit II;Cytochrome ubiquinol oxidase subunit II;Cytochrome ubiquinol oxidase subunit II;Cytochrome ubiquinol oxidase subunit II;Cytochrome ubiquinol oxidase subunit II;Ubiquinol oxidase subunit II;Ubiquinol oxidase subunit II	0	0	4		not	-1.3363	11.6726	notype
UPI00058276C2	DNA mismatch repair protein MutL;DNA mismatch repair protein MutL;DNA mismatch repair protein MutL;DNA mismatch repair endonuclease MutL;DNA mismatch repair protein;DNA mismatch repair protein MutL;DNA mismatch repair protein MutL;DNA mismatch repair protein MutL;DNA mismatch repair protein MutL;DNA mismatch repair protein MutL;DNA mismatch repair protein MutL	0	0	4		not	-0.80839	8.02811	DBP	RNA/DNA binding
UPI0005827742	N5-carboxyaminoimidazole ribonucleotide synthase;N5-carboxyaminoimidazole ribonucleotide synthase;N5-carboxyaminoimidazole ribonucleotide synthase;5-(carboxyamino)imidazole ribonucleotide synthase;Phosphoribosylaminoimidazole carboxylase;5-(Carboxyamino)imidazole ribonucleotide synthase;5-(Carboxyamino)imidazole ribonucleotide synthase;5-(Carboxyamino)imidazole ribonucleotide synthase;5-(Carboxya…	0	0	4		not	-0.351495	7.67295	notype
UPI0005827825	tRNA-2-methylthio-N(6)-dimethylallyladenosine synthase;tRNA-2-methylthio-N(6)-dimethylallyladenosine synthase;tRNA-2-methylthio-N(6)-dimethylallyladenosine synthase;tRNA (N6-isopentenyl adenosine(37)-C2)-methylthiotransferase MiaB;(Dimethylallyl)adenosine tRNA methylthiotransferase;tRNA-2-methylthio-N(6)-dimethylallyladenosine synthase MiaB;tRNA-2-methylthio-N(6)-dimethylallyladenosine synthase M…	0	0	4		not	-0.523141	6.01771	RBP	RNA/DNA binding
UPI0005827ACB	Large ribosomal subunit protein uL10;50S ribosomal protein L10;50S ribosomal protein L10;50S ribosomal protein L10;50S ribosomal protein L10;50S ribosomal protein L10;50S ribosomal protein L10;50S ribosomal protein L10;50S ribosomal protein L10;50S ribosomal protein L10;50S ribosomal protein L10;50S ribosomal protein L10	4	1	4	YES	present	-0.845573	2.58252	ribosomal	RNA/DNA binding
UPI0005827D0B	Fimbrial protein;Fimbrial protein;Fimbrial protein;fimbria/pilus outer membrane usher protein;Fimbrial protein;Fimbrial protein;Fimbrial protein;Fimbrial protein;Fimbrial protein;Fimbrial protein;Fimbrial protein	0	4	4	NO	present	-1.79432	12.0767	OM
UPI0005827E3E	5'-nucleotidase SurE;5'-nucleotidase SurE;5'-nucleotidase SurE;5'/3'-nucleotidase SurE;Stationary phase survival protein SurE;5'/3'-nucleotidase SurE;5'/3'-nucleotidase SurE;5'/3'-nucleotidase SurE;5'/3'-nucleotidase SurE;5'/3'-nucleotidase SurE;5'/3'-nucleotidase SurE	0	0	4		not	-0.832866	9.65453	notype
UPI0005827E6C	Pteridine-dependent deoxygenase;Pteridine-dependent deoxygenase;Pteridine-dependent deoxygenase;pteridine-dependent deoxygenase;Pteridine-dependent deoxygenase;Pteridine-dependent deoxygenase;Pteridine-dependent deoxygenase;Pteridine-dependent deoxygenase;Pteridine-dependent deoxygenase;Pteridine-dependent deoxygenase;Pteridine-dependent deoxygenase	0	0	4		not	-0.873611	8.65531	notype
UPI0005827F2D	Histidinol dehydrogenase;Histidinol dehydrogenase;Histidinol dehydrogenase;histidinol dehydrogenase;Histidinol dehydrogenase;Histidinol dehydrogenase;Histidinol dehydrogenase;Histidinol dehydrogenase;Histidinol dehydrogenase;Histidinol dehydrogenase;Histidinol dehydrogenase	0	0	3		not	-0.255938	1.59671	notype
UPI0005827FD7	Adenosylhomocysteinase;Adenosylhomocysteinase;Adenosylhomocysteinase;adenosylhomocysteinase;S-adenosyl-L-homocysteine hydrolase;Adenosylhomocysteinase;Adenosylhomocysteinase;Adenosylhomocysteinase;Adenosylhomocysteinase;Adenosylhomocysteinase;Adenosylhomocysteinase	0	0	4		not	-0.81338	7.60569	protease
UPI0005828041	3-isopropylmalate dehydrogenase;3-isopropylmalate dehydrogenase;3-isopropylmalate dehydrogenase;3-isopropylmalate dehydrogenase;3-isopropylmalate dehydrogenase;3-isopropylmalate dehydrogenase;3-isopropylmalate dehydrogenase;3-isopropylmalate dehydrogenase;3-isopropylmalate dehydrogenase;3-isopropylmalate dehydrogenase;3-isopropylmalate dehydrogenase	1	0	4		not	-0.99511	4.17688	notype
UPI0005828083	Cystathionine gamma-synthase;O-succinylhomoserine (Thiol)-lyase;O-succinylhomoserine (Thiol)-lyase;O-succinylhomoserine (thiol)-lyase;Cystathionine gamma-synthase;Cystathionine gamma-synthase;Cystathionine gamma-synthase;Cystathionine gamma-synthase;O-succinylhomoserine (Thiol)-lyase;O-succinylhomoserine (Thiol)-lyase;O-succinylhomoserine (Thiol)-lyase	0	0	4		not	-1.01672	11.2067	notype
UPI00058280DA	Phosphoribosylformylglycinamidine cyclo-ligase;Phosphoribosylformylglycinamidine cyclo-ligase;phosphoribosylformylglycinamidine cyclo-ligase;Phosphoribosylaminoimidazole synthetase;Phosphoribosylformylglycinamidine cyclo-ligase	2	0	4		not	-0.771617	3.02608	notype
UPI0005828173	Endoglucanase;Endoglucanase;Endoglucanase;glycoside hydrolase family 5 protein;Endoglucanase;Endoglucanase;Endoglucanase;Endoglucanase;Endoglucanase	0	0	4		not	-0.393801	4.67148	protease
UPI00058281A1	Ferrochelatase;Ferrochelatase;Ferrochelatase;ferrochelatase;ferrochelatase;Ferrochelatase;Ferrochelatase;Ferrochelatase;Ferrochelatase;Ferrochelatase;Ferrochelatase;Ferrochelatase;Ferrochelatase	0	0	4		not	-0.809472	11.2828	notype
UPI00058281D9	Succinyl-diaminopimelate desuccinylase;Succinyl-diaminopimelate desuccinylase;Succinyl-diaminopimelate desuccinylase;succinyl-diaminopimelate desuccinylase;Succinyl-diaminopimelate desuccinylase;Succinyl-diaminopimelate desuccinylase;Succinyl-diaminopimelate desuccinylase;Succinyl-diaminopimelate desuccinylase;Succinyl-diaminopimelate desuccinylase;Succinyl-diaminopimelate desuccinylase;Succinyl-…	0	0	4		not	-1.24608	11.8305	notype
UPI00058282E7	Adenylosuccinate lyase;Adenylosuccinate lyase;Adenylosuccinate lyase;adenylosuccinate lyase;Adenylosuccinate lyase;Adenylosuccinate lyase;Adenylosuccinate lyase;Adenylosuccinate lyase;Adenylosuccinate lyase;Adenylosuccinate lyase;Adenylosuccinate lyase	1	0	4		not	-1.76011	6.38968	notype
UPI000582830E	TonB-dependent receptor;TonB-dependent receptor;TonB-dependent receptor;TonB-dependent receptor;TonB-dependent receptor;TonB-dependent receptor;TonB-dependent receptor;TonB-dependent receptor;TonB-dependent receptor;TonB-dependent receptor	4	2	4	YES	present	-0.000881081	0.00291224	OM
UPI00058283C1	Carbohydrate kinase;Multifunctional fusion protein;Bifunctional NAD(P)H-hydrate repair enzyme;bifunctional ADP-dependent NAD(P)H-hydrate dehydratase/NAD(P)H-hydrate epimerase;Carbohydrate kinase;Bifunctional ADP-dependent (S)-NAD(P)H-hydrate dehydratase/NAD(P)H-hydrate epimerase;Bifunctional ADP-dependent (S)-NAD(P)H-hydrate dehydratase/NAD(P)H-hydrate epimerase;Bifunctional ADP-dependent (S)-NAD…	0	0	4		not	-0.334631	6.02484	notype
UPI0005828439	Cytochrome C biogenesis protein;Cytochrome C biogenesis protein;Cytochrome C biogenesis protein;protein-disulfide reductase DsbD;Cytochrome C biogenesis protein;Cytochrome C biogenesis protein;Cytochrome C biogenesis protein;Cytochrome C biogenesis protein;Cytochrome C biogenesis protein;Cytochrome C biogenesis protein;Cytochrome C biogenesis protein	0	0	4		not	-0.647322	6.5783	notype
UPI000582853B	Acetyltransferase component of pyruvate dehydrogenase complex;Acetyltransferase component of pyruvate dehydrogenase complex;Acetyltransferase component of pyruvate dehydrogenase complex;dihydrolipoyllysine-residue acetyltransferase;Dihydrolipoamide acetyltransferase;Dihydrolipoamide acetyltransferase;Dihydrolipoamide acetyltransferase;Dihydrolipoamide acetyltransferase;Dihydrolipoyllysine-residue…	2	0	4		not	-1.85499	5.30789	notype
UPI0005828547	Autotransporter;Autotransporter;Autotransporter;autotransporter domain-containing protein;Autotransporter;Autotransporter;Autotransporter;Autotransporter;Autotransporter;Autotransporter;Autotransporter	4	1	4	YES	present	-0.134082	1.45762	notype
UPI00058286B3	Muramidase;Muramidase;Muramidase;GH25 family lysozyme;Muramidase;Muramidase;Muramidase;Muramidase;Muramidase;Muramidase;Muramidase	0	0	4		not	-0.732616	1.8056	notype
UPI0005828743	Serine protease;Autotransporter domain-containing protein;Serine protease;S8 family serine peptidase;Serine protease;Serine protease;Serine protease;Autotransporter domain-containing protein;Serine protease;Serine protease	4	3	4	NO	enriched	1.4958	5.65931	protease
UPI00058287B4	GGDEF domain-containing protein;Diguanylate cyclase;GGDEF domain-containing protein;GGDEF domain-containing protein;Diguanylate cyclase;Diguanylate cyclase;Diguanylate cyclase;Diguanylate cyclase;GGDEF domain-containing protein;GGDEF domain-containing protein;Diguanylate cyclase;Diguanylate cyclase	0	0	4		not	-0.388372	4.02473	notype
UPI000582885C	Tetraacyldisaccharide 4'-kinase;Tetraacyldisaccharide 4'-kinase;Tetraacyldisaccharide 4'-kinase;tetraacyldisaccharide 4'-kinase;Tetraacyldisaccharide 4'-kinase;Tetraacyldisaccharide 4'-kinase;Tetraacyldisaccharide 4'-kinase;Tetraacyldisaccharide 4'-kinase;Tetraacyldisaccharide 4'-kinase;Tetraacyldisaccharide 4'-kinase;Tetraacyldisaccharide 4'-kinase	0	0	3		not	-0.289256	1.54211	notype
UPI00058288EF	Uncharacterized protein;Uncharacterized protein;Uncharacterized protein;alpha-2-macroglobulin;Uncharacterized protein;Uncharacterized protein;Uncharacterized protein;Uncharacterized protein;Uncharacterized protein;Uncharacterized protein;Uncharacterized protein	0	1	4		not	-1.76149	7.01289	notype
UPI000582894A	Ligand-gated channel;Ligand-gated channel;Ligand-gated channel;TonB-dependent receptor;Ligand-gated channel;Ligand-gated channel;Ligand-gated channel;Ligand-gated channel;Ligand-gated channel;Ligand-gated channel;Ligand-gated channel	0	0	4		not	-1.23534	12.7137	OM
UPI0005828A31	Transcriptional regulator;Transcriptional regulator Crp;Transcriptional regulator Crp;cAMP-activated global transcriptional regulator CRP;Transcriptional regulator;Transcriptional regulator Crp;Transcriptional regulator Crp;Transcriptional regulator Crp	2	0	4		not	-1.0934	2.15906	RBP	RNA/DNA binding
UPI0005828D0F	10 kDa chaperonin;10 kDa chaperonin;10 kDa chaperonin;co-chaperone GroES;Molecular chaperone GroES;Co-chaperone GroES;Co-chaperone GroES;Co-chaperone GroES;Co-chaperone GroES;Co-chaperone GroES;Co-chaperone GroES	3	1	4	YES	present	-2.62359	3.67261	notype
UPI0005828E1B	1-deoxy-D-xylulose-5-phosphate synthase;1-deoxy-D-xylulose-5-phosphate synthase;1-deoxy-D-xylulose-5-phosphate synthase;1-deoxy-D-xylulose-5-phosphate synthase;1-deoxy-D-xylulose-5-phosphate synthase;1-deoxy-D-xylulose-5-phosphate synthase;1-deoxy-D-xylulose-5-phosphate synthase;1-deoxy-D-xylulose-5-phosphate synthase;1-deoxy-D-xylulose-5-phosphate synthase;1-deoxy-D-xylulose-5-phosphate synthase…	0	0	4		not	-0.46985	6.04512	notype
UPI0005828E5F	Thiol:disulfide interchange protein;Thiol:disulfide interchange protein;Thiol:disulfide interchange protein;thiol:disulfide interchange protein DsbA/DsbL;Thiol:disulfide interchange protein;Thiol:disulfide interchange protein;Thiol:disulfide interchange protein;Thiol:disulfide interchange protein;Thiol:disulfide interchange protein;Thiol:disulfide interchange protein;Thiol:disulfide interchange p…	0	0	4		not	-1.49671	12.0073	notype
UPI0005828E97	Mannose-1-phosphate guanyltransferase;Mannose-1-phosphate guanylyltransferase/mannose-6-phosphate isomerase;Mannose-1-phosphate guanylyltransferase/mannose-6-phosphate isomerase;mannose-1-phosphate guanylyltransferase/mannose-6-phosphate isomerase;Mannose-1-phosphate guanyltransferase;Mannose-1-phosphate guanyltransferase;Mannose-1-phosphate guanyltransferase;Mannose-1-phosphate guanyltransferase…	0	0	4		not	-1.24674	8.83129	notype
UPI0005828EA4	Folylpolyglutamate synthase;Bifunctional tetrahydrofolate synthase/dihydrofolate synthase;Bifunctional folylpolyglutamate synthase/dihydrofolate synthase;bifunctional tetrahydrofolate synthase/dihydrofolate synthase;Folylpolyglutamate synthase;Bifunctional folylpolyglutamate synthase/dihydrofolate synthase;Bifunctional folylpolyglutamate synthase/dihydrofolate synthase;Bifunctional folylpolygluta…	0	0	4		not	-0.673621	7.42549	notype
UPI0005828F59	Glucans biosynthesis glucosyltransferase H;Glucans biosynthesis glucosyltransferase H;Glucans biosynthesis glucosyltransferase H;glucans biosynthesis glucosyltransferase MdoH;Glucosyltransferase;Glucosyltransferase;Glucosyltransferase;Glucosyltransferase;Glucan biosynthesis glucosyltransferase H;Glucan biosynthesis glucosyltransferase H;Glucan biosynthesis glucosyltransferase H	0	0	3		not	-0.365742	1.40653	notype
UPI0005828FC9	Cell division protein FtsX;Lipoprotein-releasing system transmembrane subunit LolC;Cell division protein FtsX;lipoprotein-releasing ABC transporter permease subunit;Cell division protein FtsX;Cell division protein FtsX;Cell division protein FtsX;Cell division protein FtsX;Lipoprotein-releasing system transmembrane subunit LolC;Cell division protein FtsX;Cell division protein FtsX	0	0	4		not	-0.341501	5.6375	OM
UPI00058291FA	NAD-dependent dehydratase;Epimerase;TIGR01777 family protein;TIGR01777 family oxidoreductase;NAD-dependent dehydratase;Epimerase;Epimerase;Epimerase;Epimerase;TIGR01777 family protein;TIGR01777 family protein	0	0	4		not	-1.13359	14.3341	notype
UPI0005829213	ABC transporter ATPase;ABC transporter ATP-binding protein;ABC transporter ATP-binding protein;ATP-binding cassette domain-containing protein;ABC transporter ATPase;ABC transporter ATP-binding protein;ABC transporter ATP-binding protein;ABC transporter ATP-binding protein;ABC transporter ATP-binding protein;ABC transporter ATP-binding protein;ABC transporter ATP-binding protein	0	0	4		not	-0.335013	5.85017	notype
UPI0005829407	Ribulose-phosphate 3-epimerase;Ribulose-phosphate 3-epimerase;Ribulose-phosphate 3-epimerase;ribulose-phosphate 3-epimerase;Ribulose-phosphate 3-epimerase;Ribulose phosphate epimerase;Ribulose phosphate epimerase;Ribulose phosphate epimerase;Ribulose-phosphate 3-epimerase;Ribulose-phosphate 3-epimerase;Ribulose-phosphate 3-epimerase;Ribulose-phosphate 3-epimerase	0	0	3		not	-0.289925	1.48942	notype
UPI0005829440	Glutamyl-tRNA reductase;Glutamyl-tRNA reductase;Glutamyl-tRNA reductase;glutamyl-tRNA reductase;Glutamyl-tRNA reductase;Glutamyl-tRNA reductase;Glutamyl-tRNA reductase;Glutamyl-tRNA reductase;Glutamyl-tRNA reductase;Glutamyl-tRNA reductase;Glutamyl-tRNA reductase	0	0	4		not	-0.370734	5.28968	RBP	RNA/DNA binding
UPI00058294B7	Dipeptidyl-peptidase 7;Dipeptidyl-peptidase 7;Dipeptidyl-peptidase 7;S46 family peptidase;Dipeptidyl-peptidase 7;Dipeptidyl-peptidase 7;Dipeptidyl-peptidase 7;Dipeptidyl-peptidase 7;Dipeptidyl-peptidase 7;Dipeptidyl-peptidase 7;Dipeptidyl-peptidase 7	2	2	4		not	-2.26497	3.62248	protease
UPI00058295F6	Peptide chain release factor 1;Peptide chain release factor 1;Peptide chain release factor 1;Peptide chain release factor 1;peptide chain release factor 1;Peptide chain release factor 1;Peptide chain release factor 1;Peptide chain release factor 1;Peptide chain release factor 1;Peptide chain release factor 1;Peptide chain release factor 1;Peptide chain release factor 1;Peptide chain release facto…	0	0	4		not	-0.804946	7.95583	notype
UPI0005829673	Lipid A export ATP-binding/permease protein MsbA;Lipid A export ATP-binding/permease protein MsbA;Lipid A export ATP-binding/permease protein MsbA;lipid A export permease/ATP-binding protein MsbA;Lipid transporter ATP-binding/permease;Lipid A export permease/ATP-binding protein MsbA;Lipid A export permease/ATP-binding protein MsbA;Lipid A export permease/ATP-binding protein MsbA;Lipid A export pe…	0	0	4		not	-0.393119	4.49473	notype
UPI0005829680	RNA polymerase sigma factor RpoD;RNA polymerase sigma factor RpoD;RNA polymerase sigma factor RpoD;RNA polymerase sigma factor RpoD;RNA polymerase subunit sigma-70;RNA polymerase subunit sigma-70;RNA polymerase subunit sigma-70;RNA polymerase subunit sigma-70;RNA polymerase sigma factor RpoD;RNA polymerase sigma factor RpoD;RNA polymerase sigma factor RpoD	2	1	4		not	-1.4268	2.93513	RBP	RNA/DNA binding
UPI000582972F	Uncharacterized protein;Uncharacterized protein;Uncharacterized protein;right-handed parallel beta-helix repeat-containing protein;Uncharacterized protein;Uncharacterized protein;Uncharacterized protein;Uncharacterized protein;Uncharacterized protein;Uncharacterized protein;Uncharacterized protein	0	0	4		not	-1.0386	11.1249	notype
UPI0005829740	EtfB protein;EtfB protein;EtfB protein;electron transfer flavoprotein subunit beta/FixA family protein;EtfB protein;EtfB protein;EtfB protein;EtfB protein;EtfB protein;EtfB protein	1	0	4		not	-1.01249	4.96432	notype
[truncated: 543 more rows]

## Sheet: Table S1C Core
ProtID	Fasta	type	presence	category_Xff	category_Xfp
[truncated: 319 more rows]

## Sheet: Table S1D GO Xff
pathway	desc	p.value	p.adjusted	OR	size_overlap	size_geneset	size_input	size_backgroung	overlap_ids
[truncated: 11 more rows]

[truncated: 1 more sheets: Table S1E GO Xfp]
