# Supplementary material for: Extracellular Vesicles From Xylella fastidiosa Carry sRNAs and Genomic Islands, Suggesting Roles in Recipient Cells
Source: J Extracell Vesicles. 2025 Jun 25;14(6):e70102. doi: 10.1002/jev2.70102 (PMC12189769; doi:10.1002/jev2.70102)
Supplement: Supplementary file 3 — Supporting Information Data S2: (a) Annotation of genes and (b) GI classification of Regions 1–3 identified in DNA‐seq, (c) primers used to amplify genes of Region 2. [file JEV2-14-e70102-s005.xlsx]

## Sheet: Index
Supplementary Data S2 of Ruf et al.
Supplementary Table S2.A. Gene annotation of enriched DNAseq regions 1-3
Supplementary Table S2.B. GI classification of enriched DNAseq regions 1-3 (Atollgen pipeline)
Supplementary Table S2.C. Primers used to amplify genes of region 2

## Sheet: Table S2A annotation
Gene	Position	length	direction	feature	annotation	Region
PD_RS01915	454 741..455 607	867	<=	CDS	hypothetical protein	1
PD_RS01920	455 615..456 172	558	<=	CDS	phage tail protein I	1
PD_RS01925	456 165..457 058	894	<=	CDS	baseplate J/gp47 family protein	1
PD_RS01930	457 058..457 396	339	<=	CDS	GPW/gp25 family protein	1
PD_RS01935	457 594..457 875	282	=>	CDS	type II toxin-antitoxin system RelE/ParE family	1
PD_RS01940	457 886..458 161	276	=>	CDS	HigA family addiction module antitoxin	1
PD_RS01945	458 249..458 551	303	=>	CDS	type II toxin-antitoxin system MqsR family	1
PD_RS01950	458 554..458 955	402	=>	CDS	type II toxin-antitoxin system MqsR family	1
PD_RS01955	459 024..459 611	588	<=	CDS	phage baseplate assembly protein V	1
PD_RS01960	459 608..460 150	543	<=	CDS	hypothetical protein	1
PD_RS01965	460 126..460 647	522	<=	CDS	hypothetical protein	1
PD_RS01970	460 644..460 967	324	<=	CDS	hypothetical protein	1
PD_RS01975	460 967..461 227	261	<=	CDS	hypothetical protein	1
PD_RS01980	461 245..463 119	1875	<=	CDS	phage major capsid protein	1
PD_RS01985	463 116..463 748	633	<=	CDS	phage portal protein	1
PD_RS01990	463 799..464 263	465	=>	CDS	DNA polymerase	1
PD_RS01995	464 260..464 538	279	=>	CDS	VRR-NUC domain containing protein	1
PD_RS02000	464 540..464 848	309	<=	CDS	hypothetical protein	1
PD_RS02005	464 933..466 351	1419	=>	CDS	DEAD/DEAH box helicase	1
PD_RS02010	466 348..466 602	255	=>	CDS	DUF4224 domain-containing protein	1
PD_RS02015	466 592..467 611	1020	=>	CDS	typosine-type recombinase/integrase	1
PD_RS05705	1 287 476..1 287 820	345	<=	CDS	RidA family protein	2
PD_RS05710	1 288 023..1 288 298	276	<=	CDS	helix-turn-helix domain-containing protein	2
PD_RS05715	1 288 547..1 289 629	1083	<=	CDS	phage late control D family protein	2
PD_RS05720	1 289 620..1 289 838	219	<=	CDS	tail protein X	2
PD_RS05725	1 289 835..1 290 317	483	<=	CDS	phage tail protein	2
PD_RS05730	1 290 314..1 292 533	2220	<=	CDS	phage tail tape measure protein	2
PD_RS05735	1 292 660..1 292 947	288	<=	CDS	phage tail assembly protein	2
PD_RS05740	1 292 950..1 293 459	510	<=	CDS	phage major tail tube protein	2
PD_RS05745	1 293 459..1 294 637	1179	<=	CDS	phage tail sheath family protein	2
PD_RS05750	1 294 702..1 296 294	1593	<=	CDS	tail fiber domain-containing protein	2
PD_RS05755	1 296 302..1 296 859	558	<=	CDS	phage tail protein I	2
PD_RS05760	1 296 852..1 297 745	894	<=	CDS	baseplate J/gp47 family protein	2
PD_RS05765	1 297 745..1 298 107	363	<=	CDS	GPW/gp25 family protein	2
PD_RS05770	1 298 233..1 298 496	264	=>	CDS	type II toxin-antitoxin system RelB/DinJ family antitoxin	2
PD_RS05775	1 298 483..1 298 764	282	=>	CDS	type II toxin-antitoxin system YafQ family	2
PD_RS05780	1 298 801..1 299 388	588	<=	CDS	phage baseplate assembly protein V	2
PD_RS05785	1 299 385..1 299 927	543	<=	CDS	hypothetical protein	2
PD_RS05790	1 299 903..1 300 424	522	<=	CDS	hypothetical protein	2
PD_RS05795	1 300 421..1 300 744	324	<=	CDS	hypothetical protein	2
PD_RS05800	1 300 744..1 301 004	261	<=	CDS	hypothetical protein	2
PD_RS05805	1 301 022..1 302 896	1875	<=	CDS	phage major capsid protein	2
PD_RS05810	1 302 952..1 304 478	1527	<=	CDS	phage portal protein	2
PD_RS05815	1 304 475..1 305 026	552	<=	CDS	hypothetical protein	2
PD_RS05820	1 305 030..1 306 982	1953	<=	CDS	phage terminase large subunit family protein	2
PD_RS05825	1 306 975..1 307 550	576	<=	CDS	terminase small subunit	2
PD_RS05830	1 307 681..1 307 905	225	<=	CDS	hypothetical protein	2
PD_RS05835	1 307 907..1 308 368	462	<=	CDS	hypothetical protein	2
PD_RS05840	1 308 358..1 308 687	330	<=	CDS	phage holin family protein	2
PD_RS05845	1 308 680..1 309 174	495	<=	CDS	lysozyme	2
PD_RS05850	1 309 141..1 309 758	618	<=	CDS	hypothetical protein	2
PD_RS05855	1 310 177..1 312 708	2532	<=	CDS	phage/plasmid primase, P4 family	2
PD_RS05860	1 312 844..1 313 410	567	<=	CDS	Bro-N domain-containing protein	2
PD_RS05865	1 313 407..1 313 793	387	<=	CDS	phage antirepressor	2
sRNA_Xcc1_1	1 313 466..1 313 553	88	<=	ncRNA		2
PD_RS11850	1 313 790..1 314 176	387	<=	CDS	hypothetical protein	2
sRNA-Xcc1_2	1 313 852..1 313 937	86	<=	ncRNA		2
PD_RS11855	1 314 173..1 314 559	387	<=	CDS	phage antirepressor	2
sRNA-Xcc1_3	1 314 233..1 314 319	87	<=	ncRNA		2
PD_RS05870	1 314 556..1 314 942	387	<=	CDS	phage antirepressor	2
sRNA-Xcc1_4	1 314 614..1 314 702	89	<=	ncRNA		2
PD_RS13110	1 314 939..1 315 340	402	<=	CDS	hypothetical protein	2
sRNA-Xcc1_5	1 314 998..1 315 082	85	<=	ncRNA		2
PD_RS11865	1 315 427..1 315 672	246	<=	CDS	hypothetical protein	2
PD_RS05880	1 315 733..1 315 981	249	<=	CDS	hypothetical protein	2
PD_RS05885	1 315 978..1 316 166	189	<=	CDS	hypothetical protein	2
PD_RS13115	1 316 220..1 316 396	177	<=	CDS	hypothetical protein	2
PD_RS05895	1 316 776..1 317 036	261	<=	CDS	YdaS family helix-turn-helix protein	2
PD_RS05900	1 317 122..1 317 880	759	=>	CDS	helix-turn-helix transcriptional regulator	2
PD_RS05905	1 318 041..1 318 580	540	=>	CDS	hypothetical protein	2
PD_RS05910	1 318 603..1 318 812	210	=>	CDS	hypothetical protein	2
PD_RS05915	1 318 866..1 319 249	384	=>	CDS	hypothetical protein	2
PD_RS05920	1 319 467..1 319 856	390	=>	CDS	hypothetical protein	2
PD_RS05925	1 319 853..1 320 317	465	=>	CDS	DUF1566 domain- containing protein	2
PD_RS05930	1 320 374..1 320 964	591	<=	CDS	hypothetical protein	2
PD_RS05940	1 321 156..1 321 347	192	=>	CDS	hypothetical protein	2
PD_RS05945	1 321 371..1 321 562	192	=>	CDS	hypothetical protein	2
PD_RS05950	1 321 594..1 321 791	198	=>	CDS	hypothetical protein	2
PD_RS05955	1 321 778..1 322 275	498	=>	CDS	hypothetical protein	2
PD_RS05960	1 322 272..1 323 549	1278	=>	CDS	DUF2800 domain- containing protein	2
PD_RS05965	1 323 549..1 324 115	567	=>	CDS	DUF2815 family protein	2
PD_RS11295	1 324 202..1 325 713	1512	=>	CDS	BRO family protein	2
PD_RS05980	1 325 715..1 327 895	2181	=>	CDS	DNA polymerase	2
PD_RS05985	1 327 892..1 328 170	279	=>	CDS	VRR-NUC domain -containing protein	2
PD_RS05990	1 328 172..1 328 618	447	<=	CDS	DUF1640 domain- containing protein	2
PD_RS05995	1 328 703..1 330 121	1419	=>	CDS	DEAD/DEAH box helicase	2
PD_RS12715	1 330 118..1 330 282	165	=>	CDS	hypothetical protein	2
PD_RS06000	1 330 275 .. 1 330 532	258	=>	CDS	DUF4224 domain-containg protein	2
PD_RS06005	1 330 522..1 331 541	1020	=>	CDS	tyrosine- type recombinase/integrase	2
PD_RS09055	2 008 892..2 009 263	372	=>	CDS	hypothetical protein	3
PD_RS09060	2 009 260..2 009 730	471	=>	CDS	DUF1566 domain- containing protein	3
PD_RS09065	2 009 727..2 010 128	402	=>	CDS	hypothetical protein	3
PD_RS09070	2 010 125..2 010 316	192	=>	CDS	hypothetical protein	3
PD_RS09080	2 010 563..2 010 760	198	=>	CDS	hypothetical protein	3
PD_RS09085	2 010 747..2 011 244	498	=>	CDS	hypothetical protein	3
PD_RS09090	2 011 241..2 012 518	1278	=>	CDS	DUF2800 domain-containing protein	3
PD_RS09095	2 012 518..2 013 084	567	=>	CDS	DUF2815 family protein	3
PD_RS09100	2 013 171..2 014 682	1512	=>	CDS	BRO family protein	3
PD_RS09105	2 014 684..2 016 864	2181	=>	CDS	DNA polymerase	3
PD_RS09110	2 016 861..2 017 139	279	=>	CDS	VRR-NUC domain- containing protein	3

## Sheet: Table S2B GI  classification
CDS start	CDS end	CDS strand	CDS area	CDS bound distance	origin	PFID	PFAM description	hit id	query length	relquery start	relquery end	coverage length	coverage factor	bitscore	evalue	domain reltarget start	domain reltarget end	domain size	domain CDS coverage	categories	area	peak	region	type
452966	453610	+	left_env	1290	pfam-A	PF02606	Tetraacyldisaccharide-1-P 4'-kinase	NC_004556.1:452900..470200_1	327	108	326	218	0.6697247706422018	197.2	2.1e-62	1	208	207	0.32142857142857145	None	left_env	-	1	IE
454017	454688	-	left_env	212	pfam-A	PF05954	Phage tail baseplate hub	NC_004556.1:452900..470200_2	305	113	304	191	0.6295081967213115	87.2	6.3e-29	10	183	173	0.2578241430700447	None	left_env	-	1	IE
454017	454688	-	left_env	212	pfam-A	PF12606	Tumour necrosis factor receptor superfamily member 19	NC_004556.1:452900..470200_2	42	21	39	18	0.4523809523809524	10.9	1e-05	177	195	18	0.026825633383010434	None	left_env	-	1	IE
466592	467611	+	right_ext	-1608	integrase	PF00589	Phage integrase family	NC_004556.1:452900..470200_23	172	7	170	163	0.9534883720930233	58.1	5.2e-20	174	330	156	0.15309126594700687	INT_tyr	right_ext	-	1	IE
466592	467611	+	right_ext	-1608	integrase	PF13495	SPhage integrase, N-terminal SAM-like domain	NC_004556.1:452900..470200_23	85	11	54	43	0.5176470588235295	14.8	1.7e-06	79	124	45	0.04416094210009813	INT_tyr	right_ext	-	1	IE
466592	467611	+	right_ext	-1608	integrase	PF13102	Phage integrase SAM-like domain	NC_004556.1:452900..470200_23	99	5	90	85	0.8686868686868687	12.5	8e-06	70	150	80	0.07850834151128558	INT_tyr	right_ext	-	1	IE
468384	469025	+	right_env	184	pfam-A	PF13191	AAA ATPase domain	NC_004556.1:452900..470200_24	170	32	107	75	0.4470588235294118	13.8	3.1e-06	10	107	97	0.15132605304212168	None	right_env	-	1	IE
468384	469025	+	right_env	184	pfam-A	PF13238	AAA domain	NC_004556.1:452900..470200_24	129	7	88	81	0.6356589147286822	12.4	9.7e-06	11	94	83	0.1294851794071763	None	right_env	-	1	IE
468384	469025	+	right_env	184	pfam-A	PF13481	AAA domain	NC_004556.1:452900..470200_24	194	34	64	30	0.15979381443298968	13.7	2e-06	3	34	31	0.0483619344773791	None	right_env	-	1	IE
468384	469025	+	right_env	184	pfam-A	PF13500	AAA domain	NC_004556.1:452900..470200_24	198	0	31	31	0.16161616161616163	8.4	0.0001	1	32	31	0.0483619344773791	None	right_env	-	1	IE
468384	469025	+	right_env	184	pfam-A	PF13521	AAA domain	NC_004556.1:452900..470200_24	163	2	57	55	0.34355828220858897	11.3	1.7e-05	4	63	59	0.09204368174726989	None	right_env	-	1	IE
468384	469025	+	right_env	184	pfam-A	PF13604	AAA domain	NC_004556.1:452900..470200_24	192	24	114	90	0.4739583333333333	13.3	2.8e-06	8	105	97	0.15132605304212168	None	right_env	-	1	IE
468384	469025	+	right_env	184	pfam-A	PF13614	AAA domain	NC_004556.1:452900..470200_24	177	0	72	72	0.4124293785310734	45.7	3.7e-16	0	71	71	0.11076443057722309	None	right_env	-	1	IE
468384	469025	+	right_env	184	pfam-A	PF02374	Anion-transporting ATPase	NC_004556.1:452900..470200_24	305	2	42	40	0.13442622950819672	25.5	3.8e-10	3	43	40	0.062402496099843996	None	right_env	-	1	IE
468384	469025	+	right_env	184	pfam-A	PF01656	CobQ/CobB/MinD/ParA nucleotide binding domain	NC_004556.1:452900..470200_24	127	1	99	98	0.7795275590551181	65.3	2.8e-22	4	161	157	0.24492979719188768	None	right_env	-	1	IE
468384	469025	+	right_env	184	pfam-A	PF06564	Cellulose biosynthesis protein BcsQ Pfam entry	NC_004556.1:452900..470200_24	234	0	40	40	0.1752136752136752	13.0	3e-06	0	40	40	0.062402496099843996	None	right_env	-	1	IE
468384	469025	+	right_env	184	pfam-A	PF16575	mRNA cleavage and polyadenylation factor CLP1 P-loop	NC_004556.1:452900..470200_24	188	3	36	33	0.18085106382978725	16.5	3.1e-07	11	44	33	0.0514820592823713	None	right_env	-	1	IE
468384	469025	+	right_env	184	pfam-A	PF03796	DnaB-like helicase C terminal domain	NC_004556.1:452900..470200_24	254	21	76	55	0.2204724409448819	10.3	1.8e-05	4	56	52	0.0811232449297972	None	right_env	-	1	IE
468384	469025	+	right_env	184	pfam-A	PF00142	4Fe-4S iron sulfur cluster binding proteins, NifH/frxC family	NC_004556.1:452900..470200_24	271	6	46	40	0.15129151291512916	18.4	6.6e-08	8	48	40	0.062402496099843996	None	right_env	-	1	IE
468384	469025	+	right_env	184	pfam-A	PF01695	IstB-like ATP binding protein	NC_004556.1:452900..470200_24	238	99	126	27	0.11764705882352941	11.4	9e-06	9	36	27	0.0421216848673947	None	right_env	-	1	IE
468384	469025	+	right_env	184	pfam-A	PF09140	ATPase MipZ	NC_004556.1:452900..470200_24	262	2	55	53	0.20610687022900764	20.2	1.7e-08	3	55	52	0.0811232449297972	None	right_env	-	1	IE
468384	469025	+	right_env	184	pfam-A	PF10609	NUBPL iron-transfer P-loop NTPase	NC_004556.1:452900..470200_24	246	4	41	37	0.15447154471544716	28.3	6.3e-11	2	39	37	0.057722308892355696	None	right_env	-	1	IE
468384	469025	+	right_env	184	pfam-A	PF00448	SRP54-type protein, GTPase domain	NC_004556.1:452900..470200_24	196	3	40	37	0.19387755102040816	12.3	5.3e-06	3	41	38	0.059282371294851796	None	right_env	-	1	IE
468384	469025	+	right_env	184	pfam-A	PF07015	VirC1 protein	NC_004556.1:452900..470200_24	231	0	170	170	0.7402597402597403	22.7	2.8e-09	0	165	165	0.2574102964118565	None	right_env	-	1	IE
469053	469529	+	right_env	853	pfam-A	PF00300	Histidine phosphatase superfamily	NC_004556.1:452900..470200_25	194	0	91	91	0.4742268041237113	49.3	2.6e-17	3	94	91	0.19117647058823528	None	right_env	-	1	IE
469053	469529	+	right_env	853	pfam-A	PF03298	Stanniocalcin family	NC_004556.1:452900..470200_25	200	127	198	71	0.36	11.8	6.3e-06	51	125	74	0.15546218487394958	None	right_env	-	1	IE
469534	470106	+	right_env	1334	pfam-A	PF04264	YceI-like domain	NC_004556.1:452900..470200_26	146	1	143	142	0.9794520547945206	62.3	4e-21	25	180	155	0.270979020979021	None	right_env	-	1	IE
1287476	1287820	-	left_env	-20	pfam-A	PF01042	Endoribonuclease L-PSP	NC_004556.1:1285800..1333700_2	121	7	120	113	0.9421487603305785	80.4	5.4e-27	7	113	106	0.3081395348837209	None	left_env	-	2	IE
1318866	1319249	+	bulk	None	mobility	T_virB8	T4SS/Mating pore formation	NC_004556.1:1285800..1333700_46	229	25	59	34	0.15283842794759825	11.1	1e-05	57	91	34	0.08877284595300261	MPF	bulk	-	2	IE
1330522	1331541	+	right_ext	-1178	integrase	PF00589	Phage integrase family	NC_004556.1:1285800..1333700_63	172	7	170	163	0.9534883720930233	57.7	7e-20	174	330	156	0.15309126594700687	INT_tyr	right_ext	-	2	IE
1330522	1331541	+	right_ext	-1178	integrase	PF13495	Phage integrase, N-terminal SAM-like domain	NC_004556.1:1285800..1333700_63	85	11	54	43	0.5176470588235295	14.8	1.7e-06	79	124	45	0.04416094210009813	INT_tyr	right_ext	-	2	IE
1330522	1331541	+	right_ext	-1178	integrase	PF13102	Phage integrase SAM-like domain	NC_004556.1:1285800..1333700_63	99	5	90	85	0.8686868686868687	12.5	8e-06	70	150	80	0.07850834151128558	INT_tyr	right_ext	-	2	IE
2007202	2007534	+	left_env	1666	pfam-A	PF01934	Ribonuclease HepT-like	NC_004556.1:2007200..2019100_1	119	0	116	116	0.9831932773109243	86.5	6.5e-29	0	97	97	0.2921686746987952	None	left_env	-	3	uGI
2007202	2007534	+	left_env	1666	pfam-A	PF08780	Nucleotidyltransferase substrate binding protein like	NC_004556.1:2007200..2019100_1	125	71	117	46	0.376	13.9	2.1e-06	48	95	47	0.14156626506024098	None	left_env	-	3	uGI
2007769	2008098	+	left_env	1102	pfam-A	PF20520	0 complex accessory subunit Ac45/VOA1 transmembrane domain Pfam entry	NC_004556.1:2007200..2019100_3	39	7	36	29	0.7692307692307693	13.6	2.2e-06	52	82	30	0.0911854103343465	None	left_env	-	3	uGI
2007769	2008098	+	left_env	1102	pfam-A	PF10805	unknown function	NC_004556.1:2007200..2019100_3	102	41	83	42	0.4215686274509804	17.7	1.6e-07	1	43	42	0.1276595744680851	None	left_env	-	3	uGI
2007769	2008098	+	left_env	1102	pfam-A	PF19446	unknown function	NC_004556.1:2007200..2019100_3	247	191	240	49	0.20242914979757085	13.0	2.6e-06	1	50	49	0.14893617021276595	None	left_env	-	3	uGI
2007769	2008098	+	left_env	1102	pfam-A	PF16331	TolA binding protein trimerisation	NC_004556.1:2007200..2019100_3	76	0	50	50	0.6710526315789473	12.5	6.5e-06	3	52	49	0.14893617021276595	None	left_env	-	3	uGI
2008362	2008895	+	left_env	305	pfam-A	PF09481	CRISPR-associated protein Cse1	NC_004556.1:2007200..2019100_4	451	358	433	75	0.16851441241685144	7.3	0.00012	36	115	79	0.14821763602251406	None	left_env	-	3	uGI
2016864	2017139	+	right_env	-236	pfam-A	PF08774	VRR-NUC domain	NC_004556.1:2007200..2019100_16	115	57	112	55	0.48695652173913045	21.8	8.1e-09	29	81	52	0.1890909090909091	None	right_env	-	3	uGI
2017141	2017479	-	right_env	41	pfam-A	PF07798	Coiled-coil domain-containing protein 90-like	NC_004556.1:2007200..2019100_17	175	0	61	61	0.35428571428571426	27.4	1.6e-10	23	80	57	0.16863905325443787	None	right_env	-	3	uGI
2017510	2018928	+	right_env	410	pfam-A	PF00270	DEAD/DEAH box helicase	NC_004556.1:2007200..2019100_18	176	1	170	169	0.9659090909090909	24.3	1.2e-09	4	164	160	0.11283497884344147	None	right_env	-	3	uGI
2017510	2018928	+	right_env	410	pfam-A	PF00271	Helicase conserved C-ter	NC_004556.1:2007200..2019100_18	111	56	108	52	0.4774774774774775	12.2	9.6e-06	355	409	54	0.0380818053596615	None	right_env	-	3	uGI
2017510	2018928	+	right_env	410	pfam-A	PF04851	Type III restriction enzyme	NC_004556.1:2007200..2019100_18	171	1	169	168	0.9883040935672515	12.4	6.3e-06	0	163	163	0.114950634696756	None	right_env	-	3	uGI
2017510	2018928	+	right_env	410	pfam-A	PF00176	SNF2-related domain	NC_004556.1:2007200..2019100_19	318	53	290	237	0.7484276729559748	71.8	2.5e-24	24	271	247	0.17418899858956277	None	right_env	-	3	uGI

## Sheet: Table S2C primers
Toxin1_FW	atgtctgcaaacgcagttgtc
Toxin1_RV	ctaatcctccgcatgcaagtc
Toxin2_FW	atgcggaggattagccagac
Toxin2_RV	tcacaaacctagttcgctgtgt
lysozyme_FW	tcaatcacggcgacccttta
lysozyme_RV	atgcagaccattggtgaaga
DNAP_FW	atggccaccgcgcagccac
DNAP_RV	tcattgcttcctataccggtgg
helicase_FW	atgaacctgcgcccctac
helicase_RV	tcataacgctatggctccttgt
recombinase_FW	atgggacgtaagccaatcaa
recombinase_RV	tcaccgcgtaggcgtcac
