# Supplementary material for: Extracellular Vesicles From Xylella fastidiosa Carry sRNAs and Genomic Islands, Suggesting Roles in Recipient Cells
Source: J Extracell Vesicles. 2025 Jun 25;14(6):e70102. doi: 10.1002/jev2.70102 (PMC12189769; doi:10.1002/jev2.70102)
Supplement: Supplementary file 4 — Supporting Information Data S3: (a) TPM of RNA‐seq, (b) GO enrichments of EV CDS, (c) RT primers used for amplification of ncRNAs. [file JEV2-14-e70102-s006.xlsx]

## Sheet: Index
Supplementary Data S3 of Ruf et al
Supplementary Table S3.A. TPM of RNAseq
Supplementary Table S3.B. GO enrichment on OMV CDS

## Sheet: Table S3A TPM
ID	Name	occurence in 2/3 reps, mean TPM > 10 in	Type	Start	End	Strand	mapping/Xf_wcl_1.bam	mapping/Xf_wcl_2.bam	mapping/Xf_wcl_3.bam	mapping/Xf_omv_1.bam	mapping/Xf_omv_2.bam	mapping/Xf_omv_3.bam
KDLCNG_12005	transfer-messenger RNA%2C SsrA	OMV and WCL	tmRNA	2447459	2447813	+	184118	52618.3	101079	10361.9	31152.6	30187.8
KDLCNG_01885	Bacterial RNase P class A	OMV and WCL	ncRNA	428981	429330	+	151606	42154	72409.3	6614.61	12976.6	11238.9
KDLCNG_07475	Small heat shock protein IbpA%2C HSP20 family	OMV and WCL	CDS	1494230	1494712	-	50033.1	4587.15	12954.8	266.289	879.176	1151.11
KDLCNG_04520	6S / SsrS RNA	OMV and WCL	ncRNA	989110	989296	-	24012.4	3154.04	8635.56	12242.7	18512.1	36496
KDLCNG_06225	tRNA-Thr(tgt)	OMV and WCL	tRNA	1275932	1276007	+	12226.7	5137.2	7421.77	0	242.93	548.672
KDLCNG_08700	acyl carrier protein	OMV and WCL	CDS	1743799	1744038	-	8139.38	12453.3	12063.6	107.181	5115.71	1274.14
KDLCNG_11575	Cold shock protein%2C CspA family	OMV and WCL	CDS	2344635	2344856	-	7745.68	61706.2	41417.4	579.358	15052.9	5321.96
KDLCNG_02525	30S ribosomal protein S8	OMV and WCL	CDS	543391	543789	+	6919.58	5448.08	6127.75	128.94	994.857	522.545
KDLCNG_02520	30S ribosomal protein S14	OMV and WCL	CDS	542927	543232	+	6535.82	5581.05	5987.42	0	543.021	1135.6
KDLCNG_01045	tRNA-fMet(cat)	OMV and WCL	tRNA	241438	241514	+	6110.86	57512.6	42230.1	668.142	5514.83	6679.07
KDLCNG_11895	RNA polymerase sigma factor RpoH	OMV and WCL	CDS	2414998	2415864	-	6036.48	3050.49	3939.33	178.017	830.502	480.958
KDLCNG_00520	carbon storage regulator CsrA	OMV and WCL	CDS	122156	122371	+	4883.42	5478.47	6356.03	119.09	683.804	900.906
KDLCNG_04180	alkyl hydroperoxide reductase subunit C	OMV and WCL	CDS	919236	919796	+	4784.85	1428.56	2668.42	366.823	789.848	148.66
KDLCNG_02655	ATP-dependent Clp endopeptidase proteolytic subunit ClpP	OMV and WCL	CDS	564751	565377	+	4493.29	1778.34	2883.28	41.0263	191.4	199.517
KDLCNG_06050	Organic hydroperoxide reductase OsmC/OhrA	OMV and WCL	CDS	1240334	1240765	+	4441.92	1917.9	3658.35	0	384.64	353.927
KDLCNG_03760	ATP-dependent Clp protease adapter ClpS	OMV and WCL	CDS	813335	813655	+	4040.87	1359.78	2219.53	0	230.065	303.109
KDLCNG_00525	tRNA-Ser(gct)	OMV and WCL	tRNA	122451	122543	+	3969.09	5885.99	6189.69	829.789	1488.93	597.836
KDLCNG_02490	50S ribosomal protein L16	OMV and WCL	CDS	540758	541171	+	3629.6	5366.46	5801.67	0	1003.41	335.741
KDLCNG_11125	translation initiation factor IF-3	OMV and WCL	CDS	2244925	2245368	-	3614.98	1522.1	2646.83	57.9358	187.122	187.834
KDLCNG_02515	50S ribosomal protein L5	OMV and WCL	CDS	542371	542910	+	3521.55	5756.57	5888.27	95.2721	512.853	643.504
KDLCNG_02495	50S ribosomal protein L29	OMV and WCL	CDS	541171	541368	+	3268.08	5942.61	5752.32	0	979.082	631.804
KDLCNG_02660	ATP-dependent Clp protease ATP-binding subunit ClpX	OMV and WCL	CDS	565505	566785	+	3238.65	3242.95	3506.23	180.727	735.049	455.728
KDLCNG_01185	Colicin V	OMV and WCL	CDS	272394	272702	-	3107.03	271.186	1437.5	0	238.999	179.931
KDLCNG_02500	30S ribosomal protein S17	OMV and WCL	CDS	541368	541634	+	3073.64	5663.85	5117.49	289.028	380.318	1405.59
KDLCNG_04205	type B 50S ribosomal protein L31	OMV and WCL	CDS	923980	924222	+	3025.37	3117.57	3250.13	0	607.825	686.405
KDLCNG_08895	Co-chaperonin GroES	OMV and WCL	CDS	1782486	1782773	+	3015.73	3531.66	3180.82	0	1057.76	772.205
KDLCNG_06255	tRNA-Gly(gcc)	OMV and WCL	tRNA	1279785	1279860	-	3012.84	5607.98	3722.67	4061.6	1821.98	1097.34
KDLCNG_03725	Serine protease	OMV and WCL	CDS	806748	807683	-	2975.92	1526.94	2039.58	54.9647	167.663	386.103
KDLCNG_02530	50S ribosomal protein L6	OMV and WCL	CDS	543802	544329	+	2774.91	1323.24	1769.1	243.594	332.189	210.601
KDLCNG_02505	50S ribosomal protein L14	OMV and WCL	CDS	541658	542026	+	2691.75	4070.13	4264.96	0	1225.84	715.702
KDLCNG_11605	30S ribosomal protein S7	OMV and WCL	CDS	2354774	2355241	-	2503.27	2034.95	2293.23	0	118.351	534.604
KDLCNG_02510	50S ribosomal protein L24	OMV and WCL	CDS	542042	542359	+	2403.79	5471.73	5962.21	0	1422.44	699.356
KDLCNG_00360	RNA chaperone Hfq	OMV and WCL	CDS	88099	88377	-	2299.82	2807.29	2754.5	92.1988	264.698	249.098
KDLCNG_02545	50S ribosomal protein L30	OMV and WCL	CDS	545465	545674	+	2238.88	1107.66	1584.5	0	43.9588	529.512
KDLCNG_02745	50S ribosomal protein L28	OMV and WCL	CDS	584054	584290	+	2224.84	9305.83	7364.82	0	1207.48	703.782
KDLCNG_00255	tRNA-Ala(tgc)	OMV and WCL	tRNA	67692	67767	+	2199.57	6044.1	5044.86	3046.2	2793.7	1097.34
KDLCNG_11390	tRNA-Arg(acg)	OMV and WCL	tRNA	2303865	2303942	+	2196.95	3597.76	1858.17	0	1420.21	891.006
KDLCNG_02485	30S ribosomal protein S3	OMV and WCL	CDS	540033	540752	+	2182.63	3792.28	4121.57	0	1269.31	501.933
KDLCNG_00720	tRNA-Ala(tgc)	OMV and WCL	tRNA	172775	172850	+	2181.71	5954.64	5184.84	1015.4	2915.16	1280.24
KDLCNG_07090	Transposase	OMV and WCL	CDS	1422335	1422562	+	2151.41	2944.7	2948.84	0	809.767	304.818
KDLCNG_03360	RNA polymerase sigma factor RpoD	OMV and WCL	CDS	725003	726859	+	2142.88	1106.2	1451.45	41.5565	198.844	351.796
KDLCNG_07575	DUF485 domain-containing protein	OMV and WCL	CDS	1515302	1515622	-	2106.14	3863.04	3859.56	480.813	1610.45	1255.74
KDLCNG_02455	50S ribosomal protein L3	OMV and WCL	CDS	536986	537633	+	2072.93	1905.64	2039.19	0	698.05	493.353
KDLCNG_02465	50S ribosomal protein L23	OMV and WCL	CDS	538248	538550	+	1971.49	3876.84	3905.99	84.896	426.531	871.598
KDLCNG_11660	tRNA-Trp(cca)	OMV and WCL	tRNA	2368420	2368495	-	1967.44	1620.33	1514.85	0	121.465	182.891
KDLCNG_02550	50S ribosomal protein L15	OMV and WCL	CDS	545681	546124	+	1926.69	651.371	993.303	115.872	20.7913	156.528
KDLCNG_11610	30S ribosomal protein S12	OMV and WCL	CDS	2355257	2355721	-	1926.17	2853.35	2836.72	110.639	238.228	448.377
KDLCNG_11145	Membrane protein	OMV and WCL	CDS	2248322	2248600	+	1883.72	1488.02	1867.67	276.596	99.2618	1096.03
KDLCNG_10525	OmpW	OMV and WCL	CDS	2109392	2110048	-	1880.42	3780.15	3811.68	39.1529	1124.06	550.064
KDLCNG_02470	50S ribosomal protein L2	OMV and WCL	CDS	538562	539389	+	1879.62	2557.19	2387.28	0	256.426	453.251
KDLCNG_02475	30S ribosomal protein S19	OMV and WCL	CDS	539397	539666	+	1873.41	3288.97	3014.85	0	205.141	360.362
KDLCNG_04050	DNA-directed RNA polymerase subunit omega	OMV and WCL	CDS	883270	883569	-	1846.86	6244.52	4776.12	257.235	1477.02	648.652
KDLCNG_02560	30S ribosomal protein S13	OMV and WCL	CDS	547646	548002	+	1828.79	7449.05	6033.74	0	1732.49	1168.04
KDLCNG_02565	30S ribosomal protein S11	OMV and WCL	CDS	548018	548410	+	1826.07	3689.45	3352.68	0	211.405	707.364
KDLCNG_02435	F0F1 ATP synthase subunit C	OMV and WCL	CDS	533782	534087	-	1740.9	2642.35	2266.02	0	633.524	181.695
KDLCNG_02675	tRNA-Val(tac)	OMV and WCL	tRNA	569915	569989	+	1715.68	1556.95	1693.74	342.98	246.169	1482.63
KDLCNG_02450	30S ribosomal protein S10	OMV and WCL	CDS	536660	536971	+	1688.83	6163.15	5096.8	247.341	1745.67	400.953
KDLCNG_02480	50S ribosomal protein L22	OMV and WCL	CDS	539679	540014	+	1682.39	3640	3512.96	0	384.64	330.945
KDLCNG_02670	DNA-binding protein HU	OMV and WCL	CDS	569629	569913	+	1662.26	1557.19	1816.15	0	388.688	438.938
KDLCNG_02540	30S ribosomal protein S5	OMV and WCL	CDS	544954	545493	+	1660.94	1415.02	1705.02	523.997	393.187	386.103
KDLCNG_01920	tRNA-Ala(ggc)	OMV and WCL	tRNA	431526	431601	-	1615.18	30723.7	14742.4	5415.47	5708.86	4572.27
KDLCNG_11680	tRNA-Tyr(gta)	OMV and WCL	tRNA	2370072	2370157	-	1603.82	4884.74	4055.29	1495.55	1288.1	161.624
KDLCNG_08955	UptF protein	OMV and WCL	CDS	1798007	1798228	-	1594.93	510.684	1023.91	463.486	332.661	62.6112
KDLCNG_09825	Outer membrane protein OmpA and related peptidoglycan-associated (lipo)proteins	OMV and WCL	CDS	1977972	1978697	-	1558.28	621.478	955.535	35.4318	279.738	229.747
KDLCNG_02665	endopeptidase La	OMV and WCL	CDS	566937	569408	+	1546.03	1013.06	1171.74	41.6237	250.202	241.783
KDLCNG_11640	50S ribosomal protein L1	OMV and WCL	CDS	2366064	2366762	-	1545.4	1300.45	1222.85	110.401	449.021	278.392
KDLCNG_04450	Cupin type-2 domain-containing protein	OMV and WCL	CDS	976006	976425	+	1530.97	456.094	810.557	61.2464	43.9588	198.567
KDLCNG_02570	30S ribosomal protein S4	OMV and WCL	CDS	548425	549051	+	1530.23	2633.63	2650.44	246.158	441.691	376.866
KDLCNG_10945	tRNA-Gly(ccc)	OMV and WCL	tRNA	2210084	2210157	+	1502.12	431.823	711.705	0	374.244	187.834
KDLCNG_00055	Biopolymer transport protein ExbD	OMV and WCL	CDS	12691	13101	+	1495.76	1857.09	1954.41	0	89.8428	67.6384
KDLCNG_09680	bacterioferritin	OMV and WCL	CDS	1942897	1943361	-	1460.55	477.02	900.195	0	39.7047	298.918
KDLCNG_03990	DNA-binding protein H-NS	OMV and WCL	CDS	868118	868534	+	1444.95	3417.59	3190.79	0	487.026	366.659
KDLCNG_01965	DUF1674 domain-containing protein	OMV and WCL	CDS	440508	440723	+	1422.76	802.649	1057.71	0	726.541	64.3504
KDLCNG_02805	Class IIb bacteriocin%2C lactobin A/cerein 7B family	OMV and WCL	CDS	594460	594660	+	1374.88	3552.94	2810.43	0	1377.81	829.833
KDLCNG_01770	Bacterial small signal recognition particle RNA	OMV and WCL	ncRNA	397674	397770	+	1359.62	3779.7	2178.32	1591.14	1522.7	1432.96
KDLCNG_02790	hypothetical protein	OMV and WCL	CDS	593144	593398	+	1359.01	4288.31	4319.45	403.505	687.826	1199.19
KDLCNG_01880	DUF1820 domain-containing protein	OMV and WCL	CDS	428189	428509	+	1317.88	1136.06	1274.49	480.813	86.2743	389.711
KDLCNG_06535	hypothetical protein	OMV and WCL	CDS	1318866	1319249	+	1288.65	673.473	1019.86	0	72.1199	434.365
KDLCNG_09750	30S ribosomal protein THX	OMV and WCL	CDS	1955406	1955588	+	1283.59	13225.4	7859.63	0	1765.56	1822.91
KDLCNG_11650	transcription termination/antitermination protein NusG	OMV and WCL	CDS	2367393	2367950	-	1232.82	972.927	995.183	92.1988	66.1745	24.9098
KDLCNG_01760	Outer membrane protein H-8	OMV and WCL	CDS	392558	392878	-	1216.41	9991.06	8431.84	560.948	5118.94	2944.48
KDLCNG_00860	DUF2059 domain-containing protein	OMV and WCL	CDS	203386	203910	-	1185.53	1949.51	1707.19	0	140.668	529.512
KDLCNG_09445	twitching motility response regulator PilH	OMV and WCL	CDS	1889742	1890128	+	1142.85	224.434	565.583	0	166.975	71.833
KDLCNG_10265	Glutathione S-transferase	OMV and WCL	CDS	2065423	2066058	-	1132.45	406.091	576.181	0	58.0588	109.274
KDLCNG_02555	preprotein translocase subunit SecY	OMV and WCL	CDS	546132	547505	+	1125.15	1204.47	1216.07	112.33	483.739	161.86
KDLCNG_05970	Nitrogen regulatory protein PII	OMV and WCL	CDS	1223937	1224275	-	1120.53	517.439	724.898	455.283	0	123.006
KDLCNG_00090	tRNA-Ile2(cat)	OMV and WCL	tRNA	20728	20804	-	1119.95	2250.48	1726.36	334.071	1438.65	541.547
KDLCNG_02585	Ubiquinone biosynthesis accessory factor UbiK	OMV and WCL	CDS	551444	551704	+	1092.85	1927.99	1940.78	0	106.107	479.3
KDLCNG_00865	hypothetical protein	OMV and WCL	CDS	203988	204191	+	1089.77	942.766	913.913	0	543.021	204.407
KDLCNG_06040	Alpha/beta superfamily hydrolase	OMV and WCL	CDS	1238262	1238930	+	1087.47	439.287	664.113	0	27.5975	186.991
KDLCNG_02580	50S ribosomal protein L17	OMV and WCL	CDS	550236	550616	+	1080.22	4649.27	3485.37	67.5157	920.712	729.643
KDLCNG_00435	30S ribosomal protein S16	OMV and WCL	CDS	104564	104824	+	1068.27	1446.07	1502.5	0	141.477	159.767
KDLCNG_09875	Opacity protein LomR and related surface antigens	OMV and WCL	CDS	1996952	1998079	+	1062.32	1723.99	1385.1	0	433.742	653.088
KDLCNG_07125	thioredoxin	OMV and WCL	CDS	1430070	1430930	-	1058.61	107.294	197.452	0	21.4433	64.5747
KDLCNG_11685	hypothetical protein	OMV and WCL	CDS	2370260	2370349	-	1055.5	1068.94	1081.41	1429.08	0	154.441
KDLCNG_09665	Cytoskeletal protein CcmA%2C bactofilin family	OMV and WCL	CDS	1936838	1937275	-	1041.61	408.245	645.221	117.459	358.294	190.407
KDLCNG_11715	tRNA-Gln(ttg)	OMV and WCL	tRNA	2373906	2373982	-	1041.44	5684.16	4806.98	2338.5	959.101	541.547
KDLCNG_00150	large-conductance mechanosensitive channel protein MscL	OMV and WCL	CDS	34906	35310	-	1034.79	1335.44	1289.74	0	136.761	205.921
KDLCNG_07980	nucleotide exchange factor GrpE	OMV and WCL	CDS	1594853	1595371	-	1025.24	451.951	538.839	0	35.5736	26.7817
KDLCNG_11615	DNA-directed RNA polymerase subunit beta'	OMV and WCL	CDS	2355881	2360104	-	1017.98	933.784	910.436	54.8085	330.003	256.671
KDLCNG_03070	Secreted protein	OMV and WCL	CDS	664667	664966	+	1011.64	3634.87	3977	600.214	3046.35	3289.59
KDLCNG_06220	Sporulation domain protein	OMV and WCL	CDS	1275137	1275769	+	987.94	528.983	664.276	0	14.5835	43.9169
KDLCNG_03765	ATP-dependent Clp protease ATP-binding subunit ClpA	OMV and WCL	CDS	813788	816064	+	977.267	149.295	261.735	33.8913	81.0834	6.10439
KDLCNG_02650	trigger factor	OMV and WCL	CDS	563318	564613	+	972.591	447.884	615.658	138.939	292.041	64.3504
KDLCNG_00725	tRNA-Ile(gat)	OMV and WCL	tRNA	172864	172940	+	970.943	2465.71	2459.58	0	359.663	541.547
KDLCNG_12410	50S ribosomal protein L34	OMV and WCL	CDS	2519582	2519722	-	968.591	4503.07	3038.2	0	1374.88	591.476
KDLCNG_00260	tRNA-Ile(gat)	OMV and WCL	tRNA	67781	67857	+	958.126	2454.67	2506.09	0	1078.99	541.547
KDLCNG_11645	50S ribosomal protein L11	OMV and WCL	CDS	2366767	2367276	-	957.937	1625.07	1404.02	0	651.625	272.543
KDLCNG_02535	50S ribosomal protein L18	OMV and WCL	CDS	544416	544775	+	947.898	872.291	861.969	1143.27	1102.63	1042.48
KDLCNG_11465	DUF4019 domain-containing protein	OMV and WCL	CDS	2321948	2322520	-	924.527	999.072	910.307	0	64.4422	121.289
KDLCNG_02460	50S ribosomal protein L4	OMV and WCL	CDS	537643	538251	+	918.494	2023.76	1787.36	0	773.069	228.238
KDLCNG_04255	hypothetical protein	OMV and WCL	CDS	930715	930906	+	907.931	1197.78	994.074	0	96.1599	289.577
KDLCNG_05065	tol-pal system-associated acyl-CoA thioesterase	OMV and WCL	CDS	1101145	1101570	+	907.035	360.893	514.299	60.3837	108.349	32.6284
KDLCNG_05985	Polyisoprenoid-binding periplasmic protein YceI	OMV and WCL	CDS	1227110	1227823	-	900.917	784.755	875.409	0	232.723	58.4021
KDLCNG_11665	elongation factor Tu	OMV and WCL	CDS	2368611	2369801	-	898.918	1023.19	998.136	86.3929	434.052	245.083
KDLCNG_11595	elongation factor Tu	OMV and WCL	CDS	2351224	2352414	-	894.774	941.13	924.82	64.7946	426.301	268.424
KDLCNG_01075	30S ribosomal protein S15	OMV and WCL	CDS	248684	248944	+	888.647	1476.35	1466.98	0	389.061	639.066
KDLCNG_04535	UPF0149 protein PD_0802	OMV and WCL	CDS	990094	990639	+	879.638	538.87	673.664	0	84.5362	25.4573
KDLCNG_05855	Antitoxin VbhA domain-containing protein	OMV and WCL	CDS	1207969	1208157	-	877.303	307.57	548.397	0	1074.55	1029.61
KDLCNG_10050	Beta-barrel assembly machine subunit BamC	OMV and WCL	CDS	2023816	2024322	-	874.058	1370.18	1253.39	0	200.286	164.493
KDLCNG_03240	putative N-acetyltransferase%2C GNAT superfamily	OMV and WCL	CDS	699135	699713	-	864.873	531.202	646.548	0	143.492	456.121
KDLCNG_08695	beta-ketoacyl-ACP synthase II	OMV and WCL	CDS	1742407	1743642	-	863.595	305.291	440.333	0	82.156	33.7371
KDLCNG_07470	DnaJ-class molecular chaperone with C-terminal Zn finger domain	OMV and WCL	CDS	1493204	1494085	-	861.916	114.086	194.303	29.1649	0	15.7593
KDLCNG_01980	succinate dehydrogenase flavoprotein subunit	OMV and WCL	CDS	441564	443354	+	861.391	664.232	760.381	14.3626	159.783	240.587
KDLCNG_07055	tRNA-Ser(cga)	OMV and WCL	tRNA	1417227	1417317	-	855.461	837.723	842.659	0	507.217	152.744
KDLCNG_02620	tRNA-Leu(taa)	OMV and WCL	tRNA	558291	558377	-	843.742	3416.06	2179.29	1182.69	0	479.3
KDLCNG_00380	ATP-dependent zinc metalloprotease FtsH	OMV and WCL	CDS	90639	92576	-	842.46	278.99	412.796	0	71.4501	114.755
KDLCNG_06140	YbaB/EbfC family nucleoid-associated protein	OMV and WCL	CDS	1261113	1261433	-	837.845	480.795	676.293	480.813	431.371	129.904
KDLCNG_07755	Lipoprotein	OMV and WCL	CDS	1556728	1557180	-	827.101	710.284	698.03	0	183.404	61.3673
KDLCNG_12205	tRNA-Pro(tgg)	OMV and WCL	tRNA	2489453	2489529	+	821.937	1642.33	1564.94	0	119.888	180.516
KDLCNG_11160	hypothetical protein	OMV and WCL	CDS	2250810	2251325	+	816.016	259.571	548.096	0	143.122	134.687
KDLCNG_11635	hypothetical protein	OMV and WCL	CDS	2365672	2365830	-	799.194	1189.81	1017.55	0	116.118	611.936
KDLCNG_09000	DNA uptake protein ComE or related DNA-binding protein	OMV and WCL	CDS	1807111	1807440	-	797.797	1076.75	1243.56	155.9	559.476	336.962
KDLCNG_05225	Phage-related protein	OMV and WCL	CDS	1126143	1126598	-	779.183	702.815	894.863	0	101.221	60.9636
KDLCNG_09700	tRNA-Gln(ctg)	OMV and WCL	tRNA	1944587	1944661	+	778.058	3064.04	2679.65	342.98	615.423	185.329
KDLCNG_11600	elongation factor G	OMV and WCL	CDS	2352521	2354638	-	775.348	562.403	695.9	97.1614	113.322	118.128
KDLCNG_02680	tRNA-Asp(gtc)	OMV and WCL	tRNA	570020	570096	+	764.257	1030.87	1228.42	5345.14	1558.54	1985.67
KDLCNG_06015	Thiol-disulfide isomerase or thioredoxin	OMV and WCL	CDS	1232521	1232985	+	761.184	473	610.474	55.3193	19.8524	59.7836
KDLCNG_06180	protein-export chaperone SecB	OMV and WCL	CDS	1268414	1268932	-	755.913	1506.34	1217.31	49.5635	35.5736	107.127
KDLCNG_05100	Organic radical activating enzyme NrdG/QueE	OMV and WCL	CDS	1107009	1107662	+	750.788	567.226	547.599	0	28.2304	170.027
KDLCNG_02195	hypothetical protein	OMV and WCL	CDS	475172	475348	+	749.285	187.258	371.936	1017.31	365.082	0
KDLCNG_01890	UMP kinase	OMV and WCL	CDS	429722	430399	-	740.042	419.291	580.881	0	122.54	102.505
KDLCNG_12210	tRNA-Arg(tct)	OMV and WCL	tRNA	2489593	2489671	+	737.101	3801.8	2977.3	325.614	2103.35	1407.56
KDLCNG_06150	tRNA-Ser(gga)	OMV and WCL	tRNA	1263216	1263308	+	729.612	5193.31	3626.6	0	2580.81	298.918
KDLCNG_02750	50S ribosomal protein L33	OMV and WCL	CDS	584304	584468	+	729.009	1850.13	1714.68	0	111.895	842.406
KDLCNG_01905	GNAT family N-acetyltransferase	OMV and WCL	CDS	430904	431152	+	715.451	122.531	310.921	0	185.368	223.288
KDLCNG_02785	Multidrug resistance efflux pump EmrA	OMV and WCL	CDS	591657	592919	+	710.236	550.359	616.815	61.1009	226.581	55.0265
KDLCNG_06095	50S ribosomal protein L32	OMV and WCL	CDS	1252514	1252708	-	704.795	2477.24	1873.83	0	426.062	570.244
KDLCNG_11235	Succinate--CoA ligase [ADP-forming] subunit alpha	OMV and WCL	CDS	2266275	2267147	+	702.068	426.003	553.447	117.862	126.891	63.687
KDLCNG_12200	Uncharacterized membrane protein%2C YccA/Bax inhibitor family	OMV and WCL	CDS	2488515	2489276	-	693.92	631.264	605.315	0	12.1146	54.7232
KDLCNG_09695	tRNA-Met(cat)	OMV and WCL	tRNA	1944465	1944541	+	672.931	1629.09	1413.09	334.071	959.101	361.031
KDLCNG_02575	DNA-directed RNA polymerase subunit alpha	OMV and WCL	CDS	549106	550104	+	670.326	4018.18	3160.6	25.7492	582.157	306.099
KDLCNG_04795	DNA-binding response regulator%2C OmpR family%2C contains REC and winged-helix (wHTH) domain	OMV and WCL	CDS	1047573	1047989	+	664.782	1102.17	949.506	370.122	287.788	699.985
KDLCNG_04290	2-oxoglutarate dehydrogenase E1 component	OMV and WCL	CDS	937463	940279	-	661.962	299.881	495.813	18.263	88.4794	93.7502
KDLCNG_01915	tRNA-Glu(ttc)	OMV and WCL	tRNA	431397	431472	-	659.059	13193	7963.68	0	1457.58	3109.14
KDLCNG_02630	hypothetical protein	OMV and WCL	CDS	559901	560107	+	657.977	1337.61	1095.05	994.144	0	335.741
KDLCNG_08450	30S ribosomal protein S1	OMV and WCL	CDS	1696391	1698067	-	656.138	822.65	793.039	61.3559	165.14	198.922
KDLCNG_08935	GDP-mannose 4%2C6-dehydratase	OMV and WCL	CDS	1790770	1791810	-	653.948	245.979	377.112	49.4207	133.017	0
KDLCNG_04210	citrate synthase	OMV and WCL	CDS	924449	925738	+	652.621	420.781	386.627	59.822	171.746	64.6497
KDLCNG_11915	cell division ATP-binding protein FtsE	OMV and WCL	CDS	2418554	2419240	-	648.639	483.074	497.07	0	188.121	40.4649
KDLCNG_11130	threonine--tRNA ligase	OMV and WCL	CDS	2245520	2247427	-	638.644	298.343	403.111	94.3733	9.67647	189.409
KDLCNG_09940	hypothetical protein	OMV and WCL	CDS	2007769	2008098	+	638.537	692.768	616.673	0	895.161	126.361
KDLCNG_00785	Histone	OMV and WCL	CDS	188768	189238	-	637.022	2728.59	2073.32	0	215.594	354.132
KDLCNG_11360	flavodoxin-dependent (E)-4-hydroxy-3-methylbut-2-enyl-diphosphate synthase	OMV and WCL	CDS	2297854	2299119	-	636.636	169.906	311.671	0	138.543	131.751
KDLCNG_07050	DUF6165 domain-containing protein	OMV and WCL	CDS	1416152	1416538	-	635.343	717.004	789.312	0	95.4145	71.833
KDLCNG_09425	DUF2065 domain-containing protein	OMV and WCL	CDS	1886156	1886341	-	632.109	606.785	650.682	0	148.893	149.459
KDLCNG_02290	CheY-like REC (receiver) domain%2C includes chemotaxis protein CheY and sporulation regulator Spo0F	OMV and WCL	CDS	497142	499295	+	628.767	78.2396	217.902	11.9422	4.28568	103.248
KDLCNG_07830	putative nuclease of the RNAse H fold%2C HicB family	OMV and WCL	CDS	1567642	1567977	-	618.322	561.011	558.637	0	109.897	124.104
KDLCNG_09840	Lipase	OMV and WCL	CDS	1983742	1985010	-	617.631	1131.61	991.485	0	109.118	87.6261
KDLCNG_07875	Baseplate protein J-like domain-containing protein	OMV and WCL	CDS	1573350	1573721	+	616.853	284.887	344.595	0	198.524	149.459
KDLCNG_08420	UTP--glucose-1-phosphate uridylyltransferase GalU	OMV and WCL	CDS	1690652	1691542	-	606.884	651.658	718.411	0	113.967	187.201
KDLCNG_08030	Cold shock protein%2C CspA family	OMV and WCL	CDS	1603976	1604179	-	604.758	1251.05	1157.62	0	226.259	204.407
KDLCNG_11580	hypothetical protein	OMV and WCL	CDS	2345110	2345328	-	604.46	1231.33	1171.64	117.459	210.761	126.938
KDLCNG_04870	Calcium/calmodulin-dependent protein kinase II association-domain domain-containing protein	OMV and WCL	CDS	1067876	1068370	+	603.146	665.126	595.606	0	18.6492	252.722
KDLCNG_11110	50S ribosomal protein L20	OMV and WCL	CDS	2244112	2244471	-	599.719	4360.04	3753.93	0	615.423	386.103
KDLCNG_07975	molecular chaperone DnaK	OMV and WCL	CDS	1592803	1594719	-	594.522	215.192	227.039	0	14.4466	94.2598
KDLCNG_11230	ADP-forming succinate--CoA ligase subunit beta	OMV and WCL	CDS	2265083	2266246	+	586.435	353.307	546.027	0	39.6536	131.355
KDLCNG_03245	Polyketide cyclase	OMV and WCL	CDS	700116	701303	+	574.691	487.169	570.55	0	93.246	70.2005
KDLCNG_09520	30S ribosomal protein S21	OMV and WCL	CDS	1903305	1903520	+	570.589	12448.5	7219.65	0	3589.97	1287.01
KDLCNG_02430	F0F1 ATP synthase subunit B	OMV and WCL	CDS	533192	533662	-	569.182	1068.01	933.902	0	293.992	29.511
KDLCNG_02440	F0F1 ATP synthase subunit A	OMV and WCL	CDS	534151	534948	-	568.155	897.682	800.288	0	161.953	156.763
KDLCNG_04270	Outer membrane lipoprotein SlyB	OMV and WCL	CDS	932865	933326	+	565.048	926.94	914.248	0	279.738	180.516
KDLCNG_05520	HTH cro/C1-type domain-containing protein	OMV and WCL	CDS	1168139	1168420	+	563.48	253.151	415.726	273.654	32.7353	0
KDLCNG_03370	DNA-binding transcriptional regulator%2C MarR family	OMV and WCL	CDS	730021	730458	+	562.773	563.471	581.973	0	84.3046	253.876
KDLCNG_01060	translation initiation factor IF-2	OMV and WCL	CDS	244341	247019	+	560.211	599.505	576.674	96.0189	206.749	114.145
KDLCNG_11135	Transposase	OMV and WCL	CDS	2247509	2247703	-	559.913	623.234	662.783	0	284.042	427.683
KDLCNG_07770	Catechol 2%2C3-dioxygenase or related enzyme%2C vicinal oxygen chelate (VOC) family	OMV and WCL	CDS	1560065	1560448	-	555.489	426.924	525.839	0	48.0799	36.1971
KDLCNG_02145	ParA-like ATPase involved in chromosome/plasmid partitioning or cellulose biosynthesis protein BcsQ	OMV and WCL	CDS	468384	469025	+	552.093	135.952	273.995	0	244.444	21.6506
KDLCNG_11310	Fe-S cluster assembly iron-binding protein IscA	OMV and WCL	CDS	2288920	2289258	-	552.075	851.117	870.623	0	163.387	164.008
KDLCNG_08195	Grx4 family monothiol glutaredoxin	OMV and WCL	CDS	1641985	1642911	-	548.98	144.578	246.23	0	9.95831	224.914
KDLCNG_05090	peptidoglycan-associated lipoprotein Pal	OMV and WCL	CDS	1105593	1106132	+	546.486	603.403	661.643	0	393.187	77.2205
KDLCNG_04830	Colicin V production protein	OMV and WCL	CDS	1059643	1060296	-	545.736	421.293	468.681	78.6651	14.1152	85.0134
KDLCNG_04935	quinolinate synthase NadA	OMV and WCL	CDS	1081031	1082032	-	541.871	377.011	476.729	0	73.7034	27.7439
KDLCNG_01985	Succinate dehydrogenase/fumarate reductase%2C Fe-S protein subunit	OMV and WCL	CDS	443375	444160	+	536.49	491.321	548.773	0	129.192	106.105
KDLCNG_03200	rod shape-determining protein RodA	OMV and WCL	CDS	689439	690560	+	535.596	133.388	194.893	45.8529	115.186	37.165
KDLCNG_03970	bifunctional demethylmenaquinone methyltransferase/2-methoxy-6-polyprenyl-1%2C4-benzoquinol methylase UbiE	OMV and WCL	CDS	861678	862439	+	528.616	137.294	238.449	0	12.1146	18.2411
KDLCNG_01585	RNA polymerase-binding protein DksA	OMV and WCL	CDS	360312	361253	+	528.189	756.487	755.553	573.453	382.19	649.243
KDLCNG_11545	Superoxide dismutase	OMV and WCL	CDS	2338762	2339373	-	525.333	587.684	578.295	0	90.5034	45.4238
KDLCNG_04530	TIGR02449 family protein	OMV and WCL	CDS	989672	989893	-	524.603	687.548	752.984	115.872	374.244	125.222
KDLCNG_09740	Outer membrane receptor protein%2C Fe transport	OMV and WCL	CDS	1952656	1954701	-	522.547	274.15	320.888	0	72.1904	88.3167
KDLCNG_06715	hypothetical protein	OMV and WCL	CDS	1355158	1355493	-	522.49	283.541	358.631	0	109.897	124.104
KDLCNG_10125	transcriptional regulator NrdR	OMV and WCL	CDS	2035131	2035664	-	519.127	107.427	197.843	0	155.585	52.0588
KDLCNG_02425	F0F1 ATP synthase subunit delta	OMV and WCL	CDS	532661	533188	-	518.484	983.46	770.243	0	541.992	105.301
KDLCNG_06675	Type IV pilus assembly protein%2C ATPase PilU	OMV and WCL	CDS	1345272	1346402	+	513.99	861.812	778.491	0	122.432	233.505
KDLCNG_02690	Peptidyl-prolyl isomerase%2C parvulin family	OMV and WCL	CDS	570484	572451	+	511.6	1060.82	951.63	13.0709	215.773	141.257
KDLCNG_01050	ribosome maturation factor RimP	OMV and WCL	CDS	242138	242737	+	510.96	3717.02	2944.21	42.8725	661.58	231.662
KDLCNG_08900	chaperonin GroEL	OMV and WCL	CDS	1782884	1784527	+	509.467	1176.01	916.596	62.5875	230.222	346.647
KDLCNG_11905	Response regulator c-di-GMP phosphodiesterase%2C RpfG family%2C contains REC and HD-GYP domains	OMV and WCL	CDS	2416757	2417605	-	504.963	337.343	352.224	0	21.7464	81.8592
KDLCNG_04250	Bacteriocin	OMV and WCL	CDS	930430	930630	+	503.303	572.495	640.903	0	459.271	69.1527
KDLCNG_00385	Ribosomal RNA large subunit methyltransferase E	OMV and WCL	CDS	92623	93264	-	498.671	226.366	350.944	0	431.371	238.157
KDLCNG_01080	polyribonucleotide nucleotidyltransferase	OMV and WCL	CDS	249097	251199	+	497.707	715.09	678.474	0	136.078	270.988
KDLCNG_07995	ferric iron uptake transcriptional regulator	OMV and WCL	CDS	1598476	1598916	-	496.001	235.881	299.039	0	41.8655	157.593
KDLCNG_07555	1-deoxy-D-xylulose-5-phosphate synthase	OMV and WCL	CDS	1510984	1512891	-	495.875	196.832	267.802	67.4095	19.3529	72.8496
KDLCNG_08395	AbiTii domain-containing protein	OMV and WCL	CDS	1683596	1684495	-	484.299	434.658	553.697	28.5816	123.085	92.6646
KDLCNG_02685	hypothetical protein	OMV and WCL	CDS	570153	570302	+	481.968	1031.73	991.528	0	430.796	370.659
KDLCNG_11940	NADP-dependent isocitrate dehydrogenase	OMV and WCL	CDS	2423971	2426202	-	478.448	151.468	208.824	11.5249	37.2232	12.4549
KDLCNG_04855	Bacterial nucleoid DNA-binding protein IHF-alpha	OMV and WCL	CDS	1066798	1067190	-	477.787	1573.44	1312.5	65.4541	93.9578	353.682
KDLCNG_06695	DNA-binding response regulator%2C LytR/AlgR family	OMV and WCL	CDS	1350700	1351458	-	476.903	211.066	275.751	305.021	24.325	18.3132
KDLCNG_10935	sulfur carrier protein ThiS	OMV and WCL	CDS	2207847	2208095	-	472.178	175.434	316.843	0	148.295	167.466
KDLCNG_01065	30S ribosome-binding factor RbfA	OMV and WCL	CDS	247129	247506	+	471.615	2250.57	1572.46	0	24.4216	478.032
KDLCNG_06170	Ax21 family protein	OMV and WCL	CDS	1266632	1267204	+	468.507	11609.9	9382.48	44.8926	1192.18	1503.98
KDLCNG_02935	Arginase/agmatinase family enzyme	OMV and WCL	CDS	629218	630114	+	464.875	167.036	308.012	0	133.788	15.4958
KDLCNG_04115	type II secretion system ATPase GspE	OMV and WCL	CDS	899709	901409	+	462.223	100.775	197.908	0	5.42701	49.0289
KDLCNG_04940	Superoxide dismutase	OMV and WCL	CDS	1082453	1083193	-	459.685	428.946	520.549	0	186.869	37.516
KDLCNG_02415	F0F1 ATP synthase subunit gamma	OMV and WCL	CDS	530109	530972	-	459.499	688.055	635.773	29.7725	10.6844	32.1752
KDLCNG_09590	ATPase subunit MlaF of the ABC-type intermembrane phospholipid transporter Mla	OMV and WCL	CDS	1921602	1922396	+	457.325	296.544	379.991	0	23.2235	69.9356
KDLCNG_06795	UDP-glucose 6-dehydrogenase	OMV and WCL	CDS	1369481	1370833	-	455.642	141.958	231.139	133.085	13.6457	20.5465
KDLCNG_06760	D-alanyl-D-alanine carboxypeptidase/D-alanyl-D-alanine-endopeptidase	OMV and WCL	CDS	1363218	1363784	+	453.665	140.145	214.009	45.3677	16.281	196.116
KDLCNG_11115	50S ribosomal protein L35	OMV and WCL	CDS	2244482	2244679	-	449.244	3400.31	2865.25	0	885.837	912.606
KDLCNG_00005	chromosomal replication initiator protein DnaA	OMV and WCL	CDS	134	1465	+	446.987	782.806	671.059	0	311.87	83.4817
KDLCNG_11460	isocitrate dehydrogenase	OMV and WCL	CDS	2320637	2321644	+	446.117	347.281	346.51	0	302.217	206.841
KDLCNG_01070	tRNA pseudouridine(55) synthase TruB	OMV and WCL	CDS	247603	248505	+	433.505	294.676	304.216	28.4867	132.899	15.3928
KDLCNG_04245	Bacteriocin	OMV and WCL	CDS	930137	930412	+	430.456	538.247	545.744	0	836.173	50.3612
KDLCNG_09705	methionine adenosyltransferase	OMV and WCL	CDS	1944715	1945926	-	429.253	603.039	586.454	106.12	68.5496	160.558
KDLCNG_04220	50S ribosomal protein L13	OMV and WCL	CDS	926352	926780	-	428.203	2311.47	1419.9	119.923	215.183	194.401
KDLCNG_09455	DUF486 domain-containing protein	OMV and WCL	CDS	1890724	1891074	-	427.755	1061.97	975.899	0	263.001	79.2005
KDLCNG_00940	indole-3-glycerol phosphate synthase TrpC	OMV and WCL	CDS	219679	220473	+	425.357	195.201	264.325	32.3566	0	17.4839
KDLCNG_05085	Tol-Pal system beta propeller repeat protein TolB	OMV and WCL	CDS	1104103	1105527	+	425.174	498.289	497.538	270.773	97.1721	175.575
KDLCNG_08455	(d)CMP kinase	OMV and WCL	CDS	1698294	1698965	-	420.415	651.056	660.992	382.79	41.2114	206.841
KDLCNG_04190	DNA-binding transcriptional regulator%2C LysR family	OMV and WCL	CDS	921694	922629	+	416.903	118.763	182.418	27.4823	147.938	148.501
KDLCNG_08370	30S ribosomal protein S20	OMV and WCL	CDS	1677951	1678280	+	412.731	5533.9	4203.08	0	335.685	589.684
KDLCNG_05050	Holliday junction branch migration protein RuvA	OMV and WCL	CDS	1097492	1098076	+	412.712	217.769	315.097	0	173.581	23.7602
KDLCNG_01790	Outer membrane receptor protein%2C Fe transport	OMV and WCL	CDS	405465	408491	+	410.421	348.733	373.9	42.49	121.987	45.919
KDLCNG_10100	transcription antitermination factor NusB	OMV and WCL	CDS	2030328	2030801	-	400.044	95.027	174.221	0	58.4263	29.3243
KDLCNG_11890	hypothetical protein	OMV and WCL	CDS	2414389	2414559	-	396.806	1052.14	1126.01	0	539.845	243.854
KDLCNG_06800	FKBP-type peptidyl-prolyl cis-trans isomerase	OMV and WCL	CDS	1370860	1371816	-	396.668	235.866	315.116	0	48.2307	87.1454
KDLCNG_06935	DUF1640 domain-containing protein	OMV and WCL	CDS	1389478	1389894	-	394.372	327.921	418.046	0	420.613	666.652
KDLCNG_10260	ClpXP protease specificity-enhancing factor	OMV and WCL	CDS	2064952	2065386	-	393.935	158.837	221.561	59.1344	21.2215	31.9533
KDLCNG_11525	DNA-binding response regulator%2C NarL/FixJ family%2C contains REC and HTH domains	OMV and WCL	CDS	2334631	2335293	-	392.628	124.339	200.497	271.59	55.6944	20.9648
KDLCNG_11590	protease HtpX	OMV and WCL	CDS	2348670	2349539	-	390.957	298.234	355.103	0	63.6645	63.9066
KDLCNG_03770	translation initiation factor IF-1	OMV and WCL	CDS	816413	816631	-	389.266	1795.19	1442.43	0	168.609	253.876
KDLCNG_04280	hypothetical protein	OMV and WCL	CDS	935889	936230	-	386.345	271.609	384.371	0	161.953	365.781
KDLCNG_11925	thioredoxin	OMV and WCL	CDS	2421135	2421476	+	386.345	419.714	508.182	0	620.822	81.2848
KDLCNG_11380	30S ribosomal protein S2	OMV and WCL	CDS	2302451	2303251	-	384.744	1303.44	1132.88	0	553.189	295
KDLCNG_00050	Biopolymer transport protein ExbD	OMV and WCL	CDS	12265	12684	+	383.918	418.862	398.507	0	549.485	66.189
KDLCNG_07460	D-alanyl-D-alanine carboxypeptidase	OMV and WCL	CDS	1488625	1489815	-	382.542	258.313	317.5	0	15.5018	70.0237
KDLCNG_04215	30S ribosomal protein S9	OMV and WCL	CDS	925955	926347	-	380.471	526.786	400.156	0	469.789	141.473
KDLCNG_06025	Ubiquinone biosynthesis accessory factor UbiJ	OMV and WCL	CDS	1234830	1235477	-	375.062	131.676	209.039	0	56.9836	21.4501
KDLCNG_03085	phosphopyruvate hydratase	OMV and WCL	CDS	668223	669515	+	374.215	174.705	231.356	0	35.6974	64.4997
KDLCNG_03755	ADP-ribose pyrophosphatase YjhB%2C NUDIX family	OMV and WCL	CDS	812697	813155	-	373.875	264.402	321.275	112.085	40.2237	60.5651
KDLCNG_02855	GAF domain-containing protein%2C putative methionine-R-sulfoxide reductase	OMV and WCL	CDS	609440	609922	-	371.134	547.573	569.187	0	152.9	28.7778
KDLCNG_05025	A/G-specific adenine glycosylase	OMV and WCL	CDS	1093959	1095008	+	367.292	130.232	190.501	97.9942	35.167	105.902
KDLCNG_03455	tRNA pseudouridine(38-40) synthase TruA	OMV and WCL	CDS	749265	750035	+	366.592	157.076	175.417	33.3638	23.9464	198.31
KDLCNG_11910	permease-like cell division protein FtsX	OMV and WCL	CDS	2417619	2418557	-	364.068	297.136	306.126	0	167.128	59.2106
KDLCNG_02405	F0F1 ATP synthase subunit epsilon	OMV and WCL	CDS	528125	528547	-	362.821	707.416	556.294	0	152.765	657.196
KDLCNG_05460	Peptidase	OMV and WCL	CDS	1159634	1160638	-	357.714	168.112	321.552	0	91.8542	55.3222
KDLCNG_11800	Grx4 family monothiol glutaredoxin	OMV and WCL	CDS	2390359	2390673	-	357.188	159.99	191.27	0	87.9176	132.378
KDLCNG_10905	Transcriptional regulator MraZ	OMV and WCL	CDS	2202579	2203025	-	356.864	292.414	266.512	0	20.6518	62.191
KDLCNG_11675	tRNA-Gly(tcc)	OMV and WCL	tRNA	2369965	2370038	-	356.775	4832.74	3477.39	1738.07	748.488	1502.67
KDLCNG_02400	chorismate mutase	OMV and WCL	CDS	527303	527878	-	355.976	365.176	386.401	44.6588	112.187	193.051
KDLCNG_11690	redox-regulated ATPase YchF	OMV and WCL	CDS	2370346	2371437	-	355.538	196.122	204.105	0	67.6289	63.6433
KDLCNG_08660	Nus factor SuhB	OMV and WCL	CDS	1736169	1736996	+	350.444	129.84	182.551	62.134	0	50.3612
KDLCNG_00230	putative acylesterase/phospholipase RssA%2C containd patatin domain	OMV and WCL	CDS	59071	60111	+	349.491	273.246	332.591	0	26.6033	106.818
KDLCNG_00020	DNA topoisomerase (ATP-hydrolyzing) subunit B	OMV and WCL	CDS	4743	7187	+	348.213	239.596	285.797	42.0834	60.4096	79.5893
KDLCNG_11620	DNA-directed RNA polymerase subunit beta	OMV and WCL	CDS	2360203	2364357	-	348.11	848.944	673.544	123.819	171.074	163.919
KDLCNG_08840	FKBP-type peptidyl-prolyl cis-trans isomerase	OMV and WCL	CDS	1771025	1771723	+	347.344	545.056	522.292	0	52.826	338.047
KDLCNG_01275	DUF883 domain-containing protein	OMV and WCL	CDS	293274	293639	-	346.854	275.857	364.346	0	227	37.9773
KDLCNG_10750	class I fructose-bisphosphate aldolase	OMV and WCL	CDS	2161315	2162319	-	344.947	317.367	341.046	0	174.523	82.9833
KDLCNG_04240	cAMP-activated global transcriptional regulator CRP	OMV and WCL	CDS	928661	929449	+	343.843	407.59	344.433	0	269.101	211.402
KDLCNG_10250	HTH cro/C1-type domain-containing protein	OMV and WCL	CDS	2063510	2063890	-	341.941	72.718	117.773	0	72.6878	145.929
KDLCNG_01975	succinate dehydrogenase%2C hydrophobic membrane anchor protein	OMV and WCL	CDS	441173	441556	+	341.84	202.285	204.356	0	144.24	36.1971
KDLCNG_03785	thioredoxin-disulfide reductase	OMV and WCL	CDS	819055	820020	-	338.822	124.048	149.275	159.773	19.1125	57.5557
KDLCNG_09465	DNA-binding protein H-NS	OMV and WCL	CDS	1892173	1892547	-	336.884	1986.87	1417.63	617.363	1255.46	74.1317
KDLCNG_04850	peptidyl-dipeptidase Dcp	OMV and WCL	CDS	1063943	1066114	-	331.09	967.366	756.773	0	51.0019	153.588
KDLCNG_06525	SMODS and SLOG-associating 2TM effector domain-containing protein	OMV and WCL	CDS	1318041	1318580	+	331.045	139.283	191.744	142.908	34.1902	0
KDLCNG_04825	amidophosphoribosyltransferase	OMV and WCL	CDS	1058071	1059528	-	330.512	170.905	243.391	0	6.33152	57.2004
KDLCNG_07075	Methyltransferase type 11 domain-containing protein	OMV and WCL	CDS	1419396	1420046	-	329.368	192.427	213.577	0	85.0816	21.3513
KDLCNG_07745	tRNA-Gly(gcc)	OMV and WCL	tRNA	1556021	1556096	+	327.906	1351.95	817.711	3384.67	364.395	365.781
KDLCNG_05965	Ammonia channel protein AmtB	OMV and WCL	CDS	1222493	1223947	-	325.343	169.272	215.443	17.6794	6.34457	19.1061
KDLCNG_09420	adenylosuccinate synthase	OMV and WCL	CDS	1884650	1885942	-	320.306	218.02	250.012	99.4721	28.5579	96.7496
KDLCNG_02960	hypothetical protein	OMV and WCL	CDS	637907	638125	-	317.722	1011.69	797.447	0	337.218	253.876
KDLCNG_06045	cell division protein ZapE	OMV and WCL	CDS	1238973	1240145	+	317.314	237.86	273.164	0	118.048	47.3988
KDLCNG_05070	protein TolQ	OMV and WCL	CDS	1101597	1102367	+	317.308	188.601	240.174	33.3638	0	72.1126
KDLCNG_05975	type I glutamate--ammonia ligase	OMV and WCL	CDS	1224529	1225938	-	316.476	646.017	571.633	0	98.2058	236.591
KDLCNG_06280	Secreted protein	OMV and WCL	CDS	1285789	1286703	+	315.371	205.361	254.639	28.1131	181.6	45.5728
KDLCNG_08705	3-oxoacyl-ACP reductase FabG	OMV and WCL	CDS	1744209	1744952	-	315.06	254.274	250.731	0	74.4464	74.7295
KDLCNG_01525	C4-dicarboxylate transport protein	OMV and WCL	CDS	345057	346406	+	312.63	154.36	185.151	0	68.3804	92.6646
KDLCNG_00045	TonB-system energizer ExbB	OMV and WCL	CDS	11444	12208	+	311.571	345.056	358.13	0	48.2685	18.1695
KDLCNG_00460	type I methionyl aminopeptidase	OMV and WCL	CDS	107274	108053	+	309.376	267.053	302.358	0	153.856	106.921
KDLCNG_05040	YebC/PmpR family DNA-binding transcriptional regulator	OMV and WCL	CDS	1096031	1096765	+	309.182	212.639	259.676	0	188.395	56.7334
KDLCNG_11210	type IV-A pilus assembly ATPase PilB	OMV and WCL	CDS	2259793	2261526	+	308.427	160.808	238.607	0	37.2661	24.0479
KDLCNG_02125	DUF1640 domain-containing protein	OMV and WCL	CDS	464540	464902	-	307.577	328.239	384.187	0	25.4307	114.874
KDLCNG_06210	bifunctional biotin--[acetyl-CoA-carboxylase] ligase/biotin operon repressor BirA	OMV and WCL	CDS	1273448	1274401	+	307.263	142.624	201.501	26.9638	145.147	116.559
KDLCNG_02645	tRNA-Leu(tag)	OMV and WCL	tRNA	562814	562897	-	306.958	1726.03	1018.21	306.232	1098.97	330.945
KDLCNG_00780	Uncharacterized conserved protein YcfJ%2C contains glycine zipper 2TM domain	OMV and WCL	CDS	187169	187942	+	304.761	229.485	200.322	0	23.8536	17.9583
KDLCNG_09405	nucleoside-diphosphate kinase	OMV and WCL	CDS	1881168	1881593	-	301.766	627.822	508.859	0	368.387	65.2568
KDLCNG_07905	prephenate dehydratase	OMV and WCL	CDS	1578352	1579476	-	300.257	129.406	187.445	0	41.0282	49.4211
KDLCNG_04540	Xaa-Pro aminopeptidase	OMV and WCL	CDS	990648	991976	+	299.933	113.635	157.404	38.711	69.4609	20.9175
KDLCNG_10270	Cytochrome c1	OMV and WCL	CDS	2066200	2066913	-	299.615	698.222	613.553	72.0546	374.943	253.076
KDLCNG_04475	Integral membrane protein-like protein	OMV and WCL	CDS	981951	983228	+	296.263	190.322	214.621	0	14.4466	21.7523
KDLCNG_04805	Methyl-accepting chemotaxis protein (MCP)	OMV and WCL	CDS	1048576	1050618	+	296.017	395.771	384.775	0	81.3335	40.8214
KDLCNG_04835	Cell division protein DedD (periplasmic protein involved in septation)	OMV and WCL	CDS	1060374	1061360	-	294.115	221.292	278.432	0	215.118	140.828
KDLCNG_09835	Lipase	OMV and WCL	CDS	1981480	1982742	-	293.14	348.962	359.364	0	51.1635	22.0106
KDLCNG_03540	cytochrome o ubiquinol oxidase subunit I	OMV and WCL	CDS	768710	770707	-	292.249	142.878	216.622	0	110.887	104.352
KDLCNG_07820	Excinuclease ABC subunit A	OMV and WCL	CDS	1566872	1567153	+	291.365	391.48	382.483	0	65.4706	98.5794
KDLCNG_02830	Secreted protein	OMV and WCL	CDS	604365	604853	-	290.892	1156.44	1087.57	0	75.5121	312.672
KDLCNG_04125	type II secretion system major pseudopilin GspG	OMV and WCL	CDS	902880	903314	+	290.417	136.76	194.441	0	148.55	31.9533
KDLCNG_06065	ketol-acid reductoisomerase	OMV and WCL	CDS	1245158	1246165	+	289.578	168.792	208.261	0	45.7904	68.9469
KDLCNG_09385	Putative negative regulator of RcsB-dependent stress response%2C UPF0070 family	OMV and WCL	CDS	1877551	1878189	-	287.286	378.914	391.164	0	130.019	65.2568
KDLCNG_10170	Outer membrane protein assembly factor BamD	OMV and WCL	CDS	2045121	2046002	+	283.249	303.908	333.672	116.66	94.1974	157.593
KDLCNG_06100	23S rRNA accumulation protein YceD (essential in plants%2C uncharacterized in bacteria)	OMV and WCL	CDS	1252825	1253334	-	280.85	1811.04	1439.54	0	362.014	463.323
KDLCNG_10135	Serine hydroxymethyltransferase	OMV and WCL	CDS	2036311	2037564	-	280.388	133.105	214.613	0	29.4461	55.4214
KDLCNG_05385	7-cyano-7-deazaguanine synthase QueC	OMV and WCL	CDS	1142680	1143372	-	278.43	176.718	210.969	259.833	79.9251	0
KDLCNG_03435	chorismate synthase	OMV and WCL	CDS	744457	745575	+	278.383	209.922	213.394	0	57.7475	74.5292
KDLCNG_07010	phosphate signaling complex protein PhoU	OMV and WCL	CDS	1408086	1408808	+	277.797	165.859	245.63	71.1576	38.3044	57.6751
KDLCNG_11720	4-(cytidine 5'-diphospho)-2-C-methyl-D-erythritol kinase	OMV and WCL	CDS	2373986	2374882	-	277.275	1373.24	1146.33	200.741	267.575	123.966
KDLCNG_07570	Na+(or H+)/acetate symporter ActP	OMV and WCL	CDS	1513581	1515305	-	274.491	281.908	239.303	89.473	246.169	104.751
KDLCNG_02810	ABC-type bacteriocin/lantibiotic exporters%2C contain an N-terminal double-glycine peptidase domain	OMV and WCL	CDS	594983	597106	+	273.402	374.556	361.72	12.1109	73.8856	98.1617
KDLCNG_08505	Endo-beta-1%2C2-glucanase%2C glucoamylase superfamily	OMV and WCL	CDS	1709580	1711262	-	272.764	44.9423	108.149	0	27.4253	41.2944
KDLCNG_11835	Multicopper oxidase with three cupredoxin domains (includes cell division protein FtsP and spore coat protein CotA)	OMV and WCL	CDS	2395663	2397828	-	270.55	2085.93	1632.51	0	421.931	237.437
KDLCNG_01860	polyprenyl diphosphate synthase	OMV and WCL	CDS	423734	424501	-	269.552	101.143	169.519	0	48.0799	144.788
KDLCNG_11625	50S ribosomal protein L7/L12	OMV and WCL	CDS	2364609	2364977	-	268.473	1789.09	1388.45	836.536	775.533	602.697
KDLCNG_08960	OmpA-like domain-containing protein	OMV and WCL	CDS	1798546	1799481	-	268.094	86.7115	122.888	0	9.86255	44.5503
KDLCNG_00985	tRNA guanosine(34) transglycosylase Tgt	OMV and WCL	CDS	230067	231200	+	267.847	161.504	190.973	0	40.7026	98.0578
KDLCNG_05010	5-methylcytosine-specific restriction endonuclease McrA	OMV and WCL	CDS	1090710	1091270	-	267.633	189.667	229.816	0	49.3655	99.1066
KDLCNG_05105	2%2C3-diphosphoglycerate-dependent phosphoglycerate mutase	OMV and WCL	CDS	1107795	1108544	-	266.316	148.216	188.053	0	61.5423	55.5988
KDLCNG_06665	hypothetical protein	OMV and WCL	CDS	1343202	1343414	-	264.697	389.421	326.382	0	346.717	522.054
KDLCNG_05135	Dipeptidyl-peptidase	OMV and WCL	CDS	1115113	1117263	+	262.916	174.477	179.618	35.8765	12.875	58.1577
KDLCNG_02150	Phosphohistidine phosphatase SixA	OMV and WCL	CDS	469053	469529	+	261.742	67.5259	121.011	215.71	116.118	145.699
KDLCNG_04195	tRNA (adenosine(37)-N6)-threonylcarbamoyltransferase complex dimerization subunit type 1 TsaB	OMV and WCL	CDS	922754	923443	+	261.582	168.987	216.313	111.841	0	40.289
KDLCNG_08070	UDP-N-acetyl-D-mannosaminuronic acid transferase%2C WecB/TagA/CpsF family	OMV and WCL	CDS	1609775	1610548	-	261.565	68.1868	90.6348	33.2345	0	17.9583
KDLCNG_02420	F0F1 ATP synthase subunit alpha	OMV and WCL	CDS	531064	532611	-	261.326	315.35	303.137	83.0862	214.683	89.7913
KDLCNG_08925	Nucleoside-diphosphate-sugar epimerase	OMV and WCL	CDS	1788835	1789779	-	260.841	139.935	171.876	0	48.8431	73.5434
KDLCNG_04515	5-formyltetrahydrofolate cyclo-ligase	OMV and WCL	CDS	988291	988881	-	259.893	351.306	343.8	0	78.0994	329.265
KDLCNG_08930	Nucleoside-diphosphate-sugar epimerase	OMV and WCL	CDS	1789855	1790769	-	259.685	103.841	132.27	0	221.956	15.1909
KDLCNG_04860	Secreted protein	OMV and WCL	CDS	1067209	1067400	-	259.593	852.077	639.126	133.976	48.0799	217.183
KDLCNG_03150	Bacteriocin	OMV and WCL	CDS	681323	681541	+	256.881	1021.78	749.35	0	42.1523	380.814
KDLCNG_07910	phosphoserine transaminase	OMV and WCL	CDS	1579556	1580638	-	256.766	124.301	148.029	0	68.1909	77.0066
KDLCNG_01030	aspartate 1-decarboxylase	OMV and WCL	CDS	238431	238859	+	256.519	182.057	176.536	0	129.11	32.4002
KDLCNG_06710	glucans biosynthesis glucosyltransferase MdoH	OMV and WCL	CDS	1353241	1355145	-	254.707	105.33	141.328	54.0125	72.6878	36.4821
KDLCNG_00485	Carbohydrate-binding/sugar hydrolysis domain-containing protein	OMV and WCL	CDS	113437	114465	-	252.496	92.75	143.105	0	80.7407	121.572
KDLCNG_11920	ATP-dependent RNA helicase RhlB	OMV and WCL	CDS	2419308	2420939	-	252.184	184.918	214.795	0	79.1905	110.721
KDLCNG_06285	tRNA-Arg(cct)	OMV and WCL	tRNA	1287099	1287175	-	249.946	699.758	511.614	0	959.101	361.031
KDLCNG_10800	DUF2076 domain-containing protein	OMV and WCL	CDS	2176863	2177519	-	249.934	216.67	276.718	39.1529	126.457	0
KDLCNG_01055	Transcription antitermination factor NusA%2C contains S1 and KH domains	OMV and WCL	CDS	242734	244245	+	249.679	767.07	634.363	0	152.635	119.508
KDLCNG_04275	dihydrolipoyl dehydrogenase	OMV and WCL	CDS	934373	935809	-	248.802	194.753	240.131	17.9008	83.5126	9.67272
KDLCNG_08415	bifunctional methylenetetrahydrofolate dehydrogenase/methenyltetrahydrofolate cyclohydrolase FolD	OMV and WCL	CDS	1689544	1690419	-	247.446	114.673	162.688	0	94.8426	15.8672
KDLCNG_07970	molecular chaperone DnaJ	OMV and WCL	CDS	1591556	1592662	-	246.184	160.76	164.516	46.4742	58.3735	62.7809
KDLCNG_03745	high frequency lysogenization protein HflD	OMV and WCL	CDS	810950	811564	-	245.738	78.0769	150.206	41.8268	75.0516	113.006
KDLCNG_08710	ACP S-malonyltransferase	OMV and WCL	CDS	1745060	1746013	-	245.578	92.6476	116.594	0	19.3529	14.5699
KDLCNG_06600	DUF1640 domain-containing protein	OMV and WCL	CDS	1328172	1328672	-	245.264	292.448	333.868	0	368.517	27.7439
KDLCNG_09080	3-hydroxyacyl-[acyl-carrier-protein] dehydratase FabA	OMV and WCL	CDS	1821922	1822440	+	244.602	521.053	518.949	0	53.3604	133.908
KDLCNG_03385	Heme A synthase	OMV and WCL	CDS	733940	735103	+	244.304	209.545	234.826	22.0992	15.8614	71.6479
KDLCNG_06185	Rhodanese-related sulfurtransferase	OMV and WCL	CDS	1269058	1269498	-	243.105	1953.92	1255.87	0	669.848	409.742
KDLCNG_03545	ubiquinol oxidase subunit II	OMV and WCL	CDS	770701	771660	-	242.629	157.845	198.815	0	76.9279	57.9154
KDLCNG_07620	glycerol kinase GlpK	OMV and WCL	CDS	1530398	1531897	+	242.547	33.3713	134.966	17.149	0	55.5988
KDLCNG_11695	aminoacyl-tRNA hydrolase	OMV and WCL	CDS	2371450	2372028	-	240.562	195.366	184.468	0	175.38	120.032
KDLCNG_11530	sulfurtransferase	OMV and WCL	CDS	2335543	2336316	-	237.975	96.845	137.041	0	95.4145	107.75
KDLCNG_03975	DUF3458 domain-containing protein	OMV and WCL	CDS	862646	864661	+	237.868	160.361	206.119	0	4.57904	41.3681
KDLCNG_05000	3'->5' ssDNA/RNA exonuclease TatD	OMV and WCL	CDS	1089690	1090496	+	237.416	345.211	303.336	0	148.708	34.4478
KDLCNG_11375	translation elongation factor Ts	OMV and WCL	CDS	2301384	2302262	-	236.355	409.172	402.516	0	136.527	47.4392
KDLCNG_06670	Type IV pilus assembly protein PilT%2C pilus retraction ATPase	OMV and WCL	CDS	1344072	1345106	+	236.133	554.752	449.52	0	62.4342	188.015
KDLCNG_01000	Preprotein translocase subunit SecF	OMV and WCL	CDS	233625	234590	+	235.503	286.983	286.883	0	105.119	57.5557
KDLCNG_11930	transcription termination factor Rho	OMV and WCL	CDS	2421699	2423393	+	234.586	543.061	404.116	0	98.032	287.014
KDLCNG_00440	ribosome maturation factor RimM	OMV and WCL	CDS	104868	105380	+	234.236	638.806	615.157	250.716	0	54.1898
KDLCNG_00450	50S ribosomal protein L19	OMV and WCL	CDS	106440	106850	+	233.834	2732.39	2123.3	250.35	89.8428	507.288
KDLCNG_11710	ribose-phosphate diphosphokinase	OMV and WCL	CDS	2372815	2373783	-	232.991	468.171	398.176	0	152.427	71.7219
KDLCNG_03450	Type IV pilus assembly protein FimV	OMV and WCL	CDS	747298	749220	+	232.563	101.648	103.087	40.1302	76.8079	36.1407
KDLCNG_11900	uracil-DNA glycosylase	OMV and WCL	CDS	2415990	2416751	-	232.494	94.9126	130.49	0	12.1146	54.7232
KDLCNG_02760	Glutathione S-transferase	OMV and WCL	CDS	586440	587057	+	232.168	432.083	417.239	0	119.5	22.4914
KDLCNG_03965	DUF2252 domain-containing protein	OMV and WCL	CDS	860015	860878	-	231.463	96.7901	165.679	0	10.6844	32.1752
KDLCNG_01385	preprotein translocase subunit SecG	OMV and WCL	CDS	317051	317449	+	230.972	661.36	606.387	0	161.953	69.6727
KDLCNG_04185	alkyl hydroperoxide reductase subunit F	OMV and WCL	CDS	919994	921589	+	230.74	79.2354	99.5905	0	80.9767	69.6727
KDLCNG_01990	FAD assembly factor SdhE	OMV and WCL	CDS	444281	444529	+	228.409	253.253	259.735	0	444.884	55.8221
KDLCNG_11015	dCTP deaminase	OMV and WCL	CDS	2221978	2222553	+	227.036	199.925	210.848	0	288.48	120.657
KDLCNG_06205	Uncharacterized protein HemY%2C contains HemY_N domain and TPR repeats (unrelated to protoporphyrinogen oxidase HemY)	OMV and WCL	CDS	1271874	1273043	+	226.391	111.79	142.964	0	31.5602	11.8801
KDLCNG_09720	DNA-binding response regulator%2C OmpR family%2C contains REC and winged-helix (wHTH) domain	OMV and WCL	CDS	1948635	1949318	-	223.835	164.133	181.56	225.645	134.961	0
KDLCNG_01315	Ribonuclease/mRNA interferase VapC%2C contains PIN domain	OMV and WCL	CDS	303636	304034	+	220.769	200.219	197.201	580.229	46.2724	34.8363
KDLCNG_02820	ABC-type multidrug transport system%2C ATPase component	OMV and WCL	CDS	598501	599433	-	219.238	218.341	233.131	0	158.308	134.081
KDLCNG_06010	enoyl-ACP reductase FabV	OMV and WCL	CDS	1231048	1232322	+	217.907	227.497	248.502	0	65.1625	76.312
KDLCNG_03815	CheY-like REC (receiver) domain%2C includes chemotaxis protein CheY and sporulation regulator Spo0F	OMV and WCL	CDS	828665	830161	+	217.897	76.1869	116.098	240.567	6.16657	9.28503
KDLCNG_01475	Mg2+/citrate symporter	OMV and WCL	CDS	334030	335361	-	217.103	277.673	249.492	19.3119	62.374	166.963
KDLCNG_02410	F0F1 ATP synthase subunit beta	OMV and WCL	CDS	528626	530026	-	215.745	529.148	448.771	0	85.6585	168.662
KDLCNG_11700	50S ribosomal protein L25/general stress protein Ctc	OMV and WCL	CDS	2372083	2372706	-	215.503	291.46	272.446	0	73.9691	22.2752
KDLCNG_12405	ribonuclease P protein component	OMV and WCL	CDS	2519116	2519481	-	210.337	7303.02	4440.07	0	529.668	1215.27
KDLCNG_06175	Glycerol-3-phosphate dehydrogenase [NAD(P)+]	OMV and WCL	CDS	1267353	1268393	-	209.292	227.773	221.087	0	106.413	106.818
KDLCNG_11165	DNA-binding response regulator%2C OmpR family%2C contains REC and winged-helix (wHTH) domain	OMV and WCL	CDS	2251333	2252010	+	208.893	49.3874	83.2716	0	27.2311	123.006
KDLCNG_09315	Type II restriction endonuclease NspV	OMV and WCL	CDS	1859967	1860629	-	208.223	96.6512	146.639	0	250.625	41.9297
KDLCNG_11185	Type II secretory pathway%2C component PulF	OMV and WCL	CDS	2255112	2256503	-	207.745	93.2286	121.677	0	79.5806	19.9708
KDLCNG_02780	DUF2068 domain-containing protein	OMV and WCL	CDS	590880	591413	+	207.466	286.789	290.749	0	224.733	234.265
KDLCNG_00400	dihydroxy-acid dehydratase	OMV and WCL	CDS	94622	96454	-	205.82	102.42	160.843	14.0335	75.543	30.3321
KDLCNG_09505	Small-conductance mechanosensitive channel	OMV and WCL	CDS	1900109	1901443	-	204.232	93.9625	122.533	0	172.872	10.4118
KDLCNG_06195	uroporphyrinogen-III synthase	OMV and WCL	CDS	1270076	1270849	+	204.183	66.1005	116.9	33.2345	11.9268	0
KDLCNG_00035	Outer membrane protein chaperone/metalloprotease BepA/YfgC%2C contains M48 and TPR domains	OMV and WCL	CDS	9046	10239	+	202.725	309.41	294.295	0	270.601	104.772
KDLCNG_03010	lipoyl synthase	OMV and WCL	CDS	651424	652545	-	201.659	120.132	160.815	0	16.4552	37.165
KDLCNG_10595	PAS domain	OMV and WCL	CDS	2125604	2127268	-	201.32	47.4188	74.3336	169.945	0	33.3927
KDLCNG_11845	DNA helicase Rep	OMV and WCL	CDS	2400524	2402500	-	201	139.065	163.513	0	116.734	14.0614
KDLCNG_04235	adenosylmethionine decarboxylase	OMV and WCL	CDS	927823	928617	-	199.566	588.811	439.481	194.139	127.729	69.9356
KDLCNG_03280	MAE-28990/MAE-18760-like HEPN domain-containing protein	OMV and WCL	CDS	709460	710197	-	197.259	76.0041	105.332	0	12.5086	56.5028
KDLCNG_10045	Type II secretion system protein H	OMV and WCL	CDS	2022771	2023358	+	197.225	232.267	271.213	0	125.597	94.5557
KDLCNG_04810	Two-component response regulator%2C PleD family%2C consists of two REC domains and a diguanylate cyclase (GGDEF) domain	OMV and WCL	CDS	1050726	1055903	+	196.254	202.274	189.936	0	32.0904	26.8438
KDLCNG_10925	tRNA (guanosine(46)-N7)-methyltransferase TrmB	OMV and WCL	CDS	2206273	2207007	-	194.036	83.252	101.463	0	12.5597	18.9111
KDLCNG_08380	50S ribosomal protein L27	OMV and WCL	CDS	1679636	1679893	-	193.663	500.695	551.974	199.407	143.122	377.124
KDLCNG_03925	Protease II	OMV and WCL	CDS	852266	854485	+	193.114	103.4	108.843	11.5872	16.6331	106.439
KDLCNG_06020	ubiquinone biosynthesis regulatory protein kinase UbiB	OMV and WCL	CDS	1233175	1234833	-	192.455	145.845	164.824	15.5054	16.6932	0
KDLCNG_01830	3-hydroxyacyl-ACP dehydratase FabZ	OMV and WCL	CDS	416198	416680	-	191.825	180.002	212.409	0	19.1125	86.3335
KDLCNG_04440	NAD kinase	OMV and WCL	CDS	973877	974644	+	190.839	52.5632	91.6172	66.9882	72.1199	36.1971
KDLCNG_01910	tRNA-Leu(caa)	OMV and WCL	tRNA	431180	431266	-	190.019	3900.58	2216.82	0	742.752	958.6
KDLCNG_01380	triose-phosphate isomerase	OMV and WCL	CDS	316260	317009	+	189.826	90.6522	113.899	0	258.478	148.263
KDLCNG_04815	Chemotaxis response regulator CheB%2C contains REC and protein-glutamate methylesterase domains	OMV and WCL	CDS	1055890	1057089	+	189.58	204.18	207.592	21.4362	100.006	23.1662
KDLCNG_09320	tRNA-Asn(gtt)	OMV and WCL	tRNA	1860993	1861069	-	189.062	535.304	456.896	0	959.101	1263.61
KDLCNG_02260	Regulatory protein	OMV and WCL	CDS	489642	490562	+	188.606	72.2523	110.822	0	10.0232	30.1839
KDLCNG_09170	Outer membrane cobalamin receptor protein BtuB	OMV and WCL	CDS	1838386	1841511	+	187.187	81.3433	113.116	41.1444	2.95309	44.4648
KDLCNG_00670	Cysteine protease%2C C1A family	OMV and WCL	CDS	157895	158710	-	186.719	314.741	333.165	31.5239	45.2517	17.0339
KDLCNG_02245	carbamoyl phosphate synthase small subunit	OMV and WCL	CDS	484521	485720	+	185.879	446.391	443.625	0	192.32	23.1662
KDLCNG_09400	23S rRNA (adenine(2503)-C(2))-methyltransferase RlmN	OMV and WCL	CDS	1879937	1881223	-	184.816	179.02	199.452	0	100.419	21.6001
KDLCNG_01010	tRNA nucleotidyltransferase/poly(A) polymerase	OMV and WCL	CDS	234920	236104	+	184.588	118.407	133.065	0	23.3705	46.9188
KDLCNG_04430	Multidrug efflux pump subunit AcrA (membrane-fusion protein)	OMV and WCL	CDS	966763	967953	-	183.968	129.727	156.628	0	38.7546	23.3412
KDLCNG_10690	Chaperone SurA	OMV and WCL	CDS	2147700	2149091	-	183.461	357.285	310.927	36.959	39.7903	109.84
KDLCNG_03080	3-deoxy-8-phosphooctulonate synthase	OMV and WCL	CDS	666942	667772	+	183.349	68.93	77.193	0	188.848	117.085
KDLCNG_09805	Type IV pilus assembly protein%2C ATPase PilM	OMV and WCL	CDS	1970336	1971394	-	183.25	305.277	254.528	0	69.7363	170.629
KDLCNG_03535	cytochrome o ubiquinol oxidase subunit III	OMV and WCL	CDS	768096	768680	-	182.631	145.421	205.083	0	94.6805	71.2805
KDLCNG_06765	Mannose or cellobiose epimerase%2C N-acyl-D-glucosamine 2-epimerase family	OMV and WCL	CDS	1364210	1365415	-	181.987	100.278	114.154	21.3296	91.8542	11.5255
KDLCNG_05290	DUF1640 domain-containing protein	OMV and WCL	CDS	1133770	1134075	-	181.831	120.536	117.724	168.127	60.3356	90.8477
KDLCNG_08410	IMP dehydrogenase	OMV and WCL	CDS	1687970	1689427	-	181.164	160.705	202.501	35.286	0	104.867
KDLCNG_07795	iron-sulfur cluster carrier protein ApbC	OMV and WCL	CDS	1563241	1564152	-	180.186	87.782	102.329	0	40.4884	60.9636
KDLCNG_10940	Uncharacterized conserved protein YhjY%2C contains autotransporter beta-barrel domain	OMV and WCL	CDS	2208190	2209983	+	179.83	121.795	124.238	14.3386	72.0395	77.4788
KDLCNG_00600	Peptidoglycan/LPS O-acetylase OafA/YrhL%2C contains acyltransferase and SGNH-hydrolase domains	OMV and WCL	CDS	141663	142808	+	178.812	173.977	174.543	0	8.05528	109.16
KDLCNG_09645	Serine transporter YbeC%2C amino acid:H+ symporter family	OMV and WCL	CDS	1932135	1933577	+	178.601	97.06	115.771	53.4792	19.192	9.6325
KDLCNG_01195	Colicin V synthesis protein	OMV and WCL	CDS	274028	274336	+	178.069	221.955	159.532	0	238.999	179.931
KDLCNG_02030	tetraacyldisaccharide 4'-kinase	OMV and WCL	CDS	452591	453610	+	177.799	84.7364	112.458	0	72.4027	190.78
KDLCNG_10220	DUF494 domain-containing protein	OMV and WCL	CDS	2056853	2057326	+	177.768	406.106	391.996	0	194.754	29.3243
KDLCNG_04020	Periplasmic protein	OMV and WCL	CDS	874497	875282	-	177.679	153.862	162.689	0	82.213	17.6841
KDLCNG_03075	CTP synthase	OMV and WCL	CDS	665117	666781	+	176.646	145.625	145.631	61.7981	105.343	125.222
KDLCNG_06990	phosphate ABC transporter substrate-binding protein PstS	OMV and WCL	CDS	1404174	1405268	+	176.099	237.884	202.584	93.967	50.5827	25.3876
KDLCNG_09415	type I glyceraldehyde-3-phosphate dehydrogenase	OMV and WCL	CDS	1883118	1884122	+	174.56	177.668	188.236	0	18.3708	82.9833
KDLCNG_00425	lipid IV(A) 3-deoxy-D-manno-octulosonic acid transferase	OMV and WCL	CDS	101236	102582	+	173.745	84.4186	117.062	19.0969	54.8261	10.319
KDLCNG_02800	hypothetical protein	OMV and WCL	CDS	594077	594310	+	172.93	1456.39	1142.45	0	670.654	59.4004
KDLCNG_04885	transketolase	OMV and WCL	CDS	1071125	1073185	+	172.695	74.8837	103.544	0	4.47906	47.2091
KDLCNG_01440	NADH-quinone oxidoreductase subunit J	OMV and WCL	CDS	326395	327060	+	171.904	276.014	257.163	0	235.635	41.7408
KDLCNG_07530	signal peptidase I	OMV and WCL	CDS	1507120	1507914	+	171.322	326.797	300.76	0	104.506	52.4517
KDLCNG_04775	Glycine--tRNA ligase beta subunit	OMV and WCL	CDS	1041901	1044069	+	170.694	70.0579	97.2224	23.7192	0	57.6751
KDLCNG_09745	MerC domain-containing protein	OMV and WCL	CDS	1954861	1955271	+	170.198	288.044	231.167	0	404.293	169.096
KDLCNG_06090	Beta-ketoacyl-[acyl-carrier-protein] synthase III	OMV and WCL	CDS	1251445	1252419	-	170.188	285.554	239.942	0	47.3403	185.329
KDLCNG_11300	30S ribosomal protein S18	OMV and WCL	CDS	2288007	2288237	-	169.835	1027.56	847.218	0	239.775	180.516
KDLCNG_03335	ABC-type sulfate transport system%2C periplasmic component	OMV and WCL	CDS	719472	720575	+	169.188	114.393	104.187	23.3002	0	50.3612
KDLCNG_10520	ABC-type metal ion transport system%2C periplasmic component/surface antigen	OMV and WCL	CDS	2108511	2109296	+	167.947	160.674	209.191	0	234.894	159.157
KDLCNG_04720	Phage-related protein	OMV and WCL	CDS	1028526	1029032	-	167.901	544.785	353.185	50.7366	236.701	82.2467
KDLCNG_01130	Superfamily II DNA and RNA helicase	OMV and WCL	CDS	261295	263124	-	167.528	163.518	192.246	0	10.0889	68.3592
KDLCNG_05055	potassium uptake protein	OMV and WCL	CDS	1098131	1100035	+	166.437	259.956	207.237	0	38.7668	87.5571
KDLCNG_04000	UPF0162 protein PD_0709	OMV and WCL	CDS	869843	870688	-	166.244	157.617	152.52	0	21.8235	65.7196
KDLCNG_11860	signal peptide peptidase SppA	OMV and WCL	CDS	2405655	2407556	-	163.132	116.532	137.84	27.0489	67.9489	43.8476
KDLCNG_00915	ribulose-phosphate 3-epimerase	OMV and WCL	CDS	214710	215381	+	163.026	199.06	187.623	38.279	164.846	0
KDLCNG_07900	3-phosphoshikimate 1-carboxyvinyltransferase	OMV and WCL	CDS	1576935	1578263	-	162.73	88.6314	115.398	0	13.8922	20.9175
KDLCNG_11855	Glucans biosynthesis protein D	OMV and WCL	CDS	2403330	2404934	-	162.496	59.0933	88.2691	48.0813	23.0065	17.3205
KDLCNG_09795	Type IV pilus assembly protein PilO	OMV and WCL	CDS	1969006	1969674	-	162.281	597.573	461.478	38.4506	234.578	145.438
KDLCNG_02300	bifunctional aspartate kinase/diaminopimelate decarboxylase	OMV and WCL	CDS	500470	503076	+	160.188	141.807	158.746	0	17.7049	37.3218
KDLCNG_02775	translational GTPase TypA	OMV and WCL	CDS	589082	590911	+	159.843	317.979	255.273	56.2262	90.8002	53.1682
KDLCNG_03350	Sulfate/thiosulfate import ATP-binding protein CysA	OMV and WCL	CDS	722409	723455	+	159.663	58.6869	72.9379	0	8.81695	53.1029
KDLCNG_00770	Glycosyltransferase involved in cell wall bisynthesis	OMV and WCL	CDS	184755	185906	-	159.568	134.636	127.642	0	72.1199	24.1314
KDLCNG_08390	excinuclease ABC subunit UvrA	OMV and WCL	CDS	1680575	1683472	+	159.088	58.5051	91.5206	0	41.4105	14.3889
KDLCNG_04880	Na+/H+-dicarboxylate symporter	OMV and WCL	CDS	1069720	1071018	+	157.086	151.196	157.471	39.605	7.1065	53.5015
KDLCNG_08150	Multidrug efflux pump subunit AcrA (membrane-fusion protein)	OMV and WCL	CDS	1629879	1631114	+	156.21	127.823	140.869	0	156.843	22.4914
KDLCNG_10820	preprotein translocase subunit SecA	OMV and WCL	CDS	2181358	2184102	-	155.595	157	174.786	18.7421	63.8964	40.5091
KDLCNG_07465	catalase/peroxidase HPI	OMV and WCL	CDS	1490427	1492700	-	155	33.7105	50.3501	11.312	32.4762	12.2249
KDLCNG_01290	long-chain fatty acid--CoA ligase	OMV and WCL	CDS	297222	298931	-	154.394	133.245	139.704	15.043	59.3829	0
KDLCNG_00880	Uncharacterized membrane protein	OMV and WCL	CDS	205669	206376	-	154.388	138.163	141.187	217.996	26.0773	19.6323
KDLCNG_05455	Peptidase	OMV and WCL	CDS	1158242	1159147	-	154.145	172.693	209.037	0	30.5674	61.3673
KDLCNG_05145	Phage-related protein	OMV and WCL	CDS	1117952	1118386	-	153.717	310.835	224.709	0	106.107	31.9533
KDLCNG_08205	Aspartate/methionine/tyrosine aminotransferase	OMV and WCL	CDS	1644026	1645300	-	153.657	91.7853	112.768	0	50.6819	21.8034
KDLCNG_11405	Protein-L-isoaspartate O-methyltransferase	OMV and WCL	CDS	2307676	2308332	+	152.289	365.558	332.831	39.1529	238.863	84.6252
KDLCNG_11170	Signal transduction histidine kinase	OMV and WCL	CDS	2251973	2253340	+	152.229	103.189	109.567	18.8037	20.2442	0
KDLCNG_10495	Polysaccharide deacetylase	OMV and WCL	CDS	2104644	2105174	-	152.18	232.552	215.624	193.774	52.1545	26.1764
KDLCNG_09785	Type II secretory pathway%2C component HofQ	OMV and WCL	CDS	1966569	1968455	-	151.941	227.756	276.197	0	92.9495	66.2943
KDLCNG_11305	30S ribosomal protein S6	OMV and WCL	CDS	2288249	2288680	-	151.929	2208.66	1624.85	0	128.213	64.3504
KDLCNG_00200	NO-inducible flavohemoprotein	OMV and WCL	CDS	50073	51266	+	150.545	218.445	220.104	0	61.8516	11.6413
KDLCNG_04655	ribonuclease R	OMV and WCL	CDS	1009312	1011828	+	150.427	52.437	80.8929	0	22.0056	33.134
KDLCNG_11495	NfuA family Fe-S biogenesis protein	OMV and WCL	CDS	2327568	2328167	-	149.69	154.109	150.099	0	46.1567	23.1662
KDLCNG_00010	DNA polymerase III subunit beta	OMV and WCL	CDS	1747	2847	+	148.919	1897.72	1187.45	0	310.227	277.741
KDLCNG_06055	2-alkyl-3-oxoalkanoate reductase	OMV and WCL	CDS	1241015	1242013	+	148.564	114.676	128.001	25.7492	138.609	111.309
KDLCNG_00305	Fimbrial protein	OMV and WCL	CDS	76380	77444	-	148.508	171.01	184.95	0	86.6793	104.411
KDLCNG_05215	DUF1640 domain-containing protein	OMV and WCL	CDS	1125428	1125733	-	147.561	102.484	102.234	84.0636	120.671	181.695
KDLCNG_09160	Outer membrane lipoprotein LpoA%2C binds and activates PBP1a	OMV and WCL	CDS	1835238	1836968	-	147.104	59.7507	107.097	14.8605	31.9977	8.02986
KDLCNG_00645	Phosphoglucomutase/phosphomannomutase alpha/beta/alpha domain I	OMV and WCL	CDS	152074	154608	+	146.39	160.988	155.028	10.1473	109.247	76.7636
KDLCNG_10825	Murein DD-endopeptidase MepM and murein hydrolase activator NlpD%2C contains LysM domain	OMV and WCL	CDS	2184253	2185347	-	146.355	173.543	177.574	0	50.5827	12.6938
KDLCNG_09895	Outer membrane receptor for ferrienterochelin and colicins	OMV and WCL	CDS	1999926	2002709	-	146.193	130.776	120.05	36.959	43.1062	29.9562
KDLCNG_01870	Long-chain fatty acid transport protein	OMV and WCL	CDS	425815	427158	-	145.585	125.772	136.838	0	109.897	20.6841
KDLCNG_06200	Proteobacterial HemX domain%2C involved in 2-ketogluconate production (unrelated to B subtilis HemX%2C COG0755%2C no evidence of involvement in heme biosynthesis)	OMV and WCL	CDS	1270897	1271877	+	145.504	110.196	127.881	26.2217	0	14.1689
KDLCNG_09500	beta-glucosidase BglX	OMV and WCL	CDS	1897404	1899626	-	144.793	51.42	68.7053	0	12.458	18.758
KDLCNG_01465	hypothetical protein	OMV and WCL	CDS	332603	332896	+	144.772	382.439	313.847	524.969	690.781	189.111
KDLCNG_01840	outer membrane protein assembly factor BamA	OMV and WCL	CDS	417882	420236	-	144.378	182.603	179.713	32.7688	105.837	76.7287
KDLCNG_10725	siroheme synthase CysG	OMV and WCL	CDS	2155838	2157274	+	144.319	86.8198	96.9761	0	32.1202	77.3817
KDLCNG_01425	NADH-quinone oxidoreductase subunit NuoG	OMV and WCL	CDS	322573	324807	+	144.126	144.154	149.068	0	57.825	155.478
KDLCNG_06685	Putative salt-induced outer membrane protein YdiY	OMV and WCL	CDS	1348912	1349721	+	144.085	164.097	162.81	0	11.3967	34.3202
KDLCNG_09380	outer membrane protein assembly factor BamB	OMV and WCL	CDS	1876315	1877538	-	143.932	149.629	161.269	21.0159	67.8776	11.356
KDLCNG_06035	Zinc metallochaperone YeiR/ZagA and related GTPases%2C G3E family	OMV and WCL	CDS	1236796	1238124	+	143.608	57.4889	79.0191	19.3555	34.7304	52.2938
KDLCNG_00910	Preprotein translocase subunit Sec63	OMV and WCL	CDS	214297	214665	+	143.431	233.77	239.21	278.845	125.086	75.3371
KDLCNG_01095	hypothetical protein	OMV and WCL	CDS	253090	253422	-	143.006	227.651	189.788	386.238	27.7218	0
KDLCNG_00805	Regulator of protease activity HflC%2C stomatin/prohibitin superfamily	OMV and WCL	CDS	193200	194156	-	142.579	134.628	129.657	53.7586	19.2923	72.6212
KDLCNG_03210	(p)ppGpp synthase/hydrolase%2C HD superfamily	OMV and WCL	CDS	692427	694583	+	141.959	46.2165	59.4295	11.9256	21.3986	96.6599
KDLCNG_00100	3-deoxy-7-phosphoheptulonate synthase	OMV and WCL	CDS	21593	22687	-	141.735	134.504	132.555	0	8.43046	25.3876
KDLCNG_00760	peptide chain release factor 3	OMV and WCL	CDS	182199	183803	+	141.434	191.577	160.985	160.271	34.5097	60.6217
KDLCNG_01455	NADH-quinone oxidoreductase subunit M	OMV and WCL	CDS	329533	331038	+	139.918	232.556	181.989	0	122.594	18.4591
KDLCNG_09595	Permease subunit MlaE of the ABC-type intermembrane phospholipid transporter Mla	OMV and WCL	CDS	1922396	1923145	+	139.656	98.9242	130.331	0	123.085	148.263
KDLCNG_01415	NADH-quinone oxidoreductase subunit NuoE	OMV and WCL	CDS	320710	321237	+	138.792	133.757	176.152	0	34.9672	131.626
KDLCNG_07365	methylthioribulose 1-phosphate dehydratase	OMV and WCL	CDS	1468577	1469233	+	138.769	109.823	137.718	0	14.0508	63.4689
KDLCNG_05220	Phage-related protein	OMV and WCL	CDS	1125799	1126146	-	138.615	233.957	201.282	0	26.5269	39.9417
KDLCNG_00040	Periplasmic protein TonB%2C links inner and outer membranes	OMV and WCL	CDS	10683	11348	+	137.82	660.622	422.12	0	235.635	250.445
KDLCNG_03265	Polyisoprenoid-binding periplasmic protein YceI	OMV and WCL	CDS	703850	704554	-	137.195	102.345	116.388	0	157.129	98.5794
KDLCNG_08060	HPt (histidine-containing phosphotransfer) domain	OMV and WCL	CDS	1608858	1609571	+	137.021	63.5613	67.8612	108.082	142.22	38.9347
KDLCNG_00285	signal recognition particle protein	OMV and WCL	CDS	73166	74533	+	136.898	315.966	238.23	0	107.969	40.6424
KDLCNG_02250	carbamoyl-phosphate synthase large subunit	OMV and WCL	CDS	485919	489161	+	136.762	76.0239	93.3472	0	42.6982	17.1442
KDLCNG_11470	DNA repair enzyme Ada (O6-methylguanine-DNA--protein-cysteine methyltransferase)	OMV and WCL	CDS	2323200	2323718	+	136.445	389.071	289.004	0	266.802	107.127
KDLCNG_03790	DNA translocase FtsK	OMV and WCL	CDS	820289	822643	+	136.048	232.224	222.473	0	27.4393	41.3154
KDLCNG_11935	hypothetical protein	OMV and WCL	CDS	2423637	2423747	-	135.597	159.254	126.209	463.486	0	125.222
KDLCNG_06060	C-terminal processing protease CtpA/Prc%2C contains a PDZ domain	OMV and WCL	CDS	1242388	1244571	+	135.572	224.84	220.166	11.7781	33.8145	70.0076
KDLCNG_01320	bifunctional aconitate hydratase 2/2-methylisocitrate dehydratase	OMV and WCL	CDS	304088	306691	+	135.547	101.109	110.186	0	21.2704	16.0135
KDLCNG_05020	signal recognition particle-docking protein FtsY	OMV and WCL	CDS	1092666	1093859	+	134.633	297.666	258.92	64.6318	38.6572	11.6413
KDLCNG_08640	elongation factor P	OMV and WCL	CDS	1733472	1734038	-	134.25	771.922	632.551	45.3677	211.654	98.0578
KDLCNG_07965	prephenate dehydrogenase	OMV and WCL	CDS	1590366	1591487	-	133.597	82.0323	85.8055	0	65.8207	111.495
KDLCNG_11105	phenylalanine--tRNA ligase subunit alpha	OMV and WCL	CDS	2242816	2243817	-	132.851	877.769	624.32	25.6721	221.11	180.335
KDLCNG_10605	D-amino acid dehydrogenase	OMV and WCL	CDS	2128713	2130020	-	132.708	56.1378	70.7853	39.3325	7.05761	74.3867
KDLCNG_07505	hypothetical protein	OMV and WCL	CDS	1501057	1501353	-	131.678	120.755	151.437	0	93.246	140.401
KDLCNG_00355	ribosome rescue GTPase HflX	OMV and WCL	CDS	86732	88084	-	131.668	124.622	130.245	0	40.9372	51.3662
KDLCNG_12220	tRNA-Lys(ctt)	OMV and WCL	tRNA	2489898	2489973	+	131.487	2730.75	1933.4	676.934	850.256	182.891
KDLCNG_08110	Exopolysaccharide export protein/domain GumC/Wzc1	OMV and WCL	CDS	1619574	1620977	-	130.84	325.963	229.42	0	118.351	69.3005
KDLCNG_02280	lysine--tRNA ligase	OMV and WCL	CDS	494346	495866	+	130.509	45.259	61.4265	0	36.4156	9.13852
KDLCNG_08075	Glycosyltransferase involved in cell wall bisynthesis	OMV and WCL	CDS	1610719	1611903	-	129.409	121.204	129.688	0	15.5803	23.4594
KDLCNG_09670	Membrane protein	OMV and WCL	CDS	1937277	1938011	-	128.406	150.432	176.7	0	12.5597	75.6446
KDLCNG_05950	nitrogen regulation protein NR(I)	OMV and WCL	CDS	1219090	1220517	+	127.69	47.1948	75.6062	72.0546	109.897	29.201
KDLCNG_03655	UDP-N-acetylglucosamine 1-carboxyvinyltransferase	OMV and WCL	CDS	790669	791946	+	127.136	69.2925	106.569	0	7.22328	43.5045
KDLCNG_07985	heat-inducible transcriptional repressor HrcA	OMV and WCL	CDS	1595494	1596543	-	127.013	51.3965	80.8551	0	70.3341	26.4756
KDLCNG_11630	50S ribosomal protein L10	OMV and WCL	CDS	2365033	2365560	-	126.876	1463.44	915.873	48.7187	34.9672	263.252
KDLCNG_04425	Multidrug efflux pump subunit AcrB	OMV and WCL	CDS	963581	966748	-	125.863	115.247	122.954	0	87.4181	17.5501
KDLCNG_01520	Phosphate-selective porin	OMV and WCL	CDS	343592	344761	-	125.374	215.226	189.598	21.9859	94.6805	178.201
KDLCNG_11970	Aryl-phospho-beta-D-glucosidase BglC%2C GH1 family	OMV and WCL	CDS	2432506	2433576	+	123.601	187.43	168.866	24.0182	17.2387	12.9782
KDLCNG_05990	Mitochondrial fission protein ELM1	OMV and WCL	CDS	1228281	1229240	+	123.242	56.392	97.5421	0	48.0799	14.4788
KDLCNG_00955	DNA-binding transcriptional regulator%2C MarR family	OMV and WCL	CDS	222185	222691	+	121.424	113.986	120.499	0	54.6234	137.078
KDLCNG_02590	YifB family Mg chelatase-like AAA ATPase	OMV and WCL	CDS	551715	553235	+	121.262	218.473	212.95	16.9122	254.909	82.2467
KDLCNG_00840	Superfamily II DNA and RNA helicase	OMV and WCL	CDS	200530	201870	+	120.887	201.153	160.551	0	48.1875	10.3652
KDLCNG_04285	dihydrolipoyllysine-residue succinyltransferase	OMV and WCL	CDS	936246	937421	-	120.748	120.976	123.336	0	7.84979	141.834
KDLCNG_04545	Nudix hydrolase domain-containing protein	OMV and WCL	CDS	992100	992597	-	120.398	45.3943	87.1424	0	111.221	55.8221
KDLCNG_02205	nicotinate phosphoribosyltransferase	OMV and WCL	CDS	476588	477772	+	120.143	86.4925	99.0213	43.4151	31.1607	58.6485
KDLCNG_06995	phosphate ABC transporter permease subunit PstC	OMV and WCL	CDS	1405380	1406354	+	119.195	197.256	166.587	26.3831	9.46805	57.0244
KDLCNG_07735	excinuclease ABC subunit UvrC	OMV and WCL	CDS	1553468	1555351	+	118.983	94.1436	140.499	0	34.2991	7.37776
KDLCNG_04555	DUF1631 domain-containing protein	OMV and WCL	CDS	993722	995059	+	118.576	26.1692	45.581	0	62.0943	20.7768
KDLCNG_07525	translation elongation factor 4	OMV and WCL	CDS	1505205	1507013	+	118.051	114.208	113.251	142.197	102.06	53.7854
KDLCNG_03180	Cell shape-determining ATPase MreB%2C actin-like superfamily	OMV and WCL	CDS	684701	685744	+	117.344	275.31	224.689	0	106.107	26.6278
KDLCNG_03445	aspartate-semialdehyde dehydrogenase	OMV and WCL	CDS	746217	747251	+	116.815	91.2269	81.111	0	115.949	13.4297
KDLCNG_03590	Phosphoenolpyruvate-protein kinase (PTS system EI component in bacteria)	OMV and WCL	CDS	780209	781981	-	116.412	24.4462	49.8442	0	5.20663	54.8775
KDLCNG_11840	Type IV secretory pathway%2C VirJ component	OMV and WCL	CDS	2398915	2400480	-	115.493	171.004	167.281	16.4262	35.3692	26.6278
KDLCNG_00995	Preprotein translocase subunit SecD	OMV and WCL	CDS	231761	233605	+	114.143	257.815	199.418	55.7691	15.0103	45.2023
KDLCNG_00180	acetyl-CoA carboxylase biotin carboxyl carrier protein	OMV and WCL	CDS	44525	45010	+	113.471	195.154	173.387	0	132.962	314.602
KDLCNG_03135	ATPase subunit MlaF of the ABC-type intermembrane phospholipid transporter Mla	OMV and WCL	CDS	677632	678492	-	112.911	230.283	213.601	59.7526	96.4949	16.1437
KDLCNG_00905	phosphoribosylaminoimidazolesuccinocarboxamide synthase	OMV and WCL	CDS	212873	213799	-	112.857	136.602	127.376	0	229.041	59.9771
KDLCNG_01015	2-amino-4-hydroxy-6-hydroxymethyldihydropteridine diphosphokinase	OMV and WCL	CDS	236185	236703	+	112.198	79.0914	106.347	594.762	231.228	830.232
KDLCNG_10180	ferrous iron transport protein B	OMV and WCL	CDS	2046671	2048524	-	112.058	38.5052	53.4615	110.997	0	14.9943
KDLCNG_10115	riboflavin synthase	OMV and WCL	CDS	2032423	2033025	-	111.913	108.523	110.223	0	15.309	69.1527
KDLCNG_09615	Lipoprotein subunit MlaA of the ABC-type intermembrane phospholipid transporter Mla	OMV and WCL	CDS	1924787	1925839	+	110.952	106.213	89.3274	48.8575	17.5334	0
KDLCNG_08665	dethiobiotin synthase	OMV and WCL	CDS	1737034	1737846	+	110.017	58.8528	74.2379	0	68.128	17.0968
KDLCNG_04605	Transcriptional regulator%2C contains XRE-family HTH domain	OMV and WCL	CDS	1000347	1000721	-	109.553	124.873	147.465	342.98	147.702	148.263
KDLCNG_03735	Protein thiol-disulfide isomerase DsbC	OMV and WCL	CDS	809274	810056	+	109.033	206.551	159.276	0	58.9486	17.7518
KDLCNG_02730	Beta-phosphoglucomutase%2C HAD superfamily	OMV and WCL	CDS	581459	582136	+	108.996	17.5488	24.0804	37.9402	40.8467	0
KDLCNG_11445	Outer membrane protein chaperone/metalloprotease BepA/YfgC%2C contains M48 and TPR domains	OMV and WCL	CDS	2317874	2319502	-	108.148	63.492	87.292	0	5.66688	68.2612
KDLCNG_03145	DUF3815 domain-containing protein	OMV and WCL	CDS	679696	680958	+	107.937	137.136	146.281	20.367	0	11.0053
KDLCNG_09390	Membrane protein	OMV and WCL	CDS	1878268	1879134	-	107.86	110.865	113.351	0	42.5898	128.256
KDLCNG_07000	phosphate ABC transporter permease PstA	OMV and WCL	CDS	1406354	1407217	+	107.378	112.725	110.209	29.7725	21.3689	0
KDLCNG_01470	NAD(P)-dependent dehydrogenase%2C short-chain alcohol dehydrogenase family	OMV and WCL	CDS	333231	333971	-	106.555	210.574	160.77	0	49.8318	18.758
KDLCNG_05425	Uncharacterized conserved protein%2C contains a C-terminal beta-barrel porin domain	OMV and WCL	CDS	1152323	1155052	-	106.153	41.7772	57.5662	28.2676	16.9072	45.8232
KDLCNG_02635	hypothetical protein	OMV and WCL	CDS	560948	561409	-	106.013	284.024	207.473	0	279.738	180.516
KDLCNG_00705	Cell division protein YtfB/OapA (opacity-associated protein A)	OMV and WCL	CDS	167665	169080	-	105.51	136.482	127.574	1126.31	938.781	1354.63
KDLCNG_01450	NADH-quinone oxidoreductase subunit L	OMV and WCL	CDS	327370	329511	+	105.401	196.873	172.751	0	142.22	38.9347
KDLCNG_09020	putative PurR-regulated permease PerM	OMV and WCL	CDS	1810584	1811741	-	105.046	28.549	42.5695	66.6411	111.605	12.0032
KDLCNG_06660	Glycosyltransferase%2C GT2 family	OMV and WCL	CDS	1342017	1342901	-	104.83	161.042	139.491	0	31.2927	15.7059
KDLCNG_07600	Dipeptidyl aminopeptidase/acylaminoacyl peptidase	OMV and WCL	CDS	1522705	1524771	-	104.689	60.5636	73.33	0	17.8642	33.6229
KDLCNG_11100	phenylalanine--tRNA ligase subunit beta	OMV and WCL	CDS	2240354	2242732	-	104.65	141.823	130.171	64.8764	38.8035	40.8986
KDLCNG_10695	LPS-assembly protein LptD	OMV and WCL	CDS	2149088	2151466	-	104.079	55.1215	71.3284	0	19.4017	11.6853
KDLCNG_11065	DNA-binding protein H-NS	OMV and WCL	CDS	2235701	2236105	+	103.875	379.396	332.902	0	136.761	171.601
KDLCNG_00765	putative membrane channel-forming protein YqfA%2C hemolysin III family	OMV and WCL	CDS	183886	184530	+	103.67	370.91	270.925	0	14.3122	43.0998
KDLCNG_07500	Outer membrane cobalamin receptor protein BtuB	OMV and WCL	CDS	1498206	1501082	+	103.345	195.348	156.516	0	48.1301	82.1324
KDLCNG_01480	Phosphate-selective porin	OMV and WCL	CDS	335494	336690	-	103.273	218.536	143.523	0	46.2724	11.6121
KDLCNG_00935	Anthranilate phosphoribosyltransferase	OMV and WCL	CDS	218566	219600	+	102.273	50.0886	63.3012	0	98.111	134.297
KDLCNG_08130	3-isopropylmalate dehydratase large subunit	OMV and WCL	CDS	1624860	1626284	-	102.073	219.474	202.386	0	6.47814	39.0167
KDLCNG_02705	ribonucleoside-diphosphate reductase subunit alpha	OMV and WCL	CDS	575941	578433	+	101.992	91.1226	75.841	0	62.9494	39.0284
KDLCNG_02610	Alpha/beta hydrolase fold	OMV and WCL	CDS	555728	556861	+	101.503	76.2929	88.52	2064.23	1481.57	1679.24
KDLCNG_01305	aconitate hydratase AcnA	OMV and WCL	CDS	300418	303144	-	100.796	40.2649	81.8093	0	20.311	35.6795
KDLCNG_08180	Autolytic lysozyme	OMV and WCL	CDS	1640911	1641303	-	100.768	305.994	215.757	0	46.9789	247.577
KDLCNG_02695	DUF475 domain-containing protein	OMV and WCL	CDS	573702	574739	+	100.551	270.925	224.871	0	133.401	13.3908
KDLCNG_03780	putative N-acyltransferase	OMV and WCL	CDS	817491	818627	-	100.042	68.5422	81.4311	67.872	121.786	24.4498
KDLCNG_01445	NADH-quinone oxidoreductase subunit NuoK	OMV and WCL	CDS	327057	327362	+	99.9867	241.906	183.815	0	331.846	45.4238
KDLCNG_06630	Ankyrin repeat	OMV and WCL	CDS	1334850	1338155	-	98.1443	46.015	61.3961	0	2.7923	37.8395
KDLCNG_11190	Fimbrial protein	OMV and WCL	CDS	2256755	2257201	+	97.979	6028.9	5890.83	230.188	970.634	1243.82
KDLCNG_04045	sulfate adenylyltransferase subunit CysN	OMV and WCL	CDS	881154	883136	+	97.4896	272.916	177.466	38.916	37.242	56.0754
KDLCNG_11585	EAL domain%2C c-di-GMP-specific phosphodiesterase class I (or its enzymatically inactive variant)	OMV and WCL	CDS	2346367	2348439	+	95.8161	145.539	126.47	0	13.3594	46.9358
KDLCNG_06490	sRNA-Xcc1	OMV and WCL	ncRNA	1314998	1315082	-	95.7937	145.977	138.791	0	325.812	327.052
KDLCNG_08385	50S ribosomal protein L21	OMV and WCL	CDS	1679917	1680237	-	95.3144	478.942	484.988	80.1354	28.7581	86.6025
KDLCNG_04615	O-antigen ligase	OMV and WCL	CDS	1001250	1002479	+	95.2863	80.4262	95.6554	20.9134	0	11.3006
KDLCNG_06985	YbaL family putative K(+) efflux transporter	OMV and WCL	CDS	1402081	1403799	+	95.022	159.244	146.693	0	48.3317	121.289
KDLCNG_01410	NADH-quinone oxidoreductase subunit D	OMV and WCL	CDS	319406	320713	+	94.9803	177.77	182.479	0	49.4032	31.88
KDLCNG_09355	nucleotide 5'-monophosphate nucleosidase PpnN	OMV and WCL	CDS	1869079	1870473	-	94.7169	31.6795	44.4736	55.3193	13.2349	0
KDLCNG_09360	Redox-sensing c-di-GMP phosphodiesterase%2C contains CSS-motif and EAL domains	OMV and WCL	CDS	1870904	1872496	-	94.4061	101.632	82.7186	32.2956	40.5646	26.1764
KDLCNG_04085	Type IV pilus assembly PilZ	OMV and WCL	CDS	890805	891143	+	93.5288	47.3818	55.3072	0	381.236	41.002
KDLCNG_02755	cardiolipin synthase	OMV and WCL	CDS	584655	586058	+	93.4067	279.414	260.63	36.6431	78.9004	128.701
KDLCNG_01260	putative PurR-regulated permease PerM	OMV and WCL	CDS	291232	292341	-	92.6947	34.0711	50.4836	0	8.31653	25.0445
KDLCNG_08530	Segregation and condensation protein A	OMV and WCL	CDS	1712639	1713547	+	91.8833	160.623	127.001	0	121.866	15.2912
KDLCNG_05190	Phage-related membrane protein	OMV and WCL	CDS	1121633	1121836	+	91.3185	133.312	141.992	252.191	181.007	340.679
KDLCNG_01420	NADH-quinone oxidoreductase subunit NuoF	OMV and WCL	CDS	321242	322576	+	91.0263	82.6946	97.0478	0	76.0636	10.4118
KDLCNG_01550	hypothetical protein	OMV and WCL	CDS	352345	352839	+	90.4718	43.0941	51.0702	0	167.843	140.401
KDLCNG_01125	Permease of the drug/metabolite transporter (DMT) superfamily	OMV and WCL	CDS	260045	260959	+	89.6629	53.964	55.6017	0	10.0889	30.3818
KDLCNG_11045	exodeoxyribonuclease VII large subunit	OMV and WCL	CDS	2229943	2231340	+	89.2187	62.3112	78.2081	18.4002	26.413	29.8277
KDLCNG_00030	Outer membrane protein chaperone/metalloprotease BepA/YfgC%2C contains M48 and TPR domains	OMV and WCL	CDS	8127	8942	+	87.9923	97.4844	106.494	0	11.3129	68.1358
KDLCNG_03950	ATP-dependent protease subunit HslV	OMV and WCL	CDS	857829	858380	+	87.3876	62.3541	59.3448	0	83.6173	25.1806
KDLCNG_05265	Phage-related membrane protein	OMV and WCL	CDS	1129975	1130178	+	87.0852	124.563	136.829	756.573	90.5034	68.1358
KDLCNG_04435	NAD-specific glutamate dehydrogenase	OMV and WCL	CDS	968894	973792	+	87.0822	30.2891	43.6681	5.25076	33.918	5.6745
KDLCNG_09470	proline--tRNA ligase	OMV and WCL	CDS	1892691	1894385	-	86.9782	122.691	105.519	0	32.6773	32.8016
KDLCNG_05035	DUF2726 domain-containing protein	OMV and WCL	CDS	1095369	1095902	+	85.7126	214.853	181.866	0	242.02	156.176
KDLCNG_02000	lipoprotein-releasing ABC transporter permease subunit	OMV and WCL	CDS	444958	446199	+	85.2271	75.1329	84.7238	20.7113	14.8653	0
KDLCNG_02225	DNA polymerase I	OMV and WCL	CDS	480267	483038	+	85.1845	34.154	45.4464	0	13.3209	30.0859
KDLCNG_10580	Uncharacterized membrane protein YqaA%2C VTT domain	OMV and WCL	CDS	2123074	2123688	+	85.0556	60.5269	77.9288	0	30.0206	22.6011
KDLCNG_02190	L-asparaginase/archaeal Glu-tRNAGln amidotransferase subunit D	OMV and WCL	CDS	474686	475171	-	85.0395	479.491	328.351	0	379.891	57.2004
KDLCNG_10600	alanine racemase	OMV and WCL	CDS	2127646	2128734	-	84.5129	44.6393	52.7145	23.6212	33.9076	38.2912
KDLCNG_10585	Septal ring factor EnvC%2C activator of murein hydrolases AmiA and AmiB	OMV and WCL	CDS	2123700	2124422	+	84.1241	40.4361	42.6865	35.5788	51.0725	0
KDLCNG_06145	DNA polymerase III subunit gamma/tau	OMV and WCL	CDS	1261440	1263071	-	83.6078	79.5706	81.1937	0	5.65646	85.1697
KDLCNG_03405	multifunctional CCA addition/repair protein	OMV and WCL	CDS	737874	739124	-	83.5292	53.125	62.2227	0	14.7584	188.885
KDLCNG_07670	Nucleoside-diphosphate-sugar epimerase	OMV and WCL	CDS	1541491	1542462	-	82.3741	78.1665	88.4271	0	28.4918	14.3001
KDLCNG_00625	arginine--tRNA ligase	OMV and WCL	CDS	147780	149468	-	81.7358	53.7895	57.1875	0	5.46557	41.1477
KDLCNG_11980	glutamate synthase large subunit	OMV and WCL	CDS	2436187	2440656	-	81.6123	42.9685	53.7972	0	2.06518	40.4242
KDLCNG_09790	Type IV pilus assembly protein PilP	OMV and WCL	CDS	1968479	1969009	-	81.5501	128.84	109.696	0	17.3848	26.1764
KDLCNG_06450	sRNA-Xcc1	OMV and WCL	ncRNA	1313466	1313553	-	81.3125	317.733	232.21	0	1153.92	157.951
KDLCNG_06085	2-isopropylmalate synthase	OMV and WCL	CDS	1249417	1250976	+	80.9818	79.5386	92.4359	0	82.8454	8.91006
KDLCNG_08045	beta-N-acetylhexosaminidase	OMV and WCL	CDS	1605571	1606578	-	80.1665	58.6811	60.5034	102.077	0	82.7363
KDLCNG_07445	aspartate carbamoyltransferase catalytic subunit	OMV and WCL	CDS	1486150	1487088	-	79.488	62.2691	77.0642	0	39.3242	14.8027
KDLCNG_04485	Na+/H+ antiporter	OMV and WCL	CDS	984133	985833	+	77.8954	38.0215	41.9843	0	16.281	16.343
KDLCNG_07775	DUF2913 domain-containing protein	OMV and WCL	CDS	1560599	1560976	-	77.6778	73.9696	98.6446	68.0515	122.108	0
KDLCNG_02945	Alpha-2-macroglobulin	OMV and WCL	CDS	630612	635537	+	77.3634	34.9193	40.1571	5.22198	7.49602	39.5038
KDLCNG_00810	nucleoside triphosphate pyrophosphohydrolase	OMV and WCL	CDS	194491	195324	-	77.2176	55.6386	55.1921	0	44.2751	16.6663
KDLCNG_08475	Omega-amidase YafV/Nit2%2C hydrolyzes alpha-ketoglutaramate	OMV and WCL	CDS	1701026	1701913	+	76.9678	65.4625	61.3252	0	10.3957	46.9584
KDLCNG_06975	Outer membrane receptor for ferrienterochelin and colicins	OMV and WCL	CDS	1398693	1401059	+	76.9308	61.7202	67.1955	0	3.90002	35.2337
KDLCNG_07605	oligopeptide transporter%2C OPT family	OMV and WCL	CDS	1525132	1527093	-	76.8394	20.8784	31.5138	0	23.5254	7.08445
KDLCNG_06155	DNA damage-indicible protein DnaD	OMV and WCL	CDS	1263640	1264200	+	76.7493	592.026	475.216	0	362.014	99.1066
KDLCNG_08790	Cell wall-associated hydrolase%2C NlpC_P60 family	OMV and WCL	CDS	1764588	1765427	-	76.3723	239.277	194.112	0	142.866	16.5473
KDLCNG_08105	undecaprenyl-phosphate glucose phosphotransferase	OMV and WCL	CDS	1617908	1619362	-	75.803	146.784	118.725	70.7175	0	9.55305
KDLCNG_11955	Septal ring factor EnvC%2C activator of murein hydrolases AmiA and AmiB	OMV and WCL	CDS	2428894	2430204	-	75.1893	61.0009	77.2116	117.728	56.3316	159.035
KDLCNG_11810	Phosphoribosylcarboxyaminoimidazole (NCAIR) mutase	OMV and WCL	CDS	2392186	2392689	-	74.1693	132.201	117.663	0	36.6323	137.894
KDLCNG_05390	aspartate--tRNA ligase	OMV and WCL	CDS	1143888	1145657	+	74.0921	80.7131	73.9112	14.533	78.2318	62.8235
KDLCNG_07170	Peptidoglycan lytic transglycosylase RlpA%2C contains C-terminal SPOR domain	OMV and WCL	CDS	1439846	1441099	+	73.5895	82.5466	63.7538	20.5131	36.8076	110.843
KDLCNG_07700	Periplasmic protein TonB%2C links inner and outer membranes	OMV and WCL	CDS	1547950	1548645	+	73.3843	91.5802	102.306	0	92.844	59.9125
KDLCNG_03115	Ferredoxin-like protein FixX	OMV and WCL	CDS	673531	675177	-	73.1086	44.6862	49.5004	62.4735	67.2594	67.5152
KDLCNG_00455	hypothetical protein	OMV and WCL	CDS	106871	107134	+	72.9009	1035.61	735.331	194.875	0	105.301
KDLCNG_03025	Forkhead associated (FHA) domain%2C binds pSer%2C pThr%2C pTyr	OMV and WCL	CDS	653702	654574	-	72.6375	32.4175	35.7141	0	74.02	63.687
KDLCNG_10530	dihydrolipoyllysine-residue acetyltransferase	OMV and WCL	CDS	2110946	2112601	+	72.2642	96.1229	80.0169	15.5335	0	117.509
KDLCNG_10510	Methionine import ATP-binding protein MetN	OMV and WCL	CDS	2106706	2107713	+	70.9871	83.8903	99.2715	0	146.529	41.3681
KDLCNG_08645	EF-P beta-lysylation protein EpmB	OMV and WCL	CDS	1734141	1735169	+	70.9771	75.9014	80.1508	0	44.8559	54.0319
KDLCNG_08940	Glycosyltransferase involved in cell wall bisynthesis	OMV and WCL	CDS	1791902	1794442	-	70.449	40.2021	45.4326	0	69.0262	21.8807
KDLCNG_06815	ABC transporter permease	OMV and WCL	CDS	1374682	1375659	+	69.8848	42.8408	42.3268	0	9.43901	71.0618
KDLCNG_07925	ABC-type Na+ transport system%2C ATPase component NatA	OMV and WCL	CDS	1583629	1584375	-	69.8605	101.711	103.076	0	86.5053	37.2147
KDLCNG_09095	UTP pyrophosphatase%2C metal-dependent hydrolase family	OMV and WCL	CDS	1825313	1826107	+	69.6773	52.9161	65.0543	129.426	23.2235	34.9678
KDLCNG_08405	glutamine-hydrolyzing GMP synthase	OMV and WCL	CDS	1686163	1687731	-	68.6441	79.3531	73.5782	0	41.1851	26.5769
KDLCNG_03850	Fucose permease	OMV and WCL	CDS	834944	836233	+	68.3799	68.2526	64.0159	39.8814	0	21.5499
KDLCNG_06105	PMT family glycosyltransferase ArnT/Agl22%2C involved in glycosylation of proteins and lipid IVA	OMV and WCL	CDS	1253601	1255448	-	68.0942	79.1919	61.2729	0	9.99064	22.5644
KDLCNG_11410	Outer membrane protein TolC	OMV and WCL	CDS	2308355	2309713	+	66.4513	126.823	88.7458	18.9282	40.7565	51.1394
KDLCNG_00225	biotin synthase BioB	OMV and WCL	CDS	57651	58676	+	65.6534	216.939	189.311	0	242.93	81.2848
KDLCNG_10710	UbiH/UbiF family hydroxylase	OMV and WCL	CDS	2153165	2154346	+	65.1297	19.5569	44.735	0	39.0497	70.5568
KDLCNG_07730	DNA modification methylase	OMV and WCL	CDS	1552066	1552797	-	65.0561	105.072	93.245	105.424	0	18.9887
KDLCNG_00085	hypothetical protein	OMV and WCL	CDS	19373	19855	+	64.8782	42.9331	41.6532	106.515	76.4501	0
KDLCNG_10890	Cell division protein FtsI%2C peptidoglycan transpeptidase (Penicillin-binding protein 2)	OMV and WCL	CDS	2199484	2201325	-	64.6323	69.2994	66.5046	0	15.0348	45.2759
KDLCNG_11030	N-acetylmuramoyl-L-alanine amidase	OMV and WCL	CDS	2225782	2227404	-	63.9278	193.275	159.589	0	45.5026	17.1284
KDLCNG_08020	Uncharacterized conserved protein CPn0794%2C contains PKD-like HAF repeats	OMV and WCL	CDS	1600873	1603068	-	63.5393	86.3409	91.5662	11.7138	29.426	69.6251
KDLCNG_00570	leucyl aminopeptidase	OMV and WCL	CDS	134840	136315	-	63.5242	82.1075	69.1511	0	31.2715	160.091
KDLCNG_05260	Single-stranded DNA-binding protein	OMV and WCL	CDS	1129652	1129963	+	63.267	24.5153	40.1748	164.894	29.5877	44.5503
KDLCNG_09820	Sugar or nucleoside kinase%2C ribokinase family	OMV and WCL	CDS	1975835	1976788	+	62.9785	150.731	142.762	0	96.7647	29.1398
KDLCNG_03510	DNA-binding ferritin-like protein (oxidative damage protectant)	OMV and WCL	CDS	758906	759448	-	62.7078	371.718	330.158	0	136.005	102.392
KDLCNG_06650	Glycosyltransferase involved in cell wall bisynthesis	OMV and WCL	CDS	1340559	1341383	+	61.9097	59.645	63.7101	31.18	134.274	33.6962
KDLCNG_09650	23S rRNA G2069 N7-methylase RlmK or C1962 C5-methylase RlmI	OMV and WCL	CDS	1933944	1935113	-	61.8962	37.5538	49.1551	0	102.571	106.921
KDLCNG_00960	tRNA-Ala(cgc)	OMV and WCL	tRNA	223170	223245	-	61.6853	114.061	87.3149	338.467	121.465	0
KDLCNG_00750	DUF885 domain-containing protein	OMV and WCL	CDS	178606	180513	+	61.6853	97.1019	84.7406	0	33.8676	7.28496
KDLCNG_12195	Peptidase M23	OMV and WCL	CDS	2484943	2487942	+	61.5209	27.9039	33.5308	0	12.3085	18.5329
KDLCNG_04680	Surface protein	OMV and WCL	CDS	1016321	1020268	+	61.3104	34.3562	45.596	0	21.0441	35.2069
KDLCNG_08945	Methyltransferase FkbM family	OMV and WCL	CDS	1794446	1795816	-	60.8305	105.939	90.658	0	47.1331	60.8302
KDLCNG_10870	putative lipid II flippase FtsW	OMV and WCL	CDS	2194251	2195522	-	60.8124	33.8743	33.0406	60.6686	0	76.492
KDLCNG_05185	Single-stranded DNA-binding protein	OMV and WCL	CDS	1121310	1121621	+	59.3128	25.6049	35.1108	82.447	29.5877	0
KDLCNG_03310	glutamine--tRNA ligase/YqeY domain fusion protein	OMV and WCL	CDS	715624	717366	-	59.2434	55.3899	50.7021	29.5163	79.4436	63.7966
KDLCNG_12400	membrane protein insertase YidC	OMV and WCL	CDS	2517374	2519071	-	58.9244	1491.57	960.646	0	163.098	155.533
KDLCNG_06460	sRNA-Xcc1	OMV and WCL	ncRNA	1313852	1313937	-	58.8163	193.69	191.068	897.331	644.048	161.624
KDLCNG_11975	NADPH-dependent glutamate synthase beta chain or related oxidoreductase	OMV and WCL	CDS	2434563	2436089	-	58.0093	53.5409	60.1505	16.8458	84.6358	18.2052
KDLCNG_05270	Phage-related protein	OMV and WCL	CDS	1130187	1130420	+	56.9403	71.5484	56.7174	659.576	0	118.801
KDLCNG_00515	alanine--tRNA ligase	OMV and WCL	CDS	119363	122017	+	56.9224	52.6564	57.0104	9.68869	41.7236	47.1176
KDLCNG_01855	CDP-diglyceride synthetase	OMV and WCL	CDS	422883	423737	-	56.5629	43.7357	44.5968	0	32.3907	48.7709
KDLCNG_09065	putative metalloendopeptidase	OMV and WCL	CDS	1818623	1820725	+	55.9069	36.3708	36.6635	0	13.1688	19.8284
KDLCNG_06470	sRNA-Xcc1	OMV and WCL	ncRNA	1314233	1314319	-	55.3041	92.8012	76.2751	1182.69	0	639.066
KDLCNG_07515	RseA%2C negative regulator of sigma E activity	OMV and WCL	CDS	1502654	1503379	+	55.2279	48.6974	48.8939	0	89.0075	134.019
KDLCNG_01580	membrane protein insertion efficiency factor YidD	OMV and WCL	CDS	359941	360204	-	55.143	75.3289	57.853	97.4374	0	52.6504
KDLCNG_08715	pyruvate dehydrogenase (acetyl-transferring)%2C homodimeric type	OMV and WCL	CDS	1746507	1749197	+	55.0606	55.7417	50.9243	0	68.6091	61.983
KDLCNG_08375	GTPase ObgE	OMV and WCL	CDS	1678394	1679467	-	55.0229	153.909	132.009	23.9511	0	51.768
KDLCNG_07655	fatty acid CoA ligase family protein	OMV and WCL	CDS	1538464	1540110	-	53.8576	22.8075	25.8374	0	5.60495	25.3182
KDLCNG_09375	ribosome biogenesis GTPase Der	OMV and WCL	CDS	1874892	1876289	-	53.8313	161.766	118.97	36.8004	79.239	29.8277
KDLCNG_03140	Permease subunit MlaE of the ABC-type intermembrane phospholipid transporter Mla	OMV and WCL	CDS	678468	679658	-	52.9323	294.705	207.304	0	7.75092	70.0237
KDLCNG_09860	Enamine deaminase RidA%2C house cleaning of reactive enamine intermediates%2C YjgF/YER057c/UK114 family	OMV and WCL	CDS	1989554	1989937	-	52.6896	65.5103	91.8915	66.9882	0	72.3942
KDLCNG_04505	ribose-5-phosphate isomerase RpiA	OMV and WCL	CDS	987117	987854	-	52.6582	52.6271	76.787	69.7113	0	131.84
KDLCNG_03365	DNA topoisomerase IV subunit A	OMV and WCL	CDS	727421	729670	-	52.3092	66.2516	58.752	34.298	86.1593	18.5329
KDLCNG_01540	16S rRNA (guanine(966)-N(2))-methyltransferase RsmD	OMV and WCL	CDS	351031	351810	+	51.7208	26.9124	30.5194	32.9788	23.6701	0
KDLCNG_08120	3-isopropylmalate dehydrogenase	OMV and WCL	CDS	1622344	1623417	-	51.347	88.7055	80.9117	95.8044	0	25.884
KDLCNG_03860	Fructoselysine-6-P-deglycase FrlB or related protein%2C duplicated sugar isomerase (SIS) domain	OMV and WCL	CDS	837310	838350	+	50.3675	32.4108	43.7114	24.7104	8.86777	40.0568
KDLCNG_04175	YadA-like family protein	OMV and WCL	CDS	911358	918872	+	50.087	12.4172	19.5527	10.2689	3.68517	22.1951
KDLCNG_01175	Phosphomannomutase	OMV and WCL	CDS	270456	271805	-	50.0794	85.7418	72.3282	57.1633	6.83804	0
KDLCNG_10465	penicillin-binding protein 1B	OMV and WCL	CDS	2096730	2099108	+	49.8876	100.526	81.9547	10.8127	15.5214	23.3707
KDLCNG_09625	DNA recombination RmuC-like protein	OMV and WCL	CDS	1926530	1927900	-	49.8522	43.0821	47.1729	0	6.7333	40.5534
KDLCNG_02995	Autotransporter beta-domain protein	OMV and WCL	CDS	645369	647570	-	49.8077	101.582	76.6793	0	71.2684	107.309
KDLCNG_04510	putative RNA-binding protein%2C contains EVE domain	OMV and WCL	CDS	987827	988294	-	49.2956	25.7865	35.5609	109.929	0	29.7002
KDLCNG_00615	NADP-dependent 3-hydroxy acid dehydrogenase YdfG	OMV and WCL	CDS	146050	146865	-	49.1366	40.6185	47.1156	0	33.9388	34.0679
KDLCNG_09040	DUF3108 domain-containing protein	OMV and WCL	CDS	1815063	1815920	+	49.0319	26.4468	27.1311	0	21.5183	16.2001
KDLCNG_11340	quinone-dependent dihydroorotate dehydrogenase	OMV and WCL	CDS	2294155	2295210	+	48.9511	96.9778	72.416	0	8.74181	39.4878
KDLCNG_10295	Phosphate starvation-inducible protein PhoH%2C putative ATPase	OMV and WCL	CDS	2071791	2072774	+	47.8939	56.2258	47.528	0	28.1444	84.7542
KDLCNG_07640	5-methyltetrahydropteroyltriglutamate--homocysteine S-methyltransferase	OMV and WCL	CDS	1534676	1536952	+	47.7879	47.4013	40.5231	11.2971	0	30.5219
KDLCNG_02320	Nudix family hydrolase	OMV and WCL	CDS	506922	507884	+	47.5291	41.3901	30.4075	0	86.2743	14.4337
KDLCNG_09525	Uncharacterized conserved protein YqeY%2C may have tRNA amino acid amidase activity	OMV and WCL	CDS	1903707	1904153	+	47.4715	1337.92	931.732	57.5469	144.563	186.573
KDLCNG_09330	Type IV pilus biogenesis factor PilY1-like protein PD_1611	OMV and WCL	CDS	1861626	1866191	-	47.3921	34.6758	35.8951	11.2674	30.3264	15.2209
KDLCNG_10880	UDP-N-acetylmuramyl pentapeptide synthase	OMV and WCL	CDS	2196597	2198003	-	47.3491	42.2214	38.7791	36.565	26.2441	0
KDLCNG_04565	hypothetical protein	OMV and WCL	CDS	995251	995739	-	47.1786	27.8074	47.1734	263.021	0	85.2742
KDLCNG_09005	putative phosphotransferase%2C aminoglycoside/choline kinase (APH/ChoK) family	OMV and WCL	CDS	1807878	1808984	+	46.6959	90.8978	79.1658	0	41.6953	25.1124
KDLCNG_00795	glycine cleavage system aminomethyltransferase GcvT	OMV and WCL	CDS	191507	192613	-	46.3615	49.441	48.6222	23.2371	8.33907	0
KDLCNG_10795	putative Zn-dependent peptidase%2C M16 family	OMV and WCL	CDS	2173251	2176133	+	46.0447	34.0771	33.1013	0	51.2319	24.1063
KDLCNG_06370	Phage-related protein	OMV and WCL	CDS	1299385	1299927	-	45.4404	47.5799	40.5423	3316.1	2414.09	2431.81
KDLCNG_00015	DNA replication/repair protein RecF	OMV and WCL	CDS	3153	4247	+	45.1796	319.223	235.867	0	16.8609	76.1627
KDLCNG_08480	Pheromone shutdown protein TraB%2C contains GTxH motif (function unknown)	OMV and WCL	CDS	1702036	1703253	+	44.4661	39.0044	37.0133	760.3	416.851	456.476
KDLCNG_09675	Two-component response regulator%2C PleD family%2C consists of two REC domains and a diguanylate cyclase (GGDEF) domain	OMV and WCL	CDS	1938964	1940628	+	44.4579	67.2235	61.175	15.4495	16.6331	8.34817
KDLCNG_09635	ABC-type anion transport system%2C duplicated permease component	OMV and WCL	CDS	1929629	1931383	-	43.7245	81.7419	70.4016	0	57.8603	39.6003
KDLCNG_08470	Agmatine/peptidylarginine deiminase	OMV and WCL	CDS	1699846	1700937	+	43.4961	64.7515	54.6918	0	16.9072	38.186
KDLCNG_02355	metalloprotease TldD	OMV and WCL	CDS	516263	517720	+	43.4928	50.9452	36.1944	0	6.33152	38.1336
KDLCNG_11825	DUF2272 domain-containing protein	OMV and WCL	CDS	2393682	2394644	+	43.1733	31.3294	40.361	0	38.3441	43.3012
KDLCNG_11570	YdiU family protein	OMV and WCL	CDS	2342674	2344251	-	42.6872	125.002	95.3865	65.2053	35.1002	52.8506
KDLCNG_08905	YfhO family protein	OMV and WCL	CDS	1784808	1786862	-	42.6244	77.9972	68.12	12.5175	13.4764	20.2915
KDLCNG_03430	50S ribosomal protein L3 N(5)-glutamine methyltransferase	OMV and WCL	CDS	743519	744445	+	42.5875	178.774	146.352	0	79.6664	239.908
KDLCNG_10865	undecaprenyldiphospho-muramoylpentapeptide beta-N-acetylglucosaminyltransferase	OMV and WCL	CDS	2193151	2194254	-	42.5763	23.787	22.1351	93.201	0	12.5903
KDLCNG_03750	tRNA 2-thiouridine(34) synthase MnmA	OMV and WCL	CDS	811561	812673	-	42.5646	33.8266	34.1644	23.1118	8.29411	12.4885
KDLCNG_01820	lipid-A-disaccharide synthase	OMV and WCL	CDS	414151	415308	-	41.8693	22.8979	28.9255	0	7.9718	120.032
KDLCNG_03000	Glucanase	OMV and WCL	CDS	648286	650217	-	41.2513	286.103	176.426	252.974	286.688	223.028
KDLCNG_11995	Outer membrane receptor for ferrienterochelin and colicins	OMV and WCL	CDS	2442712	2445318	+	41.2182	59.8523	43.838	29.6012	3.54099	5.33168
KDLCNG_04110	YadA domain protein	OMV and WCL	CDS	896422	899415	+	41.0824	61.5683	47.6704	42.9584	55.4991	0
KDLCNG_03270	Periplasmic ligand-binding sensor domain	OMV and WCL	CDS	704664	708236	+	40.7783	15.984	20.1349	0	38.7546	7.78041
KDLCNG_01100	Multidrug efflux pump subunit AcrB	OMV and WCL	CDS	254031	257114	-	40.7635	48.8589	44.0934	0	71.8393	18.0281
KDLCNG_01535	molecular chaperone HtpG	OMV and WCL	CDS	349099	351009	-	40.5425	68.6206	48.2291	1722.97	1318.76	1461.98
KDLCNG_11475	c-di-AMP phosphodiesterase AtaC or nucleotide pyrophosphatase%2C AlkP superfamily	OMV and WCL	CDS	2323747	2325048	+	40.2708	30.8745	28.7196	0	28.3605	10.6756
KDLCNG_07545	GTPase Era	OMV and WCL	CDS	1508991	1509887	+	40.1608	42.8248	39.3382	0	51.4568	30.9915
KDLCNG_10310	Mg2+ and Co2+ transporter CorC%2C contains CBS pair and CorC-HlyC domains	OMV and WCL	CDS	2073863	2074834	+	39.4735	49.3131	50.1737	26.4645	18.9945	0
KDLCNG_09775	Phosphoethanolamine transferase for periplasmic glucans OpgE%2C AlkP superfamily	OMV and WCL	CDS	1962765	1964423	-	38.967	42.3139	46.0313	31.0108	16.6932	8.37836
KDLCNG_11370	DNA-binding response regulator%2C ActR/RegA family%2C consists of REC and Fis-type HTH domains	OMV and WCL	CDS	2300547	2301125	+	38.7797	14.6781	39.295	88.8548	47.8308	24.0064
KDLCNG_02330	Uncharacterized conserved protein YggE%2C contains kinase-interacting SIMPL domain	OMV and WCL	CDS	509256	509984	-	38.5851	115.997	90.161	0	12.663	57.2004
KDLCNG_01570	Murein DD-endopeptidase MepM and murein hydrolase activator NlpD%2C contains LysM domain	OMV and WCL	CDS	357738	358595	-	37.9602	27.2392	24.4302	0	32.2774	16.2001
KDLCNG_10225	DNA topoisomerase I	OMV and WCL	CDS	2058300	2060747	+	37.8478	64.573	56.969	73.5557	105.587	113.56
KDLCNG_07920	ABC-type Na+ efflux pump%2C permease component NatB	OMV and WCL	CDS	1582448	1583632	-	37.5838	67.4154	64.3549	43.4151	0	11.7297
KDLCNG_04060	Uncharacterized stationary-phase protein YicC%2C UPF0701 family	OMV and WCL	CDS	884497	885399	-	37.5714	42.5403	43.2761	0	40.8919	76.964
KDLCNG_03870	acetyl-CoA carboxylase%2C carboxyltransferase subunit beta	OMV and WCL	CDS	840180	841094	+	37.3483	97.6183	74.1355	0	20.1778	91.1455
KDLCNG_03050	Hemolysin-related protein%2C contains CBS domains%2C UPF0053 family	OMV and WCL	CDS	658378	659697	-	37.1981	63.3535	47.3995	0	41.9607	31.5902
KDLCNG_04025	phosphoadenylyl-sulfate reductase	OMV and WCL	CDS	875664	876377	-	37.1494	182.59	114.331	0	25.8581	19.4674
KDLCNG_10535	dihydrolipoyl dehydrogenase	OMV and WCL	CDS	2112647	2114458	+	37.1065	60.5036	45.5742	14.1962	81.513	15.3418
KDLCNG_09855	ATP-dependent DNA helicase RecG	OMV and WCL	CDS	1987389	1989545	-	36.9483	28.9198	32.132	11.9256	12.8392	12.888
KDLCNG_07590	hypothetical protein	OMV and WCL	CDS	1519510	1519977	+	36.9058	261.497	157.773	494.682	532.578	297.002
KDLCNG_04040	sulfate adenylyltransferase subunit CysD	OMV and WCL	CDS	880240	881154	+	36.809	530.352	309.781	0	80.7112	227.864
KDLCNG_00185	acetyl-CoA carboxylase biotin carboxylase subunit	OMV and WCL	CDS	45068	46435	+	36.7046	79.7679	71.9925	0	20.2442	10.1606
KDLCNG_11490	Transmembrane repetitive protein	OMV and WCL	CDS	2325958	2327451	-	35.756	34.9844	33.4187	0	6.17895	55.8221
KDLCNG_00700	anhydro-N-acetylmuramic acid kinase	OMV and WCL	CDS	166456	167601	-	35.5256	59.0307	51.6551	44.8926	8.05528	0
KDLCNG_10210	Cytoplasmic potassium-binding protein Kbp/XkdP/YgaU%2C contains LysM domain	OMV and WCL	CDS	2054417	2055571	+	35.142	111.402	85.4514	111.357	31.97	12.0344
KDLCNG_00545	Copper resistance protein B	OMV and WCL	CDS	129489	130418	+	34.8887	12.7937	16.8758	82.9789	39.7047	44.8377
KDLCNG_03095	2-C-methyl-D-erythritol 4-phosphate cytidylyltransferase	OMV and WCL	CDS	669872	670567	+	34.7423	30.7709	33.446	0	53.0537	239.65
KDLCNG_05125	Flavodoxin/ferredoxin--NADP reductase	OMV and WCL	CDS	1111950	1112729	-	34.6387	47.6142	42.268	0	11.8351	89.1006
KDLCNG_00695	Major facilitator superfamily MFS_1	OMV and WCL	CDS	164766	166295	+	34.5922	15.6642	13.9755	0	54.3021	9.08477
KDLCNG_01270	Phage holin family protein	OMV and WCL	CDS	292792	293268	-	34.399	39.0189	33.1234	0	77.4117	58.2796
KDLCNG_03195	penicillin-binding protein 2	OMV and WCL	CDS	687358	689442	+	33.9639	23.6413	25.0575	0	39.8476	13.333
KDLCNG_07095	Transcriptional accessory protein Tex/SPT6	OMV and WCL	CDS	1422685	1425003	+	33.6756	56.511	49.4185	44.3699	47.7689	0
KDLCNG_08155	Multidrug efflux pump subunit AcrB	OMV and WCL	CDS	1631180	1634395	+	32.2237	40.8548	36.2571	0	28.7044	4.32204
KDLCNG_10195	16S rRNA (cytosine(967)-C(5))-methyltransferase RsmB	OMV and WCL	CDS	2051445	2052740	-	31.985	21.3122	24.8701	119.09	0	21.4501
KDLCNG_11255	DNA gyrase subunit A	OMV and WCL	CDS	2273232	2275913	-	31.7397	91.0704	78.7832	9.59115	72.2813	67.3736
KDLCNG_02085	Phage-related protein	OMV and WCL	CDS	459608	460150	-	31.5811	25.9811	28.1274	1800.17	1377.05	1407.89
KDLCNG_07145	DNA polymerase III subunit delta	OMV and WCL	CDS	1435180	1436211	+	31.0818	22.3995	26.5372	49.8517	8.94511	13.4687
KDLCNG_10885	UDP-N-acetylmuramoyl-L-alanyl-D-glutamate--2%2C6-diaminopimelate ligase	OMV and WCL	CDS	2198000	2199475	-	29.4217	26.256	27.9744	0	31.2715	9.41714
KDLCNG_11520	Ribonuclease G or E	OMV and WCL	CDS	2330801	2334199	+	29.2547	151.62	93.5564	7.56795	114.068	57.2509
KDLCNG_02140	Integrase	OMV and WCL	CDS	466592	467611	+	29.1494	15.4142	18.8979	0	108.604	54.5086
KDLCNG_10060	Glycine cleavage system regulator GcvR	OMV and WCL	CDS	2025403	2025978	+	29.1292	62.2643	44.8028	0	144.24	48.2628
KDLCNG_08320	hypothetical protein	OMV and WCL	CDS	1668235	1669428	-	29.0345	18.3639	22.4074	0	46.3887	23.2826
KDLCNG_00415	O-antigen ligase	OMV and WCL	CDS	98753	100084	+	28.3419	31.1362	26.8866	38.6238	27.7218	41.7408
KDLCNG_00350	putative arabinose efflux permease AraJ%2C MFS family	OMV and WCL	CDS	85376	86683	-	27.7301	38.7247	33.2586	0	7.05761	31.88
KDLCNG_00610	arginine decarboxylase	OMV and WCL	CDS	144191	146077	+	27.3939	18.4655	15.7971	13.6319	9.78415	7.36603
KDLCNG_11290	chromosome segregation protein SMC	OMV and WCL	CDS	2283681	2287184	-	26.4064	46.8347	39.9205	102.776	10.5381	11.9004
KDLCNG_06415	Phage-related protein	OMV and WCL	CDS	1307907	1308368	-	25.3684	8.2779	11.6276	779.499	259.757	0
KDLCNG_07325	DUF596 domain-containing protein	OMV and WCL	CDS	1459289	1459849	-	25.07	36.6608	26.4739	45.8529	16.4552	0
KDLCNG_11315	asparagine--tRNA ligase	OMV and WCL	CDS	2289479	2290879	+	25.0088	71.277	60.0718	18.3608	46.1238	19.8425
KDLCNG_03980	Thioredoxin-related protein SoxW	OMV and WCL	CDS	865187	865828	+	24.9816	80.8827	66.1198	0	43.1371	21.6506
KDLCNG_04035	assimilatory sulfite reductase (NADPH) flavoprotein subunit	OMV and WCL	CDS	878204	880042	-	24.218	107.585	65.9831	41.9633	5.01977	22.6749
KDLCNG_04735	3-oxoacyl-ACP synthase III	OMV and WCL	CDS	1030374	1031390	+	24.1404	87.7441	62.9715	50.587	9.07704	41.002
KDLCNG_08635	TRZ/ATZ family hydrolase	OMV and WCL	CDS	1731991	1733334	-	23.9581	55.2032	44.5938	0	13.7371	134.446
KDLCNG_07115	inorganic diphosphatase	OMV and WCL	CDS	1428803	1429339	+	23.893	85.3029	50.4104	0	51.5718	181.188
KDLCNG_05410	Peptidase S41	OMV and WCL	CDS	1149449	1151044	-	23.8857	56.5511	42.7665	16.1175	5.78405	52.2545
KDLCNG_01630	N-acetylornithine carbamoyltransferase	OMV and WCL	CDS	366923	367933	+	23.7955	253.278	178.992	0	127.833	13.7485
KDLCNG_06485	Phage-related protein	OMV and WCL	CDS	1314939	1315403	-	23.6129	27.5977	28.9947	0	59.5571	59.7836
KDLCNG_06445	Phage-related protein	OMV and WCL	CDS	1313407	1313793	-	22.6339	67.1985	52.5301	0	262.39	35.9165
KDLCNG_10555	homoserine O-succinyltransferase	OMV and WCL	CDS	2117733	2118755	-	22.5516	17.1136	18.0187	0	36.0952	27.1744
KDLCNG_06425	Phage-related lysozyme (muramidase)%2C GH24 family	OMV and WCL	CDS	1308680	1309192	-	22.3654	6.12962	17.4527	601.719	35.9897	0
KDLCNG_01210	Uncharacterized conserved protein%2C contains a C-terminal beta-barrel porin domain	OMV and WCL	CDS	276545	279175	+	22.3202	22.3206	24.5015	19.5541	24.5608	47.5474
KDLCNG_03290	uroporphyrinogen decarboxylase	OMV and WCL	CDS	711424	712488	-	22.2415	26.7328	28.9788	96.614	8.66793	26.1027
KDLCNG_04030	assimilatory sulfite reductase (NADPH) hemoprotein subunit	OMV and WCL	CDS	876374	878080	-	22.1879	60.0929	48.0073	90.4164	54.0794	130.284
KDLCNG_10730	cysteine synthase A	OMV and WCL	CDS	2157333	2158292	+	21.9754	24.168	20.1887	0	115.392	14.4788
KDLCNG_01935	6-phosphogluconolactonase	OMV and WCL	CDS	434660	435379	-	21.9326	19.9482	22.6757	0	64.1066	19.3051
KDLCNG_10745	hypothetical protein	OMV and WCL	CDS	2159828	2161099	+	21.8226	10.8237	18.8803	20.2229	0	10.9274
KDLCNG_08540	Ribosomal large subunit pseudouridine synthase B	OMV and WCL	CDS	1714445	1715875	+	21.8119	60.8149	33.6386	0	32.2549	262.258
KDLCNG_02825	Type IV pilus biogenesis factor PilY1-like protein PD_0502	OMV and WCL	CDS	600279	603956	+	20.4276	21.7896	20.0756	0	7.52965	22.6749
KDLCNG_00900	DNA polymerase III subunit alpha	OMV and WCL	CDS	209003	212584	-	19.2874	36.5143	33.6111	0	33.5029	11.6413
KDLCNG_12035	Type I site-specific restriction-modification system%2C R (restriction) subunit and related helicases	OMV and WCL	CDS	2450105	2453200	-	19.2468	18.6937	18.9843	0	11.9268	31.427
KDLCNG_00060	Dipeptidyl aminopeptidase/acylaminoacyl peptidase	OMV and WCL	CDS	13819	16206	+	18.8569	24.9478	21.2164	0	34.7915	5.82064
KDLCNG_10665	Glycoside hydrolase family 125 protein	OMV and WCL	CDS	2141115	2141849	+	18.7993	6.01264	10.175	34.9979	0	37.8223
KDLCNG_04785	Periplasmic protein TonB%2C links inner and outer membranes	OMV and WCL	CDS	1045496	1046395	-	17.8202	43.5319	33.1212	0	30.7712	15.4441
KDLCNG_06330	Phage tail sheath protein FI	OMV and WCL	CDS	1293459	1294637	-	17.6842	5.83876	6.78987	130.908	140.937	0
KDLCNG_03680	phosphoribosylformylglycinamidine synthase	OMV and WCL	CDS	794687	798691	-	17.6816	36.159	29.4299	160.571	124.468	131.882
KDLCNG_05200	Phage-related protein	OMV and WCL	CDS	1122137	1123663	+	17.5321	6.2891	8.20861	16.8458	12.0908	27.3078
KDLCNG_00535	Cysteine synthase	OMV and WCL	CDS	125570	126742	-	17.2488	70.6409	49.6579	0	47.2192	35.5491
KDLCNG_03515	ATP-dependent RNA helicase HrpA	OMV and WCL	CDS	759542	763942	+	16.9596	27.5177	24.8911	0	31.4634	6.31661
KDLCNG_12395	Uncharacterized conserved protein%2C contains caspase domain	OMV and WCL	CDS	2514582	2517284	-	16.8876	397.609	253.102	66.6165	112.702	25.7116
KDLCNG_01930	phosphogluconate dehydratase	OMV and WCL	CDS	432627	434519	-	16.8144	20.6966	17.0824	40.7662	43.8891	7.34268
KDLCNG_03130	Periplasmic subunit MlaD of the ABC-type intermembrane phospholipid transporter Mla	OMV and WCL	CDS	676702	677628	-	16.5027	38.6885	24.4298	0	9.95831	74.9714
KDLCNG_03905	Fe-S cluster assembly ATPase SufC	OMV and WCL	CDS	847974	848810	-	16.361	32.3903	16.3599	0	33.0873	16.6066
KDLCNG_04960	N-acetyltransferase domain-containing protein	OMV and WCL	CDS	1085351	1085869	-	15.9265	26.0363	27.6015	0	231.228	133.908
KDLCNG_09585	exodeoxyribonuclease V subunit gamma	OMV and WCL	CDS	1917985	1921350	-	15.5405	33.0755	26.6929	0	19.1977	20.6472
KDLCNG_03415	archaetidylserine decarboxylase	OMV and WCL	CDS	741908	742789	-	15.5262	10.4065	9.91223	29.1649	0	15.7593
KDLCNG_08805	Uncharacterized membrane protein YeiB	OMV and WCL	CDS	1766647	1767939	+	14.8846	39.5026	31.9337	0	42.8369	21.4999
KDLCNG_02315	tRNA-Leu(cag)	OMV and WCL	tRNA	506192	506276	-	14.5142	292.953	239.166	4539.44	1411.85	163.526
KDLCNG_04780	DUF6216 domain-containing protein	OMV and WCL	CDS	1044372	1045181	-	13.8602	130.208	78.154	63.5148	45.5869	51.4804
KDLCNG_02840	ATP-dependent helicase HrpB	OMV and WCL	CDS	606429	608930	-	13.2641	10.1562	12.7561	20.5623	22.1375	33.3326
KDLCNG_01805	Acyl-coenzyme A synthetase/AMP-(fatty) acid ligase	OMV and WCL	CDS	411198	412505	+	13.1105	10.006	7.24764	58.9988	28.2304	21.2534
KDLCNG_06300	Phage protein D	OMV and WCL	CDS	1288547	1289629	-	13.1003	8.71052	10.6013	118.76	8.52387	0
KDLCNG_06420	Holin	OMV	CDS	1308358	1308627	-	12.794	1.57382	2.34072	1524.35	34.1902	0
KDLCNG_06455	Phage-related protein	OMV and WCL	CDS	1313790	1314176	-	12.7515	40.6266	41.0987	199.407	143.122	179.583
KDLCNG_05805	Prophage antirepressor-like protein	OMV and WCL	CDS	1204485	1205117	-	12.0837	10.4723	9.6513	40.6374	14.5835	0
KDLCNG_05785	Uncharacterized protein PD_1345	OMV	CDS	1201688	1202098	-	12.0069	8.0644	9.22619	125.175	157.225	270.554
KDLCNG_00560	DNA polymerase III subunit chi	OMV and WCL	CDS	133969	134394	-	11.0049	24.3388	16.3191	0	86.6793	32.6284
KDLCNG_07410	Histidinol dehydrogenase	OMV and WCL	CDS	1476039	1477334	-	10.9472	15.6726	10.3219	19.8484	0	10.7251
KDLCNG_01940	glucokinase	OMV	CDS	435376	436389	-	10.8284	9.21943	9.03739	25.3683	27.3117	0
KDLCNG_08590	Cytochrome c biogenesis protein CcmF	OMV and WCL	CDS	1721900	1723840	+	10.1697	15.4998	10.2022	13.2527	52.3157	7.1611
KDLCNG_04465	DUF2461 domain-containing protein	OMV and WCL	CDS	979644	980330	-	9.3381	12.6181	11.9591	0	13.4372	20.2325
KDLCNG_12000	Alpha-L-fucosidase	OMV and WCL	CDS	2445405	2447159	+	9.13857	18.2563	9.1228	0	57.8603	55.4404
KDLCNG_11985	pyrroline-5-carboxylate reductase	OMV	CDS	2441120	2441974	+	8.94618	8.84654	8.6237	0	10.7969	32.5139
KDLCNG_10450	Glycosyltransferase involved in cell wall bisynthesis	OMV and WCL	CDS	2092473	2095055	-	8.74055	23.9857	18.9623	9.95876	39.3128	10.7624
KDLCNG_06440	Bro-N domain-containing protein	OMV	CDS	1312844	1313410	-	8.7034	9.59282	8.35971	0	16.281	49.0289
KDLCNG_08605	Tetratricopeptide TPR_2 repeat protein	OMV and WCL	CDS	1724854	1725513	+	8.59856	10.8165	12.2888	506.674	447.581	315.902
KDLCNG_01795	adenosylhomocysteinase	OMV and WCL	CDS	408598	410040	-	8.37861	69.6146	41.8263	0	51.1787	105.957
KDLCNG_09580	3’-5’ helicase subunit RecB of the DNA repair enzyme RecBCD (exonuclease V)	OMV	CDS	1914257	1917988	-	8.36355	8.51686	8.38256	48.2487	19.7885	37.2446
KDLCNG_08620	Phytoene/squalene synthetase	OMV	CDS	1729821	1730510	-	8.04592	10.223	9.00668	372.804	200.682	221.589
KDLCNG_11280	NAD-dependent DNA ligase LigA	OMV	CDS	2279626	2282121	-	7.21639	10.385	6.28787	41.2235	3.69846	11.1376
KDLCNG_07845	Uncharacterized protein PD_1345	OMV	CDS	1569108	1569518	-	7.20413	4.75593	8.45734	0	112.304	135.277
KDLCNG_06390	phage major capsid protein	OMV	CDS	1301022	1302896	-	7.10615	1.94902	2.86504	233.226	88.621	7.41317
KDLCNG_01645	acetylglutamate kinase	OMV and WCL	CDS	370399	371715	+	6.74464	24.1343	16.1558	58.5956	0	21.1081
KDLCNG_00365	tRNA (adenosine(37)-N6)-dimethylallyltransferase MiaA	OMV and WCL	CDS	88481	89434	-	6.33665	21.4693	16.4513	0	67.7353	14.5699
KDLCNG_03690	site-specific tyrosine recombinase XerD	OMV	CDS	799772	800746	-	6.20017	9.93687	6.91412	26.3831	9.46805	71.2805
KDLCNG_02105	phage major capsid protein	OMV	CDS	461245	463119	-	5.7244	1.54109	2.07856	164.63	19.6935	0
KDLCNG_06345	Phage-related baseplate assembly protein	OMV	CDS	1296852	1297745	-	5.38194	4.65809	3.53464	28.7735	30.9777	0
KDLCNG_09255	DNA primase (bacterial type)	OMV	CDS	1853175	1854230	-	5.25727	2.7363	3.19189	121.797	87.4181	105.301
KDLCNG_10315	DUF4105 domain-containing protein	OMV	CDS	2074954	2076054	+	5.15445	5.4805	3.82679	163.546	0	12.6246
KDLCNG_02040	Phage-related protein	OMV	CDS	454636	455607	-	5.07698	1.04921	2.70916	105.858	9.49727	0
KDLCNG_06365	Phage P2 baseplate assembly protein gpV	OMV	CDS	1298801	1299388	-	4.4061	0.722673	1.07482	43.7474	31.3991	0
KDLCNG_09955	DUF1566 domain-containing protein	OMV	CDS	2009260	2009730	+	3.929	1.08263	2.45999	54.6146	19.5995	0
KDLCNG_11250	Dipeptidyl aminopeptidase/acylaminoacyl peptidase	OMV	CDS	2270478	2272979	-	3.8954	8.18614	5.26241	20.5623	3.68959	11.1109
KDLCNG_05905	phage recombination protein Bet	OMV	CDS	1211859	1212785	+	3.85949	1.83358	1.81803	27.7492	9.95831	0
KDLCNG_02080	Phage P2 baseplate assembly protein gpV	OMV	CDS	459024	459611	-	3.35703	1.44535	1.25396	87.4948	47.0987	0
KDLCNG_06335	Peptidase S74 domain-containing protein	OMV	CDS	1294702	1296294	-	3.33016	1.86725	1.45468	290.661	11.5899	8.72548
KDLCNG_01650	N-acetyl-gamma-glutamyl-phosphate reductase	OMV	CDS	371718	372701	+	2.75829	10.3642	3.63953	0	9.38145	28.2514
KDLCNG_02055	GPW/gp25 family protein	OMV	CDS	457058	457294	-	2.08221	1.43437	2.2222	108.538	77.9017	0
KDLCNG_02090	Phage tail protein	OMV	CDS	460126	460647	-	1.89074	1.30247	1.00893	197.115	17.6846	0
KDLCNG_08570	heme exporter protein CcmB	OMV	CDS	1719689	1720384	+	1.77257	3.66321	0.756698	0	13.2634	19.9708
KDLCNG_06860	Phage-related protein	OMV	CDS	1381121	1381951	-	1.63307	3.37491	2.02806	61.9097	0	16.7265
KDLCNG_06400	head-tail joining	OMV	CDS	1304475	1305026	-	1.56448	3.07922	1.90819	139.801	50.1704	0
KDLCNG_07190	Hemagglutinin	OMV	CDS	1443573	1443899	-	0	2.07918	0.966352	0	28.2304	127.52
KDLCNG_01960	hypothetical protein	WCL	CDS	440403	440498	+	3436.39	1634.22	1865.26	0	769.279	0
KDLCNG_07120	hypothetical protein	WCL	CDS	1429586	1429675	-	2585.3	181.304	389.73	0	0	0
KDLCNG_05485	Antitoxin	WCL	CDS	1164479	1164718	-	2530.13	341.716	922.536	0	230.784	0
KDLCNG_03845	hypothetical protein	WCL	CDS	834669	834854	+	2125.16	659.787	1198.3	0	0	0
KDLCNG_02735	hypothetical protein	WCL	CDS	582319	582543	+	2057.27	219.831	455.504	0	0	0
KDLCNG_02285	Response regulator c-di-GMP phosphodiesterase%2C RpfG family%2C contains REC and HD-GYP domains	WCL	CDS	496004	497158	+	1591.32	148.929	529.306	0	0	12.0344
KDLCNG_00875	hypothetical protein	WCL	CDS	205542	205649	+	1339.94	399.751	617.364	0	0	514.804
KDLCNG_06530	hypothetical protein	WCL	CDS	1318603	1318812	+	1336.52	93.0803	423.837	0	0	0
KDLCNG_09660	iron-sulfur cluster insertion protein ErpA	WCL	CDS	1936417	1936803	-	1318.82	388.697	518.496	0	0	35.9165
KDLCNG_10830	UDP-3-O-acyl-N-acetylglucosamine deacetylase	WCL	CDS	2185825	2186739	-	1149.03	345.147	445.504	0	0	106.336
KDLCNG_07490	hypothetical protein	WCL	CDS	1497358	1497660	+	1121.74	233.923	669.886	0	0	0
KDLCNG_05845	Phage repressor protein C%2C contains Cro/C1-type HTH and peptisase s24 domains	WCL	CDS	1206651	1207310	+	1091.27	241.052	387.495	0	0	42.1203
KDLCNG_08440	Lipopolysaccharide assembly protein A domain-containing protein	WCL	CDS	1695622	1695918	-	1083.75	339.659	459.987	0	0	0
KDLCNG_11140	hypothetical protein	WCL	CDS	2247917	2248057	-	1061.34	528.001	802.319	0	0	0
KDLCNG_10035	tRNA-Val(gac)	WCL	tRNA	2020428	2020502	-	1046.18	1919.56	1185.34	0	0	0
KDLCNG_09105	Lipid-binding SYLF domain%2C Ysc84/FYVE family	WCL	CDS	1827579	1828484	+	966.676	307.114	552.704	0	0	76.7091
KDLCNG_10590	tRNA-Pro(cgg)	WCL	tRNA	2124945	2125021	+	934.092	2663.27	1388.47	0	3476.74	0
KDLCNG_03555	Single-stranded DNA-binding protein	WCL	CDS	773381	773875	+	876.306	644.695	903.943	0	0	56.1604
KDLCNG_11085	tRNA-Pro(ggg)	WCL	tRNA	2239487	2239563	-	855.584	1714.08	1723.62	0	0	0
KDLCNG_06780	hypothetical protein	WCL	CDS	1368035	1368142	-	820.187	378.504	356.96	0	0	514.804
KDLCNG_11120	hypothetical protein	WCL	CDS	2244660	2244755	-	819.901	4014.72	3800.74	0	1057.76	0
KDLCNG_05415	hypothetical protein	WCL	CDS	1151214	1151534	-	769.433	324.06	428.22	0	0	259.807
KDLCNG_06190	DUF4440 domain-containing protein	WCL	CDS	1269577	1270014	-	735.999	223.332	364.815	58.7294	0	0
KDLCNG_06720	Transposase	WCL	CDS	1355776	1355925	-	704.858	330.88	397.454	0	307.712	0
KDLCNG_05380	tRNA-Lys(ttt)	WCL	tRNA	1142563	1142638	-	688.279	1477.2	1028.38	0	0	182.891
KDLCNG_07565	hypothetical protein	WCL	CDS	1513215	1513403	-	678.865	567.475	575.705	0	195.372	0
KDLCNG_06805	Thioredoxin/glutathione peroxidase BtuE%2C reduces lipid peroxides	WCL	CDS	1372474	1373052	-	672.892	98.9306	244.502	0	0	0
KDLCNG_00855	hypothetical protein	WCL	CDS	202792	202929	+	650.825	577.045	628.178	0	0	0
KDLCNG_09110	Sec-independent protein translocase protein TatA	WCL	CDS	1828559	1828774	+	650.552	310.043	395.971	0	0	0
KDLCNG_03205	tRNA preQ1(34) S-adenosylmethionine ribosyltransferase-isomerase QueA	WCL	CDS	690656	691699	+	650.532	161.1	221.561	0	0	119.825
KDLCNG_01390	tRNA-Leu(gag)	WCL	tRNA	317497	317581	+	644.43	1633.74	1318.51	0	0	0
KDLCNG_04875	Peptide methionine sulfoxide reductase MsrA	WCL	CDS	1068474	1069124	+	622.539	283.419	298.846	0	0	234.864
KDLCNG_11480	hypothetical protein	WCL	CDS	2324989	2325141	-	612.822	297.73	401.364	0	0	0
KDLCNG_09915	Helix-turn-helix domain-containing protein	WCL	CDS	2005890	2006183	+	606.782	439.385	502.299	0	94.1974	0
KDLCNG_07785	Transposase	WCL	CDS	1561536	1561679	+	598.005	122.168	228.952	0	0	0
KDLCNG_02795	Dirigent protein	WCL	CDS	593561	593851	+	583.361	1605.4	1608.22	0	158.614	0
KDLCNG_07560	hypothetical protein	WCL	CDS	1513114	1513215	-	573.311	550.745	383.12	0	0	0
KDLCNG_05095	tol-pal system protein YbgF	WCL	CDS	1106136	1106951	+	555.622	497.525	448.824	0	0	0
KDLCNG_07760	Lipoprotein	WCL	CDS	1557395	1557886	-	546.643	331.654	426.467	0	131.34	0
KDLCNG_00470	Arsenate reductase and related	WCL	CDS	109641	109997	+	545.319	383.034	392.119	0	0	38.9347
KDLCNG_05045	crossover junction endodeoxyribonuclease RuvC	WCL	CDS	1096792	1097406	+	544.035	314.795	365.323	0	0	0
KDLCNG_00870	1-acyl-sn-glycerol-3-phosphate acyltransferase	WCL	CDS	204441	205070	+	542.635	408.744	458.279	0	0	44.126
KDLCNG_03800	outer membrane lipoprotein chaperone LolA	WCL	CDS	825300	825926	+	542.083	84.1731	174.882	0	0	0
KDLCNG_08000	Outer membrane protein assembly factor BamE%2C lipoprotein component of the BamABCDE complex	WCL	CDS	1599000	1599392	+	513.888	1177.48	1092.19	0	0	282.945
KDLCNG_11420	hypothetical protein	WCL	CDS	2311664	2311861	-	509.06	434.375	434.097	0	0	70.2005
KDLCNG_03615	Ribosome-associated translation inhibitor RaiA	WCL	CDS	785109	785426	-	508.613	328.454	525.005	0	145.147	0
KDLCNG_01310	Bifunctional DNA-binding transcriptional regulator of stationary/sporulation/toxin gene expression and antitoxin component of the YhaV-PrlF toxin-antitoxin module	WCL	CDS	303404	303631	+	501.599	183.019	350.184	0	0	0
KDLCNG_11655	preprotein translocase subunit SecE	WCL	CDS	2367964	2368371	-	501.345	596.363	527.436	0	0	68.1358
KDLCNG_06845	DUF971 domain-containing protein	WCL	CDS	1379817	1380122	+	484.613	139.422	275.034	0	0	90.8477
KDLCNG_07660	Uncharacterized N-terminal domain of lipid-A-disaccharide synthase	WCL	CDS	1540404	1540712	-	450.762	143.019	207.938	0	0	0
KDLCNG_09155	YraN family protein	WCL	CDS	1834869	1835234	-	449.663	87.0762	229.083	0	0	0
KDLCNG_06740	hypothetical protein	WCL	CDS	1361446	1361628	+	448.988	226.166	299.305	0	0	151.909
KDLCNG_06290	Enamine deaminase RidA%2C house cleaning of reactive enamine intermediates%2C YjgF/YER057c/UK114 family	WCL	CDS	1287476	1287820	-	433.049	171.943	271.727	0	0	0
KDLCNG_08890	Divalent cation tolerance protein CutA	WCL	CDS	1781532	1781870	-	430.524	374.04	397.715	0	81.6934	0
KDLCNG_03835	Antibiotic resistance protein VanZ	WCL	CDS	832811	833227	+	429.874	60.5299	148.526	0	0	33.3326
KDLCNG_03585	Magnesium transporter	WCL	CDS	779742	780026	-	421.192	53.3774	166.314	0	0	634.021
KDLCNG_03495	hypothetical protein	WCL	CDS	756120	756272	+	418.493	193.858	280.886	0	0	0
KDLCNG_06915	Resolvase%2C N-terminal domain	WCL	CDS	1387986	1388207	-	411.791	86.5177	109.603	0	0	187.834
KDLCNG_11990	hypothetical protein	WCL	CDS	2442022	2442255	-	409.127	173.968	196.71	0	0	0
KDLCNG_08035	S-methyl-5'-thioinosine phosphorylase	WCL	CDS	1604269	1605015	-	407.602	74.9746	128.598	0	0	0
KDLCNG_09475	DUF4124 domain-containing protein	WCL	CDS	1894470	1894847	-	405.687	452.586	504.926	0	0	36.7717
KDLCNG_09510	dihydroneopterin aldolase	WCL	CDS	1901641	1902003	-	404.778	112.613	192.384	0	0	38.2912
KDLCNG_10205	peptide deformylase	WCL	CDS	2053766	2054278	-	396.566	145.289	264.871	0	0	27.0949
KDLCNG_11945	hypothetical protein	WCL	CDS	2426850	2426939	-	394.786	159.586	179.065	0	0	463.323
KDLCNG_02725	Pseudouridylate synthase RsuA%2C specific for 16S rRNA U516 and 23S rRNA U2605	WCL	CDS	580749	581459	+	393.016	145.349	198.517	0	0	39.099
KDLCNG_06130	Purine nucleoside phosphoramidase/Ap4A hydrolase%2C histidine triade (HIT) family	WCL	CDS	1259905	1260258	-	390.674	279.447	365.985	0	0	39.2647
KDLCNG_06635	Secreted protein	WCL	CDS	1338148	1338399	-	386.268	181.439	228.638	0	0	0
KDLCNG_03650	Acid stress protein IbaG/YrbA%2C BolA-like family	WCL	CDS	790372	790599	+	384.722	128.598	359.885	0	0	60.9636
KDLCNG_09640	hypothetical protein	WCL	CDS	1931655	1931789	-	382.906	896.449	534.464	0	0	0
KDLCNG_04800	Chemotaxis signal transduction protein CheW	WCL	CDS	1048006	1048536	+	381.497	654.283	621.481	0	226.003	0
KDLCNG_02965	oligoribonuclease	WCL	CDS	638680	639261	+	380.923	275.257	329.39	0	0	262.709
KDLCNG_04405	hypothetical protein	WCL	CDS	961228	961482	-	378.821	307.951	326.737	0	0	381.56
KDLCNG_08465	Lipoprotein SmpA/OmlA domain-containing protein	WCL	CDS	1699517	1699846	+	375.72	395.058	382.707	0	0	0
KDLCNG_02835	DUF3618 domain-containing protein	WCL	CDS	605774	606163	-	374.857	291.351	424.03	0	0	0
KDLCNG_10090	hypothetical protein	WCL	CDS	2028559	2028858	-	374.224	198.302	228.22	0	153.856	0
KDLCNG_10835	hypothetical protein	WCL	CDS	2186815	2187000	-	371.439	179.111	169.891	0	0	74.7295
KDLCNG_07835	Toxin-antitoxin systems (TAS) HicA	WCL	CDS	1567974	1568228	-	370.112	684.557	549.38	0	36.2014	0
KDLCNG_09690	RNA pyrophosphohydrolase	WCL	CDS	1943770	1944342	-	367.528	239.831	317.651	0	0	24.2578
KDLCNG_01970	succinate dehydrogenase%2C cytochrome b556 subunit	WCL	CDS	440781	441176	+	366.374	268.265	287.27	0	0	35.1002
KDLCNG_04500	hypothetical protein	WCL	CDS	986737	986907	+	365.783	49.2027	99.1725	0	0	0
KDLCNG_07165	lytic murein transglycosylase B	WCL	CDS	1438737	1439849	+	362.464	351.247	370.035	0	0	24.977
KDLCNG_04010	hypothetical protein	WCL	CDS	871621	871800	+	356.404	32.106	93.6287	0	0	0
KDLCNG_09495	hypothetical protein	WCL	CDS	1896944	1897090	-	350.809	353.821	305.965	0	0	189.111
KDLCNG_03255	Polyisoprenoid-binding periplasmic protein YceI	WCL	CDS	702684	703253	-	345.005	221.114	246.515	0	0	170.698
KDLCNG_05060	Holliday junction branch migration DNA helicase RuvB	WCL	CDS	1100096	1101127	+	344.41	170.632	223.729	0	0	94.2809
KDLCNG_02155	Polyisoprenoid-binding periplasmic protein YceI	WCL	CDS	469534	470106	+	341.261	161.667	185.297	0	0	121.289
KDLCNG_04490	hypothetical protein	WCL	CDS	986105	986215	+	340.103	46.7042	106.281	0	0	0
KDLCNG_04640	Thioredoxin	WCL	CDS	1007051	1007602	+	337.258	150.112	186.24	0	100.341	0
KDLCNG_04695	hypothetical protein	WCL	CDS	1024272	1024469	-	337.089	94.4293	120.76	0	0	0
KDLCNG_06260	Pyridoxal 5'-phosphate homeostasis protein YggS%2C UPF0001 family	WCL	CDS	1280148	1280933	+	336.68	77.4176	144.061	0	0	17.6841
KDLCNG_11485	ferredoxin FdxA	WCL	CDS	2325591	2325914	+	336.223	172.596	257.154	0	0	0
KDLCNG_08965	DUF4398 domain-containing protein	WCL	CDS	1799481	1799870	-	334.999	321.641	354.619	0	0	0
KDLCNG_09070	hypothetical protein	WCL	CDS	1820790	1821101	-	329.779	153.357	213.365	0	29.5877	0
KDLCNG_07695	serine--tRNA ligase	WCL	CDS	1546548	1547828	-	328.025	125.721	173.663	0	0	10.8507
KDLCNG_01865	ribosome recycling factor	WCL	CDS	424504	425076	-	326.62	215.507	299.82	0	0	48.5155
KDLCNG_08010	Ribosome association toxin PasT (RatA) of the RatAB toxin-antitoxin module	WCL	CDS	1599665	1600057	-	326.477	419.742	411.949	0	0	35.3682
KDLCNG_11875	Transmembrane protein	WCL	CDS	2409891	2410856	-	323.625	112.171	166.613	0	57.3376	0
KDLCNG_03955	ATP-dependent hsl protease ATP-binding subunit hslU	WCL	CDS	858448	858951	+	322.135	180.933	227.593	0	0	0
KDLCNG_04265	hypothetical protein	WCL	CDS	932503	932685	+	320.224	524.779	447.231	0	302.667	0
KDLCNG_11415	UDP-2%2C3-diacylglucosamine diphosphatase	WCL	CDS	2310348	2311100	-	320.141	275.952	286.062	0	0	0
KDLCNG_04350	tRNA-Cys(gca)	WCL	tRNA	952980	953053	-	320.097	2573.71	1854.7	0	2245.46	0
KDLCNG_01950	ABC-type sugar transport system%2C ATPase component MalK	WCL	CDS	438148	439242	+	318.51	71.1713	141.213	0	8.43046	12.6938
KDLCNG_10010	DUF1640 domain-containing protein	WCL	CDS	2017141	2017479	-	316.615	255.711	327.804	0	0	82.0041
KDLCNG_11095	integration host factor subunit alpha	WCL	CDS	2240030	2240329	-	314.184	181.304	260.522	0	0	92.6646
KDLCNG_08870	shikimate dehydrogenase	WCL	CDS	1775750	1776598	-	314.021	92.5941	149.624	0	0	16.3718
KDLCNG_09430	protease modulator HflC	WCL	CDS	1886501	1887364	-	311.425	245.91	268.085	0	245.742	0
KDLCNG_01900	hypothetical protein	WCL	CDS	430764	430907	+	308.427	100.331	134.591	0	0	0
KDLCNG_01825	acyl-ACP--UDP-N-acetylglucosamine O-acyltransferase	WCL	CDS	415385	416176	-	305	160.423	234.338	0	81.5902	0
KDLCNG_06030	formyltetrahydrofolate deformylase	WCL	CDS	1235626	1236477	+	302.2	211.768	254.182	0	0	16.3142
KDLCNG_00335	Pilin (type 1 fimbrial protein)	WCL	CDS	82646	83200	-	300.313	517.422	591.759	0	0	100.178
KDLCNG_03530	cytochrome o ubiquinol oxidase subunit IV	WCL	CDS	767755	768096	-	296.883	300.434	417.633	0	0	40.6424
KDLCNG_01400	NADH-quinone oxidoreductase subunit B	WCL	CDS	318051	318605	+	296.534	212.696	245.016	0	0	25.0445
KDLCNG_01545	pantetheine-phosphate adenylyltransferase	WCL	CDS	351807	352295	+	294.929	184.745	197.74	0	0	28.4247
KDLCNG_03805	Replication-associated recombination protein RarA (DNA-dependent ATPase)	WCL	CDS	826068	827429	+	291.669	80.8681	138.123	0	6.77779	0
KDLCNG_09555	hypothetical protein	WCL	CDS	1909918	1910016	-	290.357	40.3471	106.396	0	0	0
KDLCNG_03670	UDP-3-O-[3-hydroxymyristoyl] glucosamine N-acyltransferase	WCL	CDS	793086	793970	+	288.841	80.8571	129.969	0	187.756	0
KDLCNG_09880	hypothetical protein	WCL	CDS	1998419	1998607	-	288.518	336.798	321.57	0	0	0
KDLCNG_10040	excinuclease ABC subunit UvrB	WCL	CDS	2020607	2022616	-	287.313	94.9649	145.317	0	9.18542	13.8305
KDLCNG_08510	hypothetical protein	WCL	CDS	1711269	1711370	-	286.655	38.3272	69.1889	0	0	0
KDLCNG_08950	putative transcriptional regulator%2C contains an XRE-type HTH domain (archaeal members contain CBS pair)	WCL	CDS	1796507	1797877	-	286.065	82.9408	106.946	0	0	0
KDLCNG_11150	hypothetical protein	WCL	CDS	2249133	2249411	-	285.654	208.049	239.735	0	0	0
KDLCNG_08515	hypothetical protein	WCL	CDS	1711604	1711753	-	284.575	34.5611	68.8171	0	0	0
KDLCNG_02220	DUF2782 domain-containing protein	WCL	CDS	479889	480182	-	283.249	204.372	232.519	0	0	0
KDLCNG_02025	lipid A export permease/ATP-binding protein MsbA	WCL	CDS	450825	452594	+	280.825	95.1175	115.806	0	0	0
KDLCNG_01040	hypothetical protein	WCL	CDS	240398	240649	+	280.521	117.699	181.406	0	0	55.1575
KDLCNG_05435	Conjugal transfer protein	WCL	CDS	1156095	1156451	-	279.226	97.6034	134.247	0	0	0
KDLCNG_08875	hypothetical protein	WCL	CDS	1776936	1777244	-	279.081	89.1119	145.215	0	0	44.9828
KDLCNG_09610	Binding protein subunit MlaB of the ABC-type intermembrane phospholipid transporter Mla%2C contains STAS domain	WCL	CDS	1924467	1924772	+	276.173	148.587	232.695	0	120.671	0
KDLCNG_03020	UPF0250 protein XfasM23_0556	WCL	CDS	653259	653537	-	275.484	129.764	190.278	0	33.0873	0
KDLCNG_02060	Plasmid maintenance system killer protein	WCL	CDS	457594	457875	+	270.366	433.672	414.232	0	0	49.2897
KDLCNG_05030	oxidative damage protection protein	WCL	CDS	1094998	1095315	+	270.019	78.8396	142.762	0	348.353	0
KDLCNG_04525	Cell division protein ZapA%2C inhibits GTPase activity of FtsZ	WCL	CDS	989376	989675	-	267.303	396.886	401.667	0	92.3135	0
KDLCNG_10130	hypothetical protein	WCL	CDS	2035692	2036027	-	265.834	111.292	167.717	0	0	41.3681
KDLCNG_04670	GTP cyclohydrolase I FolE	WCL	CDS	1014789	1015400	-	265.287	462.843	450.76	0	0	181.695
KDLCNG_09935	hypothetical protein	WCL	CDS	2007553	2007726	+	265.176	101.105	156.788	0	0	0
KDLCNG_03460	phosphoribosylanthranilate isomerase	WCL	CDS	750032	750694	+	264.047	94.0875	105.968	0	0	0
KDLCNG_06790	Protein SlyX-like protein	WCL	CDS	1369252	1369515	-	264.032	132.952	189.518	0	0	0
KDLCNG_00710	tyrosine--tRNA ligase	WCL	CDS	169277	170533	+	263.23	233.256	256.837	0	0	0
KDLCNG_03660	Membrane protein	WCL	CDS	791943	792245	+	262.621	89.7546	119.238	0	0	0
KDLCNG_09600	outer membrane lipid asymmetry maintenance protein MlaD	WCL	CDS	1923288	1923824	+	260.985	196.877	235.379	0	0	0
KDLCNG_03225	cell division topological specificity factor MinE	WCL	CDS	697297	697554	-	259.652	110.021	178.82	0	0	0
KDLCNG_11870	DUF3106 domain-containing protein	WCL	CDS	2409322	2409894	-	258.799	85.283	127.575	0	0	24.2578
KDLCNG_08050	CYTH domain%2C found in class IV adenylate cyclase and various triphosphatases	WCL	CDS	1606771	1607268	-	258.633	59.0468	85.4503	0	0	27.911
KDLCNG_10805	hypothetical protein	WCL	CDS	2177546	2177878	+	254.892	133.222	180.299	0	0	41.7408
KDLCNG_09410	hypothetical protein	WCL	CDS	1882103	1882243	-	252.866	267.617	263.704	0	1767.71	0
KDLCNG_09460	hypothetical protein	WCL	CDS	1891371	1891508	-	251.211	907.137	768.621	0	0	0
KDLCNG_02700	hypothetical protein	WCL	CDS	575042	575266	+	251.128	234.185	228.922	0	123.085	0
KDLCNG_09075	Secreted protein	WCL	CDS	1821142	1821408	-	247.666	51.5648	80.8731	0	0	0
KDLCNG_00675	ABC-three component systems C-terminal domain-containing protein	WCL	CDS	160145	161158	+	246.741	109.544	147.299	0	9.10389	13.7078
KDLCNG_06775	L-fucose:H+ symporter permease	WCL	CDS	1366425	1367705	-	244.43	164.068	161.493	0	93.6827	0
KDLCNG_02210	phosphoesterase	WCL	CDS	477960	478535	-	244.385	209.958	220.722	0	0	48.2628
KDLCNG_11965	Transposase	WCL	CDS	2432102	2432383	-	243.679	38.274	70.5951	0	0	0
KDLCNG_05075	protein TolR	WCL	CDS	1102401	1102835	+	241.92	150.436	195.41	0	148.55	0
KDLCNG_03230	septum site-determining protein MinD	WCL	CDS	697557	698366	-	241.867	96.7376	130.3	0	0	85.8006
KDLCNG_00290	hypothetical protein	WCL	CDS	74639	74764	+	240.867	65.426	87.7769	0	0	110.315
KDLCNG_00390	ribosome assembly RNA-binding protein YhbY	WCL	CDS	93334	93639	+	240.694	322.171	286.738	0	0	45.4238
KDLCNG_10930	Thiazole synthase	WCL	CDS	2207004	2207831	-	240.483	137.949	176.19	0	0	50.3612
KDLCNG_08015	SsrA-binding protein SmpB	WCL	CDS	1600169	1600672	+	239.398	258.163	282.14	0	0	275.788
KDLCNG_01110	hypothetical protein	WCL	CDS	258547	258651	-	238.517	416.838	352.111	0	0	0
KDLCNG_04995	hypothetical protein	WCL	CDS	1089392	1089640	+	237.823	69.6274	101.948	103.307	0	0
KDLCNG_04645	hypothetical protein	WCL	CDS	1007602	1007751	+	236.049	214.166	228.922	0	0	0
KDLCNG_09890	disulfide bond formation protein B	WCL	CDS	1999037	1999558	+	232.561	615.419	496.192	0	0	0
KDLCNG_09685	Bacterioferritin-associated ferredoxin	WCL	CDS	1943443	1943667	-	230.84	275.356	202.238	0	0	61.7764
KDLCNG_03305	pyridoxamine 5'-phosphate oxidase	WCL	CDS	714774	715373	+	229.469	40.9351	73.9082	0	0	0
KDLCNG_00820	ADP compounds hydrolase NudE	WCL	CDS	196155	196703	-	228.314	145.824	161.164	0	16.8148	0
KDLCNG_08670	tRNA-Val(cac)	WCL	tRNA	1738190	1738264	-	227.002	1870.83	939.564	0	0	185.329
KDLCNG_06980	hypothetical protein	WCL	CDS	1401651	1401794	+	225.323	102.102	144.832	0	0	0
KDLCNG_06840	Putative component of the toxin-antitoxin plasmid stabilization module	WCL	CDS	1379517	1379813	+	223.895	62.9529	106.751	0	0	0
KDLCNG_03300	Shikimate kinase	WCL	CDS	713973	714515	-	220.613	116.602	128.028	0	0	51.1959
KDLCNG_04730	DUF4156 domain-containing protein	WCL	CDS	1029896	1030216	+	220.222	275.345	281.871	0	28.7581	0
KDLCNG_10085	hypothetical protein	WCL	CDS	2028338	2028562	-	219.874	54.3913	114.695	0	0	370.659
KDLCNG_04820	Chemotaxis protein CheW	WCL	CDS	1057111	1057581	+	219.5	319.556	280.886	0	0	59.0221
KDLCNG_12235	DUF971 domain-containing protein	WCL	CDS	2491945	2492253	-	218.394	68.4842	125.785	0	687.123	0
KDLCNG_03260	Cytochrome b561	WCL	CDS	703271	703837	-	214.974	61.0043	99.7592	0	0	245.145
KDLCNG_07825	HigA family addiction module antitoxin	WCL	CDS	1567163	1567462	+	213.843	141.361	212.069	0	0	0
KDLCNG_04550	Nitroreductase	WCL	CDS	992936	993511	-	213.328	118.922	179.943	0	0	0
KDLCNG_02235	hypothetical protein	WCL	CDS	483333	483551	+	212.941	124.181	107.737	0	0	0
KDLCNG_03820	2-amino-4-hydroxy-6-hydroxymethyldihydropteridine diphosphokinase	WCL	CDS	830241	830810	+	212.327	75.5932	106.256	0	0	0
KDLCNG_10055	4-hydroxy-tetrahydrodipicolinate synthase	WCL	CDS	2024342	2025298	-	211.548	157.807	177.865	0	57.8768	0
KDLCNG_10790	Transposase	WCL	CDS	2172866	2173093	-	211.029	43.2387	85.929	0	0	0
KDLCNG_05850	Fido%2C protein-threonine AMPylation domain	WCL	CDS	1207361	1207972	-	210.657	43.1875	94.3172	0	45.2517	0
KDLCNG_03235	septum site-determining protein MinC	WCL	CDS	698403	699119	-	210.608	110.352	153.665	0	0	19.3859
KDLCNG_03465	hypothetical protein	WCL	CDS	750694	750798	+	210.318	67.9891	66.2089	0	0	0
KDLCNG_02445	hypothetical protein	WCL	CDS	535030	535407	+	209.861	173.345	201.748	0	0	36.7717
KDLCNG_01245	RIO-like serine/threonine protein kinase fused to N-terminal HTH domain	WCL	CDS	288771	289430	+	209.73	54.7261	95.2779	0	13.9869	0
KDLCNG_11510	Pseudouridine synthase RluA%2C 23S rRNA- or tRNA-specific	WCL	CDS	2329409	2330401	-	209.221	81.3062	118.273	0	27.8893	0
KDLCNG_07535	DUF4845 domain-containing protein	WCL	CDS	1507947	1508324	+	207.576	455.734	375.351	0	0	36.7717
KDLCNG_09435	FtsH protease activity modulator HflK	WCL	CDS	1887361	1888500	-	206.916	201.656	245.313	0	0	12.1927
KDLCNG_09655	Tellurite resistance membrane protein TerC	WCL	CDS	1935365	1936324	+	203.819	214.325	194.426	0	105.776	0
KDLCNG_04005	UPF0127 protein	WCL	CDS	870782	871228	-	200.098	189.176	243.183	0	0	62.191
KDLCNG_11670	tRNA-Thr(ggt)	WCL	tRNA	2369847	2369922	-	199.666	1387.74	1219.64	0	0	182.891
KDLCNG_03015	lipoyl(octanoyl) transferase LipB	WCL	CDS	652582	653271	-	199.539	130.066	148.229	0	0	141.011
KDLCNG_01395	NADH:ubiquinone oxidoreductase subunit 3 (chain A)	WCL	CDS	317659	318060	+	199.48	276.311	276.17	0	0	34.5764
KDLCNG_03030	Poly(Hydroxyalcanoate) granule associated protein	WCL	CDS	655031	655537	+	197.101	103.425	154.155	0	0	246.74
KDLCNG_09865	(p)ppGpp synthase/hydrolase%2C HD superfamily	WCL	CDS	1990140	1992311	-	196.757	52.51	111.443	0	4.25016	19.1985
KDLCNG_04230	2-polyprenyl-3-methyl-6-methoxy-1%2C4-benzoquinone monooxygenase	WCL	CDS	926941	927654	+	196.633	146.048	150.032	0	168.078	0
KDLCNG_06750	D-alanyl-D-alanine carboxypeptidase	WCL	CDS	1362669	1362998	+	194.028	190.06	203.962	0	0	42.1203
KDLCNG_03630	lipopolysaccharide transport periplasmic protein LptA	WCL	CDS	787669	788199	-	193.536	118.757	176.347	0	0	0
KDLCNG_07800	3-deoxy-manno-octulosonate cytidylyltransferase	WCL	CDS	1564587	1565360	+	193.504	78.0689	102.202	0	59.634	0
KDLCNG_03490	Flavin-dependent oxidoreductase%2C luciferase family (includes alkanesulfonate monooxygenase SsuD and methylene tetrahydromethanopterin reductase)	WCL	CDS	755155	756120	+	192.719	108.212	121.361	26.6289	0	0
KDLCNG_00095	hypothetical protein	WCL	CDS	20838	21134	+	192.325	214.04	179.81	0	404.066	0
KDLCNG_00315	fimbrial protein	WCL	CDS	78304	78756	-	191.184	131.513	179.507	0	0	0
KDLCNG_11450	glutaredoxin 3	WCL	CDS	2319635	2319940	+	191.104	151.087	150.77	0	0	45.4238
KDLCNG_06770	Sugar or nucleoside kinase%2C ribokinase family	WCL	CDS	1365412	1366428	-	190.94	65.432	97.5644	0	90.7704	0
KDLCNG_09800	Type IV pilus assembly protein PilN	WCL	CDS	1969674	1970336	-	189.801	369.684	357.463	0	0	83.8594
KDLCNG_09605	Periplasmic subunit MlaC of the ABC-type intermembrane phospholipid transporter Mla	WCL	CDS	1923821	1924477	+	189.469	141.903	165.293	0	0	0
KDLCNG_04130	Type IV pilus assembly protein FimT	WCL	CDS	903320	903826	+	189.071	60.1777	90.5816	50.7366	0	0
KDLCNG_02255	transcription elongation factor GreA	WCL	CDS	489158	489634	+	186.996	80.7104	116.815	0	77.4117	0
KDLCNG_08145	NADPH-dependent 7-cyano-7-deazaguanine reductase QueF	WCL	CDS	1628862	1629689	-	186.695	170.589	185.858	0	11.149	0
KDLCNG_03220	IrrE N-terminal-like domain-containing protein	WCL	CDS	696731	697234	-	186.525	65.0888	124.56	0	0	0
KDLCNG_10500	hypothetical protein	WCL	CDS	2105191	2105448	-	186.012	151.856	167.389	0	0	0
KDLCNG_07085	hypothetical protein	WCL	CDS	1420744	1421187	-	185.334	114.655	158.71	0	332.661	0
KDLCNG_07320	Hemagglutinin	WCL	CDS	1458959	1459231	-	185.282	89.656	125.781	0	0	356.402
KDLCNG_04770	glycine--tRNA ligase subunit alpha	WCL	CDS	1040886	1041809	+	184.923	78.2721	102.71	0	39.9626	0
KDLCNG_00890	Protoporphyrinogen oxidase HemJ (unrelated to HemG or HemY)	WCL	CDS	207331	207783	+	184.648	57.0328	78.1273	0	0	0
KDLCNG_01020	3-methyl-2-oxobutanoate hydroxymethyltransferase	WCL	CDS	236736	237554	+	184.077	47.1109	73.694	0	0	0
KDLCNG_09930	Nucleotidyltransferase	WCL	CDS	2007166	2007534	+	182.883	54.8151	105.047	0	0	37.6685
KDLCNG_01895	hypothetical protein	WCL	CDS	430465	430605	+	181.119	76.548	138.202	0	0	98.5794
KDLCNG_08435	lipopolysaccharide assembly protein LapB	WCL	CDS	1694439	1695635	-	181.088	127.018	137.451	0	0	0
KDLCNG_08170	D-arabinose 1-dehydrogenase%2C Zn-dependent alcohol dehydrogenase family	WCL	CDS	1638744	1639793	-	180.826	207.772	180.57	0	0	251.518
KDLCNG_01590	Esterase/lipase	WCL	CDS	361418	362098	+	180.799	121.552	129.925	0	0	20.4107
KDLCNG_11850	hypothetical protein	WCL	CDS	2402632	2402913	+	180.244	269.425	222.991	0	0	0
KDLCNG_02770	Peptidyl-prolyl cis-trans isomerase (rotamase) - cyclophilin family	WCL	CDS	588347	588841	-	180.196	447.08	425.16	0	0	28.0802
KDLCNG_09760	Rubredoxin	WCL	CDS	1959222	1959485	-	179.916	46.3562	58.252	0	0	0
KDLCNG_02015	Biopolymer transport protein ExbB/TolQ	WCL	CDS	449724	450386	+	179.753	64.4769	95.4822	0	0	0
KDLCNG_02020	Biopolymer transport protein ExbD	WCL	CDS	450391	450828	+	174.916	86.5387	103.649	0	84.3046	0
KDLCNG_11815	RNA methyltransferase activator Trm112/YbaR	WCL	CDS	2392752	2393021	+	172.719	288.324	211.835	0	0	0
KDLCNG_01280	Periplasmic serine protease%2C S1-C subfamily%2C contain C-terminal PDZ domain	WCL	CDS	293894	295339	-	172.002	62.1823	74.0823	0	0	38.4501
KDLCNG_00930	Anthranilate/para-aminobenzoate synthase component II (glutamine amidotransferase)	WCL	CDS	217913	218497	+	171.454	107.649	119.917	0	0	0
KDLCNG_03920	SET domain-containing protein (function unknown)	WCL	CDS	851060	851527	+	171.348	70.4588	91.378	0	0	0
KDLCNG_08920	Glycosyltransferase involved in cell wall bisynthesis	WCL	CDS	1787879	1788832	-	170.572	64.6752	97.3827	0	0	0
KDLCNG_09755	ATP-dependent chaperone ClpB	WCL	CDS	1956127	1958712	-	169.981	47.5214	49.5298	0	21.4184	5.37498
KDLCNG_03930	Lipoprotein	WCL	CDS	854492	854800	+	169.685	56.3826	75.6756	0	0	0
KDLCNG_11505	Periplasmic protein TonB%2C links inner and outer membranes	WCL	CDS	2328543	2329016	+	169.44	144.154	201.109	0	0	146.621
KDLCNG_04200	Secreted protein	WCL	CDS	923469	923702	+	169.239	94.4293	119.737	0	0	59.4004
KDLCNG_05300	Phage-related protein	WCL	CDS	1135024	1135272	+	168.953	195.571	148.48	0	111.221	0
KDLCNG_04635	hypothetical protein	WCL	CDS	1006540	1006686	+	168.691	287.913	192.751	0	0	0
KDLCNG_05230	hypothetical protein	WCL	CDS	1126742	1127116	+	167.455	62.55	163.476	0	0	0
KDLCNG_00685	DUF2326 domain-containing protein	WCL	CDS	161362	163158	+	166.897	61.8599	87.0442	0	0	0
KDLCNG_02075	DNA-binding transcriptional regulator YiaG%2C XRE-type HTH domain	WCL	CDS	458554	458955	+	166.643	100.208	126.556	0	0	0
KDLCNG_02070	Type II toxin-antitoxin system MqsR family toxin	WCL	CDS	458249	458551	+	166.53	390.713	354.236	0	0	137.621
KDLCNG_06360	Addiction module toxin%2C RelE/StbE family	WCL	CDS	1298483	1298764	+	165.369	92.2193	115.417	0	32.7353	0
KDLCNG_07960	DNA-binding response regulator%2C OmpR family%2C contains REC and winged-helix (wHTH) domain	WCL	CDS	1589173	1589886	-	165.185	52.2535	79.9581	0	0	0
KDLCNG_07675	hypothetical protein	WCL	CDS	1542648	1542809	-	164.494	163.678	184.006	0	0	85.8006
KDLCNG_01845	RIP metalloprotease RseP	WCL	CDS	420335	421669	-	163.94	114.652	138.944	0	27.6595	0
KDLCNG_03395	MBL fold metallo-hydrolase	WCL	CDS	736692	737039	+	163.785	266.926	232.155	0	0	0
KDLCNG_05235	hypothetical protein	WCL	CDS	1127097	1127384	+	163.638	43.6736	120.693	0	0	0
KDLCNG_11705	hypothetical protein	WCL	CDS	2372721	2372810	-	163.123	370.163	266.842	0	0	0
KDLCNG_01555	YfhL family 4Fe-4S dicluster ferredoxin	WCL	CDS	353013	353297	+	162.763	64.1125	67.2648	0	0	48.7709
KDLCNG_00205	Membrane protein	WCL	CDS	53152	53427	+	162.706	80.9834	108.004	0	0	0
KDLCNG_07200	DUF596 domain-containing protein	WCL	CDS	1444155	1444541	-	161.944	65.8809	115.403	0	0	179.583
KDLCNG_04495	DUF4253 domain-containing protein	WCL	CDS	986208	986756	+	161.348	23.8395	50.2679	0	0	0
KDLCNG_02215	hypothetical protein	WCL	CDS	479465	479611	+	161.137	264.209	202.066	0	439.588	0
KDLCNG_01265	Protein sip-5	WCL	CDS	292415	292795	-	160.932	96.3625	98.6972	0	0	109.446
KDLCNG_09515	tRNA (adenosine(37)-N6)-threonylcarbamoyltransferase complex transferase subunit TsaD	WCL	CDS	1902086	1903132	-	160.606	88.7203	113.582	0	0	66.3787
KDLCNG_06755	hypothetical protein	WCL	CDS	1362942	1363121	-	160.382	290.842	221.198	0	0	0
KDLCNG_03675	DUF4224 domain-containing protein	WCL	CDS	793972	794343	+	160.183	89.3271	108.73	0	0	186.824
KDLCNG_07740	CDP-diacylglycerol--glycerol-3-phosphate 3-phosphatidyltransferase	WCL	CDS	1555348	1555977	+	159.207	107.515	124.56	40.8309	0	0
KDLCNG_02875	tRNA-Lys(ttt)	WCL	tRNA	617865	617940	-	159.083	1045.56	665.257	0	485.86	0
KDLCNG_03960	ATP-dependent protease ATPase subunit HslU	WCL	CDS	858908	859828	+	158.868	64.9625	90.4646	0	0	150.92
KDLCNG_09900	23S rRNA (pseudouridine(1915)-N(3))-methyltransferase RlmH	WCL	CDS	2002926	2003399	+	158.508	157.422	166.887	0	0	0
KDLCNG_02240	4-hydroxy-tetrahydrodipicolinate reductase	WCL	CDS	483733	484398	+	157.64	40.4515	69.7471	0	0	0
KDLCNG_03355	lauroyl acyltransferase	WCL	CDS	723680	724627	-	156.816	74.5872	85.5547	0	0	0
KDLCNG_01435	NADH-quinone oxidoreductase subunit NuoI	WCL	CDS	325899	326387	+	156.673	260.521	225.958	0	264.292	0
KDLCNG_03565	2-polyprenyl-3-methyl-5-hydroxy-6-metoxy-1%2C4-benzoquinol methylase	WCL	CDS	775524	776435	+	156.648	40.7226	67.7961	0	0	137.168
KDLCNG_00135	Type IV pilus assembly protein PilE	WCL	CDS	30112	30531	+	156.27	112.91	126.65	0	0	0
KDLCNG_06270	monofunctional biosynthetic peptidoglycan transglycosylase	WCL	CDS	1284009	1284740	-	155.73	79.6457	117.42	0	0	18.9887
KDLCNG_01850	1-deoxy-D-xylulose-5-phosphate reductoisomerase	WCL	CDS	421696	422880	-	154.812	153.334	132.976	0	0	11.7297
KDLCNG_00815	3'(2')%2C5'-bisphosphate nucleotidase CysQ	WCL	CDS	195358	196089	-	154.55	93.3457	118.139	0	0	0
KDLCNG_00280	ABC-type uncharacterized transport system%2C permease component	WCL	CDS	72234	73025	-	154.213	107.306	110.918	0	0	35.1002
KDLCNG_04410	Microcin J25-processing protein McjB C-terminal domain-containing protein	WCL	CDS	961636	961836	+	154.06	83.2951	82.7985	0	0	0
KDLCNG_10540	Co/Zn/Cd efflux system component	WCL	CDS	2115202	2116104	-	153.974	20.8937	45.609	0	0	61.5712
KDLCNG_04170	hypothetical protein	WCL	CDS	911221	911370	+	153.802	94.0516	155.19	0	0	0
KDLCNG_01035	glucose-6-phosphate isomerase	WCL	CDS	238863	240371	+	151.495	91.1816	91.7906	0	0	18.4224
KDLCNG_05595	putative DNA-binding protein%2C XRE-type HTH domain	WCL	CDS	1178897	1179178	+	150.932	41.5891	69.4745	0	0	147.869
KDLCNG_01995	Toxin CptA	WCL	CDS	444480	444932	+	150.605	124.947	169.043	0	101.891	0
KDLCNG_02980	Putative phosphoenolpyruvate synthase regulatory protein	WCL	CDS	642927	643748	+	150.236	54.0729	89.6991	0	0	16.9096
KDLCNG_11320	ABC-type polysaccharide/teichoic acid/polyol phosphate export permease	WCL	CDS	2291676	2292479	+	149.763	270.603	213.416	0	0	34.5764
KDLCNG_11335	DUF4190 domain-containing protein	WCL	CDS	2293581	2293874	+	148.968	760.542	482.236	0	0	141.834
KDLCNG_08140	hypothetical protein	WCL	CDS	1627855	1628160	+	148.771	132.757	146.295	0	0	0
KDLCNG_00420	LpxL/LpxP family Kdo(2)-lipid IV(A) lauroyl/palmitoleoyl acyltransferase	WCL	CDS	100273	101133	-	148.159	45.7012	78.7851	0	0	0
KDLCNG_10845	cell division protein FtsA	WCL	CDS	2188522	2189757	-	147.925	61.0582	66.4719	0	0	0
KDLCNG_00925	hypothetical protein	WCL	CDS	217755	217871	+	147.623	39.2245	95.4293	0	0	0
KDLCNG_08520	DNA-binding global transcriptional regulator BolA%2C affects cell shape%2C cell division and biofilm formation	WCL	CDS	1711734	1712024	-	147.536	13.4343	31.4911	0	0	0
KDLCNG_01835	UDP-3-O-(3-hydroxymyristoyl)glucosamine N-acyltransferase	WCL	CDS	416677	417693	-	147.147	147.326	153.286	0	0	13.6673
KDLCNG_04585	Metal-sulfur cluster biosynthetic enzyme	WCL	CDS	997249	997899	+	147.059	145.56	185.424	0	0	0
KDLCNG_10275	Cytochrome b subunit of the bc complex	WCL	CDS	2066954	2068216	-	146.912	38.8932	52.8747	0	0	0
KDLCNG_00745	ABC-type uncharacterized transport system%2C permease component	WCL	CDS	177317	178159	-	146.347	103.435	103.958	0	0	0
KDLCNG_02640	hypothetical protein	WCL	CDS	561888	561995	-	146.217	895.505	601.76	0	170.951	0
KDLCNG_07455	YqgE/AlgH family protein	WCL	CDS	1487577	1488143	-	145.564	64.152	83.5971	0	0	0
KDLCNG_07005	phosphate ABC transporter ATP-binding protein PstB	WCL	CDS	1407238	1408068	+	145.343	97.8724	134.359	0	0	0
KDLCNG_09015	DnaA regulatory inactivator Hda	WCL	CDS	1809886	1810587	-	145.338	60.1684	92.2783	0	39.4502	0
KDLCNG_06705	putative esterase	WCL	CDS	1352538	1353212	-	145.303	112.056	134.201	0	437.634	0
KDLCNG_08690	aminodeoxychorismate synthase component I	WCL	CDS	1740832	1742190	-	145.249	92.4282	107.115	0	81.513	0
KDLCNG_03915	SUF system Fe-S cluster assembly regulator	WCL	CDS	850435	850896	-	144.734	160.591	104.42	0	0	0
KDLCNG_06215	type III pantothenate kinase	WCL	CDS	1274398	1275126	+	144.525	57.5902	85.9708	0	0	171.601
KDLCNG_01460	NADH-quinone oxidoreductase subunit NuoN	WCL	CDS	331073	332530	+	144.271	239.629	215.072	0	6.33152	19.0668
KDLCNG_07615	Glycerol uptake facilitator or related aquaporin (Major Intrinsic protein Family)	WCL	CDS	1529515	1530342	+	143.932	21.0413	83.1973	0	0	0
KDLCNG_08845	tRNA-Ser(tga)	WCL	tRNA	1772646	1772735	+	143.932	1940.52	1541.36	0	0	772.205
KDLCNG_09485	Alanine acetyltransferase	WCL	CDS	1895780	1896205	+	143.643	72.6175	116.953	0	0	32.6284
KDLCNG_03810	fluoride efflux transporter CrcB	WCL	CDS	827590	827991	+	142.398	61.7314	86.7289	0	0	0
KDLCNG_10280	ubiquinol-cytochrome c reductase iron-sulfur subunit	WCL	CDS	2068221	2068853	-	142.276	31.014	34.9444	0	0	21.9584
KDLCNG_04160	General secretion pathway protein N	WCL	CDS	907419	908186	+	141.362	98.4868	109.584	0	0	72.3942
KDLCNG_09920	SMODS and SLOG-associating 2TM effector domain-containing protein	WCL	CDS	2006317	2006856	+	140.734	81.2092	104.942	0	0	0
KDLCNG_09100	ferrochelatase	WCL	CDS	1826444	1827406	-	140.281	61.2467	94.0662	0	19.1721	0
KDLCNG_07495	Transmembrane protein	WCL	CDS	1497559	1497840	-	139.995	87.096	85.9093	0	0	0
KDLCNG_07945	prolipoprotein diacylglyceryl transferase	WCL	CDS	1587506	1588456	-	139.976	92.1356	103.449	0	19.414	0
KDLCNG_04120	Type II secretory pathway%2C component PulF	WCL	CDS	901445	902662	+	139.78	54.0061	74.9779	0	0	34.2357
KDLCNG_02005	lipoprotein-releasing ABC transporter ATP-binding protein LolD	WCL	CDS	446192	446914	+	139.411	32.4429	55.7984	0	0	0
KDLCNG_04575	hypothetical protein	WCL	CDS	996599	996937	+	138.656	35.8497	75.8144	0	27.2311	0
KDLCNG_03550	Geranylgeranyl pyrophosphate synthase	WCL	CDS	772129	773130	-	138.392	62.4251	89.3538	0	0	13.872
KDLCNG_07060	Serine/threonine protein phosphatase PrpC	WCL	CDS	1417414	1418136	+	138.387	78.7564	97.4652	0	0	0
KDLCNG_03425	hypothetical protein	WCL	CDS	743297	743437	-	138.245	66.9042	60.5101	0	0	0
KDLCNG_09125	Transmembrane protein	WCL	CDS	1830010	1830918	-	138.164	44.9708	58.0544	0	0	0
KDLCNG_07540	ribonuclease III	WCL	CDS	1508311	1508994	+	137.62	187.989	178.326	0	0	40.6424
KDLCNG_04625	CDP-glycerol glycerophosphotransferase%2C TagB/SpsB family	WCL	CDS	1003390	1004424	+	137.555	62.5697	85.8942	0	26.7575	0
KDLCNG_08005	RnfH family protein	WCL	CDS	1599421	1599696	-	136.334	86.526	100.753	0	0	0
KDLCNG_09325	Type IV pilus assembly protein PilE	WCL	CDS	1861174	1861629	-	135.816	134.375	116.651	0	0	152.409
KDLCNG_08820	Membrane-associated serine protease%2C rhomboid family	WCL	CDS	1768381	1769043	+	135.094	159.333	148.228	0	13.9236	0
KDLCNG_00845	6-carboxytetrahydropterin synthase QueD	WCL	CDS	201951	202307	+	134.429	135.216	144.869	0	0	0
KDLCNG_09440	NADPH:quinone reductase or related Zn-dependent oxidoreductase	WCL	CDS	1888645	1889649	+	134.051	71.118	93.8034	0	82.6688	0
KDLCNG_10255	SDR family oxidoreductase	WCL	CDS	2064156	2064932	-	134.009	85.6427	95.9785	0	0	0
KDLCNG_08115	Periplasmic protein Wza involved in polysaccharide export%2C contains SLBB domain of the beta-grasp fold	WCL	CDS	1620980	1621792	-	133.386	459.01	288.53	0	34.064	0
KDLCNG_07635	hypothetical protein	WCL	CDS	1534373	1534555	-	132.809	15.7898	30.5061	0	0	0
KDLCNG_04015	Outer membrane receptor protein%2C Fe transport	WCL	CDS	871760	873811	+	132.569	39.4698	62.3165	0	0	0
KDLCNG_01085	DNA-binding transcriptional regulator%2C HxlR family	WCL	CDS	251341	251775	-	131.879	175.052	155.698	0	0	0
KDLCNG_03605	RNase adapter RapZ	WCL	CDS	783024	783896	-	131.708	40.7896	69.377	0	0	15.9218
KDLCNG_02815	ABC-type multidrug transport system%2C permease component	WCL	CDS	597642	598319	-	131.559	152.675	127.238	0	0	0
KDLCNG_00395	Uncharacterized protein%2C contains Mth938-like domain	WCL	CDS	93658	94038	+	130.494	143.205	131.32	0	0	0
KDLCNG_01785	hypothetical protein	WCL	CDS	404205	404450	+	130.392	315.072	138.73	0	0	169.508
KDLCNG_10855	D-alanine--D-alanine ligase	WCL	CDS	2190697	2191659	-	129.776	51.0977	50.5333	0	47.9302	0
KDLCNG_11010	putative membrane transporter protein PD_1894	WCL	CDS	2220619	2221404	+	129.649	73.0926	95.2815	0	0	35.3682
KDLCNG_06910	Transposase putative helix-turn-helix domain-containing protein	WCL	CDS	1387831	1387992	-	129.463	18.3613	32.51	0	0	0
KDLCNG_09055	hypothetical protein	WCL	CDS	1817889	1818134	-	129.389	21.7648	41.9617	0	0	0
KDLCNG_03090	hypothetical protein	WCL	CDS	669618	669875	+	129.109	144.938	152.283	0	286.243	0
KDLCNG_10895	cell division protein FtsL	WCL	CDS	2201322	2201585	-	128.978	84.6645	107.726	0	104.902	0
KDLCNG_06880	mRNA-degrading endonuclease RelE%2C toxin component of the RelBE toxin-antitoxin system	WCL	CDS	1383357	1383623	+	128.915	147.373	145.966	0	0	0
KDLCNG_08865	hypothetical protein	WCL	CDS	1774932	1775189	+	128.631	56.3282	98.8001	0	0	0
KDLCNG_11215	DNA-binding transcriptional response regulator%2C NtrC family%2C contains REC%2C AAA-type ATPase%2C and a Fis-type DNA-binding domains	WCL	CDS	2261620	2263032	-	127.038	75.363	115.321	0	0	9.83701
KDLCNG_06125	Starvation-inducible outer membrane lipoprotein Slp	WCL	CDS	1259515	1259838	+	126.798	278.567	237.323	0	0	42.9003
KDLCNG_11950	C-terminal processing protease CtpA/Prc%2C contains a PDZ domain	WCL	CDS	2427287	2428741	-	126.678	98.6543	115.829	0	19.0337	9.55305
KDLCNG_09050	dTMP kinase	WCL	CDS	1817194	1817847	-	126.578	35.7359	59.7527	0	0	0
KDLCNG_07040	3-deoxy-D-manno-octulosonic acid kinase	WCL	CDS	1414311	1415060	-	126.332	27.6489	39.605	0	0	240.928
KDLCNG_06680	Transcriptional regulator	WCL	CDS	1347095	1348063	-	125.153	60.8674	71.526	0	0	14.3444
KDLCNG_03720	hypothetical protein	WCL	CDS	806445	806651	+	124.563	367.043	314.47	0	0	67.1483
KDLCNG_11355	Phosphoesterase PA-phosphatase related	WCL	CDS	2297166	2297873	-	124.242	34.2106	60.7	0	0	0
KDLCNG_01955	Folate-binding protein YgfZ%2C synthesis and repair of Fe-S clusters	WCL	CDS	439387	440304	-	124.177	98.1324	108.086	0	0	75.7064
KDLCNG_07955	hypothetical protein	WCL	CDS	1588878	1588985	-	123.371	19.6728	43.8885	0	0	0
KDLCNG_11535	Two-component response regulator%2C AmiR/NasT family%2C consists of REC and RNA-binding antiterminator (ANTAR) domains	WCL	CDS	2337318	2337716	+	123.371	121.409	149.683	0	0	0
KDLCNG_04385	hypothetical protein	WCL	CDS	957252	957422	+	122.649	91.9443	98.5566	0	0	81.2848
KDLCNG_05240	hypothetical protein	WCL	CDS	1127371	1127652	+	122.058	31.6439	85.1623	0	0	0
KDLCNG_11265	DUF3011 domain-containing protein	WCL	CDS	2277302	2277991	-	121.583	62.3234	76.1751	0	0	20.1445
KDLCNG_11540	Phage-related protein	WCL	CDS	2338094	2338357	-	121.034	103.98	132.463	0	0	0
KDLCNG_04925	carboxylating nicotinate-nucleotide diphosphorylase	WCL	CDS	1078612	1079478	-	120.667	59.0102	77.6325	0	0	0
KDLCNG_02270	hypothetical protein	WCL	CDS	492563	492946	+	120.479	26.3369	61.4439	0	0	0
KDLCNG_01530	Malic enzyme	WCL	CDS	346574	348868	+	120.092	72.9143	84.4953	0	76.4251	0
KDLCNG_04560	hypothetical protein	WCL	CDS	995059	995169	+	120.036	16.0785	39.8555	0	0	0
KDLCNG_11455	hypothetical protein	WCL	CDS	2320191	2320370	-	119.258	168.556	169.117	0	0	0
KDLCNG_10780	Zn-dependent amino- or carboxypeptidase%2C M28 family	WCL	CDS	2168943	2170601	-	119.206	30.7877	46.0313	0	0	50.2701
KDLCNG_00530	Zn-dependent oligopeptidase%2C M3 family	WCL	CDS	123486	125510	-	119.167	53.6359	71.1058	0	22.7935	0
KDLCNG_06000	Secreted protein	WCL	CDS	1230124	1230678	+	118.925	104.281	154.298	0	0	50.089
KDLCNG_08885	Thiol:disulfide interchange protein DsbD	WCL	CDS	1779259	1781535	-	118.603	64.4956	71.7018	0	0	85.4615
KDLCNG_10570	5'/3'-nucleotidase SurE	WCL	CDS	2121589	2122377	+	118.367	117.408	145.383	0	0	17.6169
KDLCNG_06550	SMODS and SLOG-associating 2TM effector domain-containing protein	WCL	CDS	1320374	1320856	-	116.73	29.7364	42.7436	0	0	0
KDLCNG_03985	DNA-binding transcriptional regulator%2C MarR family	WCL	CDS	866104	866583	-	116.431	130.49	124.204	0	0	0
KDLCNG_07315	DUF596 domain-containing protein	WCL	CDS	1458553	1458954	-	116.312	46.9328	74.4139	0	0	0
KDLCNG_10140	hypothetical protein	WCL	CDS	2037879	2038052	-	116.28	22.9561	36.9268	0	0	0
KDLCNG_01025	pantoate--beta-alanine ligase	WCL	CDS	237551	238396	+	116.079	40.2831	56.4013	0	10.9118	16.4299
KDLCNG_10480	LD-carboxypeptidase LdcB%2C LAS superfamily	WCL	CDS	2102052	2102660	-	115.875	117.781	126.779	0	0	136.943
KDLCNG_04610	hypothetical protein	WCL	CDS	1000873	1001133	+	115.808	117.548	115.422	0	0	0
KDLCNG_03705	Transposase	WCL	CDS	803445	803573	+	115.72	13.1762	19.5967	0	0	0
KDLCNG_07510	RNA polymerase sigma factor RpoE	WCL	CDS	1502037	1502657	+	115.424	184.616	165.546	0	118.922	0
KDLCNG_08835	hypothetical protein	WCL	CDS	1770038	1770403	-	115.281	118.656	114.829	0	0	0
KDLCNG_01810	hypothetical protein	WCL	CDS	412759	412935	+	115.007	18.7258	39.8716	0	0	0
KDLCNG_10990	bifunctional sulfur transferase/dioxygenase Blh	WCL	CDS	2218142	2219437	+	114.137	43.8047	61.769	0	0	53.6254
KDLCNG_09480	CDP-diacylglycerol--serine O-phosphatidyltransferase	WCL	CDS	1895013	1895783	+	114.09	113.315	118.448	0	0	18.0281
KDLCNG_08490	ABC-type glycerol-3-phosphate transport system%2C permease component	WCL	CDS	1706573	1707409	-	114.085	53.1038	72.8643	0	0	0
KDLCNG_11960	Zn-dependent amino- or carboxypeptidase%2C M28 family	WCL	CDS	2430401	2432122	+	113.484	43.1348	81.4766	0	0	0
KDLCNG_08165	Secreted protein	WCL	CDS	1637845	1638429	-	113.459	90.2163	95.7894	0	0	0
KDLCNG_09725	Secreted protein	WCL	CDS	1949409	1949780	-	113.421	213.608	155.45	0	0	0
KDLCNG_00065	DUF1772 domain-containing protein	WCL	CDS	16261	16803	+	112.919	66.8309	66.3419	0	0	76.7939
KDLCNG_05945	histidine kinase	WCL	CDS	1218042	1219097	+	112.506	69.1319	82.1911	0	34.9672	0
KDLCNG_04310	Fumarate hydratase class II	WCL	CDS	944813	946222	+	112.084	27.3041	50.6492	0	0	39.4318
KDLCNG_06700	Sensor histidine kinase YesM	WCL	CDS	1351484	1352509	-	111.827	78.2769	75.0467	0	0	13.5475
KDLCNG_10095	thiamine-phosphate kinase	WCL	CDS	2029263	2030237	-	111.73	85.2479	87.6149	0	132.553	0
KDLCNG_00075	hypothetical protein	WCL	CDS	17906	18040	-	111.491	18.2563	36.6713	0	0	0
KDLCNG_02720	Thiol-disulfide isomerase or thioredoxin	WCL	CDS	580017	580343	+	111.298	39.5044	67.0004	0	0	0
KDLCNG_11345	UDP-N-acetylmuramate dehydrogenase	WCL	CDS	2295207	2296262	+	111.221	87.0789	101.841	0	0	0
KDLCNG_06785	DUF2058 domain-containing protein	WCL	CDS	1368571	1369206	-	111.15	65.8778	73.037	0	0	0
KDLCNG_00850	hypothetical protein	WCL	CDS	202267	202416	+	111.034	166.573	174.852	0	0	0
KDLCNG_05480	Plasmid stabilization protein ParE	WCL	CDS	1164162	1164470	-	110.994	56.9326	83.175	0	0	0
KDLCNG_02160	Phosphatidylserine/phosphatidylglycerophosphate/cardiolipin synthase	WCL	CDS	470103	472061	+	110.649	101.168	108.773	0	0	0
KDLCNG_00345	Nicotinamide mononucleotide (NMN) deamidase PncC	WCL	CDS	84808	85296	-	109.999	62.9143	84.869	0	0	0
KDLCNG_03110	Sugar lactone lactonase YvrE	WCL	CDS	672355	673371	-	109.905	115.655	110.407	0	0	13.6673
KDLCNG_01090	DUF2867 domain-containing protein	WCL	CDS	251884	252765	+	109.383	132.297	120.619	0	0	0
KDLCNG_05440	Topoisomerase I	WCL	CDS	1156429	1156713	-	109.086	59.6396	93.8751	0	0	0
KDLCNG_09925	DNA polymerase beta domain protein region	WCL	CDS	2006879	2007169	+	108.956	20.1514	60.4484	0	0	0
KDLCNG_00475	succinyl-diaminopimelate desuccinylase	WCL	CDS	110153	111286	+	108.684	110.242	122.052	0	56.9836	0
KDLCNG_02990	8-oxo-dGTP pyrophosphatase MutT and related house-cleaning NTP pyrophosphohydrolases%2C NUDIX family	WCL	CDS	644399	644887	+	108.233	40.8421	49.5428	0	56.634	0
KDLCNG_08285	Lipoprotein	WCL	CDS	1655370	1655882	+	107.979	77.2001	86.0317	300.859	0	0
KDLCNG_12060	Restriction modification system DNA specificity domain	WCL	CDS	2460649	2461866	-	106.86	46.2611	59.1521	0	7.5791	0
KDLCNG_03525	Transposase	WCL	CDS	767512	767652	+	106.746	242.904	189.748	0	0	0
KDLCNG_06135	recombination mediator RecR	WCL	CDS	1260324	1260920	-	106.632	90.2536	90.3353	0	0	0
KDLCNG_05140	Broad specificity phosphatase PhoE	WCL	CDS	1117350	1117994	+	106.347	101.852	118.233	0	0	0
KDLCNG_01875	Membrane-associated serine protease%2C rhomboid family	WCL	CDS	427390	428070	+	106.342	80.2441	85.6888	0	135.556	0
KDLCNG_06970	putative dithiol-disulfide isomerase%2C DsbA/YjbH family (virulence%2C stress resistance)	WCL	CDS	1397400	1398068	-	106.221	130.846	135.877	0	0	41.5536
KDLCNG_10840	cell division protein FtsZ	WCL	CDS	2187111	2188346	-	106.103	68.8967	71.926	0	82.156	0
KDLCNG_09060	hypothetical protein	WCL	CDS	1818150	1818284	-	106.007	35.2536	42.1329	0	136.761	0
KDLCNG_01610	Sulfur transfer protein SufE%2C Fe-S cluster assembly	WCL	CDS	363899	364339	-	105.746	68.4131	112.02	0	0	0
KDLCNG_11565	Transposase	WCL	CDS	2342385	2342579	-	105.656	37.4812	38.8919	0	0	0
KDLCNG_06520	Phage-related protein	WCL	CDS	1317122	1317880	+	105.328	107.605	120.875	0	12.1625	0
KDLCNG_00300	Aminotransferase class IV family protein	WCL	CDS	75271	76068	+	105.283	68.692	65.8657	0	0	0
KDLCNG_07370	Acireductone dioxygenase	WCL	CDS	1469270	1469836	+	105.094	77.9417	87.684	0	0	0
KDLCNG_07685	ParA-like ATPase involved in chromosome/plasmid partitioning or cellulose biosynthesis protein BcsQ	WCL	CDS	1543701	1544522	-	105.06	102.149	104.435	0	0	33.8192
KDLCNG_11180	Prepilin signal peptidase PulO (type II secretory pathway) or related peptidase	WCL	CDS	2254242	2255105	-	104.665	102.692	113.257	208.408	0	0
KDLCNG_10285	Soluble lytic murein transglycosylase or regulatory protein s ( may contain LysM/invasin domain)	WCL	CDS	2068991	2069884	-	104.603	32.2264	46.6573	0	0	0
KDLCNG_03330	Lipoprotein	WCL	CDS	719116	719412	+	104.263	63.239	73.4134	0	0	0
KDLCNG_09490	ribosomal protein S18-alanine N-acetyltransferase	WCL	CDS	1896278	1896676	+	104.2	106.286	129.355	0	0	0
KDLCNG_03215	Tetratricopeptide repeat protein	WCL	CDS	694710	696221	+	103.217	39.2331	54.8258	0	0	27.5788
KDLCNG_01135	hypothetical protein	WCL	CDS	263244	263450	+	103.107	70.6167	62.0799	0	0	0
KDLCNG_00650	DUF4124 domain-containing protein	WCL	CDS	154621	155301	-	103.081	60.2767	82.5954	0	0	0
KDLCNG_00505	transcriptional repressor LexA	WCL	CDS	117015	117650	+	102.809	57.1921	64.2593	0	0	0
KDLCNG_02850	hypothetical protein	WCL	CDS	609227	609424	-	102.809	108.165	121.824	0	0	0
KDLCNG_00945	Phosphoserine phosphatase	WCL	CDS	220470	221192	+	102.724	119.663	114.511	0	51.0725	0
KDLCNG_01735	Nramp family divalent metal transporter	WCL	CDS	387166	388512	+	102.58	25.048	31.8265	38.1937	0	0
KDLCNG_02230	Xanthomonadaceae sRNA sX13	WCL	ncRNA	483185	483302	+	102.46	73.4628	82.1235	0	0	0
KDLCNG_11325	ABC-type polysaccharide/polyol phosphate transport system%2C ATPase component	WCL	CDS	2292486	2293226	+	102.226	167.106	163.613	0	0	0
KDLCNG_00825	adenosylmethionine--8-amino-7-oxononanoate transaminase	WCL	CDS	196745	198202	+	102.132	96.6443	85.6096	0	25.3261	0
KDLCNG_07940	thymidylate synthase	WCL	CDS	1586715	1587509	-	102.111	56.0162	75.9188	0	0	0
KDLCNG_00920	anthranilate synthase component I	WCL	CDS	216250	217755	+	102.072	110.663	113.446	0	67.4269	0
KDLCNG_02985	DUF1249 domain-containing protein	WCL	CDS	643834	644331	+	102.066	50.3433	62.6072	0	0	0
KDLCNG_02845	Transposase	WCL	CDS	608927	609178	-	101.83	84.3119	83.1791	0	0	110.315
KDLCNG_02625	UDP-N-acetyl-D-mannosaminuronate dehydrogenase	WCL	CDS	558513	559805	+	101.33	52.7139	60.2015	0	0	0
KDLCNG_06965	Outer membrane receptor for ferrienterochelin and colicins	WCL	CDS	1394929	1397310	+	101.307	55.8013	59.0339	0	3.87546	17.5059
KDLCNG_10165	23S rRNA pseudouridine(1911/1915/1917) synthase RluD	WCL	CDS	2044023	2045006	-	101.179	71.6857	71.5061	0	0	14.1257
KDLCNG_05015	Late embryogenesis abundant protein LEA-2 subgroup domain-containing protein	WCL	CDS	1091620	1092093	-	100.727	79.9661	90.4436	0	58.4263	0
KDLCNG_01780	glycerol-3-phosphate 1-O-acyltransferase PlsB	WCL	CDS	400825	403416	-	100.619	66.035	83.6319	0	0	26.8127
KDLCNG_11425	exopolyphosphatase	WCL	CDS	2311934	2313460	-	100.506	130.068	114.783	0	30.2271	0
KDLCNG_03340	sulfate ABC transporter permease subunit CysT	WCL	CDS	720579	721439	+	100.015	43.2335	46.1211	0	32.165	0
KDLCNG_05130	phosphomethylpyrimidine synthase ThiC	WCL	CDS	1112871	1114682	-	99.9493	57.5956	68.5939	0	25.4728	0
KDLCNG_11155	30S ribosomal protein S6--L-glutamate ligase	WCL	CDS	2249743	2250648	+	99.5408	58.3461	68.0126	0	10.1891	15.3418
KDLCNG_10470	Tetratricopeptide repeat protein	WCL	CDS	2099105	2099662	+	97.9448	61.3791	57.5741	0	0	0
KDLCNG_06875	CopG family transcriptional regulator	WCL	CDS	1383083	1383373	+	97.9334	112.147	130.308	0	0	0
KDLCNG_11440	phosphate regulon transcriptional regulator PhoB	WCL	CDS	2317096	2317791	-	97.8457	33.091	66.5894	0	0	79.8833
KDLCNG_08040	hypoxanthine-guanine phosphoribosyltransferase	WCL	CDS	1605017	1605571	-	97.5851	48.5418	65.8564	0	0	0
KDLCNG_08425	NDP-sugar epimerase%2C includes UDP-GlcNAc-inverting 4%2C6-dehydratase FlaA1 and capsular polysaccharide biosynthesis protein EpsC	WCL	CDS	1691542	1693449	-	97.2482	77.3251	81.5387	0	9.67647	0
KDLCNG_00410	Glycosyltransferase involved in cell wall bisynthesis	WCL	CDS	97642	98772	+	96.3186	49.2185	70.4078	0	16.3242	0
KDLCNG_08675	Type IV pilus assembly protein PilZ	WCL	CDS	1738324	1738677	-	96.1873	61.4591	89.5622	0	0	39.2647
KDLCNG_09115	Sec-independent protein translocase protein TatB	WCL	CDS	1828792	1829208	+	96.1522	66.644	89.6714	0	0	33.3326
KDLCNG_10240	Acetyltransferase	WCL	CDS	2062431	2062742	-	95.6914	19.0675	40.1748	0	0	89.1006
KDLCNG_02295	crotonase/enoyl-CoA hydratase family protein	WCL	CDS	499318	500190	-	95.3897	143.299	110.641	0	0	15.9218
KDLCNG_09145	Azurin	WCL	CDS	1833028	1833288	+	95.0096	39.3998	65.3787	0	0	266.278
KDLCNG_11090	DNA-binding transcriptional regulator%2C MerR family	WCL	CDS	2239693	2240055	-	94.8221	68.1296	89.3729	0	305.169	0
KDLCNG_03610	HPr(Ser) kinase/phosphatase	WCL	CDS	783893	784843	-	94.4415	49.2403	70	0	0	14.6159
KDLCNG_03345	sulfate ABC transporter permease subunit CysW	WCL	CDS	721436	722395	+	93.6846	37.5357	42.3524	0	125.008	0
KDLCNG_05120	Thioredoxin/glutathione peroxidase BtuE%2C reduces lipid peroxides	WCL	CDS	1111450	1111956	+	93.6839	87.6684	81.6481	50.7366	0	0
KDLCNG_04630	GTP cyclohydrolase II RibA	WCL	CDS	1004851	1006047	-	93.5845	73.2715	64.9417	0	0	0
KDLCNG_05315	Minor coat protein	WCL	CDS	1136736	1137065	-	92.3411	29.1014	62.561	0	27.9738	0
KDLCNG_08460	hypothetical protein	WCL	CDS	1698958	1699119	-	92.1472	96.0032	103.382	0	0	0
KDLCNG_05245	hypothetical protein	WCL	CDS	1127689	1127826	+	92.081	19.707	77.091	0	0	0
KDLCNG_11260	S-methyl-5-thioribose-1-phosphate isomerase	WCL	CDS	2276107	2277171	-	91.7461	44.8473	65.672	0	0	0
KDLCNG_00990	preprotein translocase subunit YajC	WCL	CDS	231344	231694	+	91.7372	247.695	226.269	0	0	39.6003
KDLCNG_00950	hypothetical protein	WCL	CDS	221173	221358	+	91.5331	76.305	82.6802	0	0	373.648
KDLCNG_11730	Outer membrane protein chaperone/metalloprotease BepA/YfgC%2C contains M48 and TPR domains	WCL	CDS	2375514	2377193	-	91.2062	35.6133	42.2583	0	38.464	0
KDLCNG_01775	putative acyl esterase	WCL	CDS	398190	400181	-	91.0416	43.8158	63.4532	0	0	6.97776
KDLCNG_04620	Glycosyltransferase involved in cell wall bisynthesis	WCL	CDS	1002524	1003393	+	91.0391	45.5214	71.3112	0	0	15.9767
KDLCNG_11080	hypothetical protein	WCL	CDS	2239141	2239239	+	90.9703	8.58448	10.6396	0	0	0
KDLCNG_11035	tRNA (adenosine(37)-N6)-threonylcarbamoyltransferase complex ATPase subunit type 1 TsaE	WCL	CDS	2227463	2227951	-	90.8251	11.2968	32.9567	0	0	0
KDLCNG_05590	Phage-related protein	WCL	CDS	1178562	1178900	+	90.6174	57.159	84.2037	0	0	0
KDLCNG_02395	bifunctional UDP-N-acetylglucosamine diphosphorylase/glucosamine-1-phosphate N-acetyltransferase GlmU	WCL	CDS	525564	526937	-	90.418	84.0586	83.7906	0	0	20.2325
KDLCNG_10185	Fe2+ transport protein FeoA	WCL	CDS	2048517	2048753	-	90.0554	76.0216	88.888	0	350.558	0
KDLCNG_06625	bifunctional lysylphosphatidylglycerol flippase/synthetase MprF	WCL	CDS	1331905	1334496	+	90.0054	93.8391	83.5913	0	56.9836	0
KDLCNG_02710	ribonucleotide-diphosphate reductase subunit beta	WCL	CDS	578511	579551	+	89.9504	221.242	146.413	0	79.8099	0
KDLCNG_01800	hypothetical protein	WCL	CDS	410426	410602	+	89.9142	163.251	148.774	0	0	0
KDLCNG_05515	Type II toxin-antitoxin system RelE/ParE family toxin	WCL	CDS	1167816	1168142	+	89.7927	140.085	135.611	0	0	0
KDLCNG_00165	Protein N-acetyltransferase%2C RimJ/RimL family	WCL	CDS	39200	39739	+	89.7865	102.928	97.3349	0	0	77.2205
KDLCNG_10815	Peptidoglycan-binding domain%2C expansin YoaJ	WCL	CDS	2178971	2180725	-	89.558	39.515	46.0941	0	5.26003	7.92005
KDLCNG_06690	hydroxymethylbilane synthase	WCL	CDS	1349775	1350692	-	89.5042	65.0822	73.7785	0	10.0559	0
KDLCNG_06075	Acetolactate synthase small subunit%2C contains ACT domain	WCL	CDS	1247947	1248192	+	89.2682	44.9115	63.3707	0	0	0
KDLCNG_08915	GtrA/DPMS transmembrane domain-containing protein	WCL	CDS	1787482	1787895	-	89.1011	58.2998	54.1927	0	0	167.871
KDLCNG_07030	symmetrical bis(5'-nucleosyl)-tetraphosphatase	WCL	CDS	1411376	1412263	+	88.7769	46.7042	48.1587	0	0	0
KDLCNG_03470	tryptophan synthase subunit beta	WCL	CDS	751028	752413	+	88.656	57.3321	56.01	0	0	10.0286
KDLCNG_07680	putative chromosome-partitioning protein ParB	WCL	CDS	1542769	1543701	-	88.0653	80.4319	73.1569	0	0	0
KDLCNG_00025	Membrane protease YdiL%2C CAAX protease family	WCL	CDS	7232	8062	+	87.7402	140.519	136.64	0	0	16.7265
KDLCNG_09885	hypothetical protein	WCL	CDS	1998865	1998999	-	87.7303	98.2065	85.0461	0	0	0
KDLCNG_03830	SAM-dependent methyltransferase%2C MidA family	WCL	CDS	831639	832823	+	87.5568	35.4289	50.9328	0	0	0
KDLCNG_00160	23S rRNA A2030 N6-methylase RlmJ	WCL	CDS	37722	38603	+	87.0029	58.8738	66.9971	0	0	0
KDLCNG_04685	Membrane protein AmpE required for beta-lactamase induction	WCL	CDS	1021005	1021898	+	86.5251	27.9485	33.2256	0	0	0
KDLCNG_03560	hypothetical protein	WCL	CDS	774163	774315	+	86.2789	74.4325	108.775	0	0	0
KDLCNG_03250	3-methyladenine DNA glycosylase/8-oxoguanine DNA glycosylase	WCL	CDS	701662	702342	+	85.6892	47.5475	63.88	0	0	20.4107
KDLCNG_05115	Dipeptide/tripeptide permease	WCL	CDS	1109526	1111058	-	85.5467	137.819	142.848	0	0	9.06699
KDLCNG_02860	Outer membrane translocation and assembly module TamA	WCL	CDS	610202	612073	+	85.1469	64.2846	66.9018	0	0	0
KDLCNG_10110	GTP cyclohydrolase II	WCL	CDS	2031293	2032426	-	85.0757	57.5569	63.6267	0	113.967	0
KDLCNG_11330	Transposase	WCL	CDS	2293389	2293568	+	84.9887	112.371	101.236	0	0	0
KDLCNG_09850	Putative cytochrome P450 133B2	WCL	CDS	1985606	1986805	-	84.4061	35.8359	47.224	0	138.47	0
KDLCNG_06730	DUF58 domain-containing protein	WCL	CDS	1358111	1358965	-	83.8344	48.4075	61.3515	0	0	0
KDLCNG_05775	DUF497 domain-containing protein	WCL	CDS	1200406	1200672	-	83.6333	98.6733	111.644	0	103.723	0
KDLCNG_01505	DNA-binding response regulator%2C NarL/FixJ family%2C contains REC and HTH domains	WCL	CDS	340403	341170	+	83.5322	30.542	41.0083	0	0	18.0986
KDLCNG_04080	DUF1631 domain-containing protein	WCL	CDS	888322	890808	+	83.3385	39.8448	56.7109	0	14.8474	0
KDLCNG_12215	tRNA-His(gtg)	WCL	tRNA	2489711	2489787	+	83.3153	980.103	813.932	0	239.775	0
KDLCNG_08680	DNA polymerase III subunit delta'	WCL	CDS	1738698	1739669	-	83.1356	54.9963	63.5028	0	18.9945	0
KDLCNG_06725	CubicO group peptidase%2C beta-lactamase class C family	WCL	CDS	1356614	1357981	+	82.698	147.919	138.133	0	0	71.1242
KDLCNG_02360	ribosome biogenesis factor YjgA	WCL	CDS	518215	518766	-	82.4706	103.308	90.4484	0	0	25.1806
KDLCNG_04840	bifunctional tetrahydrofolate synthase/dihydrofolate synthase	WCL	CDS	1061399	1062697	-	82.0572	78.8365	80.9251	0	0	53.5015
KDLCNG_11040	NAD(P)H-hydrate repair enzyme Nnr%2C NAD(P)H-hydrate dehydratase domain	WCL	CDS	2227948	2229438	-	81.6679	43.3197	56.0925	0	0	9.3224
KDLCNG_08125	3-isopropylmalate dehydratase small subunit	WCL	CDS	1624002	1624649	-	81.4856	291.551	242.199	0	128.213	0
KDLCNG_06645	Beta-ketoacyl synthase N-terminal domain-containing protein	WCL	CDS	1339783	1340562	+	81.2981	40.3141	61.849	0	0	0
KDLCNG_02375	Multimeric flavodoxin WrbA%2C includes NAD(P)H:quinone oxidoreductase	WCL	CDS	521418	521987	+	81.1649	90.0558	90.1792	0	97.1721	0
KDLCNG_02065	HigA family addiction module antitoxin	WCL	CDS	457886	458161	+	80.9061	81.5993	99.2261	0	0	0
KDLCNG_05995	DUF2145 domain-containing protein	WCL	CDS	1229399	1230127	+	80.8933	76.2429	76.0011	0	63.3152	0
KDLCNG_00895	acetyl-CoA carboxylase carboxyltransferase subunit alpha	WCL	CDS	207949	208908	-	80.8335	147.575	123.985	0	0	0
KDLCNG_08780	Na+/H+-dicarboxylate symporter	WCL	CDS	1762533	1763846	+	80.3693	19.2739	33.2671	0	21.0761	0
KDLCNG_04480	hypothetical protein	WCL	CDS	983624	983818	+	80.3491	56.2218	54.0166	0	0	0
KDLCNG_04845	VirK protein	WCL	CDS	1063423	1063860	+	80.2755	296.482	199.602	0	0	0
KDLCNG_02275	peptide chain release factor 2	WCL	CDS	493256	494164	+	80.2113	49.365	60.2561	0	0	0
KDLCNG_06245	Fimbrillin	WCL	CDS	1278577	1279119	-	79.7479	29.1114	46.3617	0	51.0019	0
KDLCNG_07935	Dihydrofolate reductase	WCL	CDS	1586106	1586606	-	79.0459	27.8199	48.3562	0	0	0
KDLCNG_10715	Secreted protein	WCL	CDS	2154357	2154629	-	78.6319	19.6122	25.465	0	0	0
KDLCNG_04445	5'-nucleotidase	WCL	CDS	974730	975686	+	78.5086	16.6065	28.2867	0	0	0
KDLCNG_07070	ribonuclease HI	WCL	CDS	1418930	1419382	-	78.162	89.6766	95.5664	0	0	0
KDLCNG_02365	metalloprotease PmbA	WCL	CDS	518844	520211	+	78.0987	59.329	51.1262	0	26.9922	0
KDLCNG_02955	AraC-type DNA-binding domain and AraC-containing proteins	WCL	CDS	636874	637731	+	77.9335	31.3994	29.7091	0	0	64.8004
KDLCNG_10850	Cell division septal protein FtsQ	WCL	CDS	2189754	2190590	-	77.8252	40.4117	39.3895	0	0	83.0328
KDLCNG_10755	Secreted protein	WCL	CDS	2162548	2162832	-	77.4855	26.8378	26.6103	0	0	0
KDLCNG_00170	transcription-repair coupling factor	WCL	CDS	39807	43394	+	77.2958	111.562	106.536	0	69.4667	0
KDLCNG_09730	tRNA dihydrouridine(20/20a) synthase DusA	WCL	CDS	1950020	1951018	-	77.1839	43.2163	42.386	0	64.6841	0
KDLCNG_04570	hypothetical protein	WCL	CDS	996306	996524	+	77.1771	95.8522	87.5364	0	0	0
KDLCNG_10900	16S rRNA (cytosine(1402)-N(4))-methyltransferase RsmH	WCL	CDS	2201582	2202619	-	76.8987	39.3001	44.8525	0	0	0
KDLCNG_08055	23S rRNA (uracil(1939)-C(5))-methyltransferase RlmD	WCL	CDS	1607330	1608736	-	76.8984	30.2013	38.1802	0	0	0
KDLCNG_00430	Alpha-L-fucosidase	WCL	CDS	102966	104348	+	76.8948	30.2338	39.2997	0	0	20.1008
KDLCNG_10175	DUF6587 domain-containing protein	WCL	CDS	2046368	2046667	-	76.4898	22.0965	36.8663	0	0	0
KDLCNG_09395	type IV pilus biogenesis/stability protein PilW	WCL	CDS	1879141	1879950	-	76.4594	167.035	134.721	0	45.5869	0
KDLCNG_06275	Heat shock protein Hsp33	WCL	CDS	1284820	1285680	+	76.229	98.3118	106.433	0	53.6083	0
KDLCNG_00370	dihydropteroate synthase	WCL	CDS	89434	90330	-	75.7829	176.321	142.557	0	0	0
KDLCNG_07750	hypothetical protein	WCL	CDS	1556136	1556267	-	75.7047	51.5069	61.4439	0	0	0
KDLCNG_11820	hypothetical protein	WCL	CDS	2393342	2393584	-	75.1394	22.3832	32.9434	0	0	0
KDLCNG_00340	hypothetical protein	WCL	CDS	84661	84798	+	75.0952	91.1448	61.8255	0	0	0
KDLCNG_08685	Endolytic transglycosylase MltG%2C terminates peptidoglycan polymerization	WCL	CDS	1739666	1740760	-	74.9238	42.4544	60.3136	0	0	0
KDLCNG_09365	hypothetical protein	WCL	CDS	1872988	1873143	-	74.3388	43.038	45.9141	0	0	0
KDLCNG_04900	exodeoxyribonuclease III	WCL	CDS	1074703	1075497	-	74.3328	26.6184	36.8332	0	0	0
KDLCNG_10575	protein-L-isoaspartate(D-aspartate) O-methyltransferase	WCL	CDS	2122335	2123051	+	74.3321	40.5374	49.5077	0	0	0
KDLCNG_02605	hypothetical protein	WCL	CDS	554468	554722	+	74.0224	33.328	57.4164	0	0	0
KDLCNG_03625	LPS export ABC transporter ATP-binding protein	WCL	CDS	786947	787669	-	73.7153	45.0205	54.9243	0	25.5362	0
KDLCNG_09025	DUF2066 domain-containing protein	WCL	CDS	1811738	1812844	-	73.6658	31.2461	39.5829	0	0	12.5562
KDLCNG_01430	NADH-quinone oxidoreductase subunit NuoH	WCL	CDS	324804	325895	+	73.5479	98.3725	95.2042	0	0	89.1006
KDLCNG_01180	hypothetical protein	WCL	CDS	271968	272207	+	73.5084	93.485	70.2215	0	0	0
KDLCNG_10860	UDP-N-acetylmuramate--L-alanine ligase	WCL	CDS	2191662	2193095	-	73.3858	46.7603	51.2705	0	103	0
KDLCNG_09370	molybdopterin-synthase adenylyltransferase MoeB	WCL	CDS	1873512	1874651	+	73.1567	73.7294	74.3794	0	0	0
KDLCNG_03855	DNA-binding transcriptional regulator%2C LacI/PurR family	WCL	CDS	836237	837313	+	72.854	54.0536	63.2776	0	0	0
KDLCNG_02715	flavodoxin	WCL	CDS	579563	580045	+	72.7964	119.826	108.385	0	0	0
KDLCNG_10485	carbonate dehydratase	WCL	CDS	2102738	2103400	-	72.7571	55.8885	57.9884	0	0	0
KDLCNG_01285	NAD dependent epimerase/dehydratase family enzyme	WCL	CDS	295622	296518	-	71.7943	47.6568	50.024	0	0	0
KDLCNG_04650	hypothetical protein	WCL	CDS	1007922	1009133	+	71.7627	45.859	51.5364	21.224	0	0
KDLCNG_10155	putative thiol-disulfide oxidoreductase YuxK%2C DCC family	WCL	CDS	2042315	2042761	-	71.2072	30.2301	31.8118	0	0	0
KDLCNG_08485	Glycogen debranching enzyme (alpha-1%2C6-glucosidase)	WCL	CDS	1703415	1706576	-	71.0493	26.8237	39.2415	0	0	21.9793
KDLCNG_04380	hypothetical protein	WCL	CDS	957134	957298	+	71.0316	37.6	30.0038	0	0	0
KDLCNG_11805	5-(carboxyamino)imidazole ribonucleotide synthase	WCL	CDS	2391005	2392189	-	70.8991	97.3937	80.6214	0	0	70.3782
KDLCNG_07810	DNA modification methylase	WCL	CDS	1565808	1566521	-	70.6703	105.34	95.1531	0	0	0
KDLCNG_07065	DNA polymerase III subunit epsilon	WCL	CDS	1418214	1418933	-	70.5955	42.7293	45.4977	0	0	0
KDLCNGDGEF_69	TPP riboswitch (THI element)	WCL	regulatory_region	1114753	1114851	-	69.7854	58.3745	44.6864	0	0	0
KDLCNG_03700	acetylornithine transaminase	WCL	CDS	801965	803200	+	69.3711	20.834	28.8045	0	0	0
KDLCNG_07915	Periplasmic protein TonB%2C links inner and outer membranes	WCL	CDS	1581306	1582421	+	69.3131	123.063	94.8557	0	0	0
KDLCNG_10145	energy-dependent translational throttle protein EttA	WCL	CDS	2038245	2039909	+	69.2802	191.615	173.783	0	0	16.6963
KDLCNG_07480	hypothetical protein	WCL	CDS	1494857	1494979	-	69.208	32.4745	32.5417	0	0	0
KDLCNG_03170	Colicin V synthesis protein	WCL	CDS	682832	683110	+	68.9815	50.87	31.713	0	0	0
KDLCNG_09030	Phosphoribosylformylglycinamidine cyclo-ligase	WCL	CDS	1812910	1814016	+	68.5393	50.9765	58.2325	0	0	25.1124
KDLCNG_08430	UDP-N-acetylmuramyl pentapeptide phosphotransferase/UDP-N-acetylglucosamine-1-phosphate transferase	WCL	CDS	1693462	1694439	-	68.4972	57.0921	56.4357	0	151.024	0
KDLCNG_03940	DUF484 domain-containing protein	WCL	CDS	855661	856332	+	68.4781	46.7931	43.8885	0	0	20.6841
KDLCNG_00495	hypothetical protein	WCL	CDS	116563	116673	+	67.7983	28.3288	40.8044	0	0	0
KDLCNG_01625	hypothetical protein	WCL	CDS	366546	366755	+	67.5601	936.874	520.643	0	0	66.189
KDLCNG_03620	RNA polymerase factor sigma-54	WCL	CDS	785517	786857	-	67.4353	37.2014	56.5543	0	0	10.3652
KDLCNG_07160	Membrane protein	WCL	CDS	1437443	1437616	-	67.3576	238.841	168.29	0	0	0
KDLCNG_05080	cell envelope integrity protein TolA	WCL	CDS	1102825	1103865	+	67.3147	103.437	93.7974	0	97.5455	0
KDLCNG_05250	hypothetical protein	WCL	CDS	1127835	1128056	+	67.2426	39.4306	89.2003	0	0	0
KDLCNG_03600	Phosphotransferase system%2C mannose/fructose-specific component IIA	WCL	CDS	782259	782651	-	67.179	57.0901	49.0479	0	46.9789	0
KDLCNG_04920	hypothetical protein	WCL	CDS	1078458	1078595	+	67.0493	30.1763	41.9803	559.206	0	0
KDLCNG_04155	type II secretion system protein GspM	WCL	CDS	906797	907429	+	67.0451	60.0141	70.7208	0	0	21.9584
KDLCNG_03665	hypothetical protein	WCL	CDS	792255	792830	-	66.6116	32.165	64.1869	0	0	0
KDLCNG_01405	NADH-quinone oxidoreductase subunit C	WCL	CDS	318657	319409	+	66.5186	105.302	112.746	0	147.113	0
KDLCNG_00145	Aspartate/aromatic aminotransferase	WCL	CDS	32820	34022	+	66.454	88.5893	81.9543	0	0	0
KDLCNG_10685	4-hydroxythreonine-4-phosphate dehydrogenase PdxA	WCL	CDS	2146704	2147696	-	66.3444	43.0495	51.3402	0	0	0
KDLCNG_03570	Kef-type K+ transport system%2C membrane component KefB	WCL	CDS	776736	777944	+	66.3283	33.7415	32.5842	0	0	45.9874
KDLCNG_03440	hypothetical protein	WCL	CDS	745604	745819	+	66.2546	111.348	85.8263	0	0	0
KDLCNG_11175	dephospho-CoA kinase	WCL	CDS	2253607	2254230	-	66.035	71.9116	68.5335	0	0	0
KDLCNG_07690	Glyoxylase or a related metal-dependent hydrolase%2C beta-lactamase superfamily II	WCL	CDS	1544794	1545747	-	65.8236	42.5823	48.6914	0	9.67647	0
KDLCNG_11400	hypothetical protein	WCL	CDS	2306109	2306198	-	65.7977	171.861	159.169	0	0	0
KDLCNG_00830	16S rRNA (uracil(1498)-N(3))-methyltransferase	WCL	CDS	198193	198927	+	65.6299	56.6576	59.6167	0	0	0
KDLCNG_07450	Holliday junction resolvase RuvX	WCL	CDS	1487117	1487584	-	65.3759	63.0134	62.1191	0	0	0
KDLCNG_10105	6%2C7-dimethyl-8-ribityllumazine synthase	WCL	CDS	2030798	2031262	-	65.0018	73.1066	81.3211	0	79.4095	0
KDLCNG_04975	Phenylacetate-coenzyme A ligase (Phenylacetyl-CoA ligase) (PA-CoA ligase)	WCL	CDS	1086930	1087319	-	64.8487	85.8581	67.7908	0	0	0
KDLCNG_03945	tyrosine recombinase XerC	WCL	CDS	856356	857240	+	64.8219	51.568	48.441	0	0	0
KDLCNG_11725	lipoprotein insertase outer membrane protein LolB	WCL	CDS	2374861	2375517	-	64.4081	13.5823	19.7197	0	0	42.3126
KDLCNG_10740	DUF6624 domain-containing protein	WCL	CDS	2159048	2159695	-	64.3508	35.411	42.7506	0	0	0
KDLCNG_00175	hypothetical protein	WCL	CDS	43698	44462	+	64.3463	160.53	115.384	0	0	36.3391
KDLCNG_07665	Glycosyltransferase involved in cell wall bisynthesis	WCL	CDS	1540730	1541452	-	64.1596	93.5673	85.2274	0	0	19.225
KDLCNG_01515	Secreted peptide	WCL	CDS	343134	343361	+	63.8497	15.6554	12.4736	0	0	0
KDLCNG_06070	acetolactate synthase 2 catalytic subunit	WCL	CDS	1246212	1247963	+	63.7979	48.8963	42.686	0	21.0761	7.93362
KDLCNG_07045	ADP-heptose:LPS heptosyltransferase	WCL	CDS	1415082	1416134	+	63.7357	105.083	96.6296	0	0	0
KDLCNG_00755	3-oxoacyl-ACP reductase FabG	WCL	CDS	180912	181724	-	63.5822	113.106	107.664	0	56.7734	0
KDLCNG_03175	hypothetical protein	WCL	CDS	684210	684485	+	63.4733	33.5635	57.6275	0	367.916	0
KDLCNG_10705	2-octaprenyl-6-methoxyphenyl hydroxylase	WCL	CDS	2151960	2153168	+	63.3691	38.5918	54.6264	21.2767	0	0
KDLCNG_08525	hypothetical protein	WCL	CDS	1712003	1712263	-	63.3397	8.46608	11.7036	0	0	0
KDLCNG_10235	UDP-3-O-(3-hydroxymyristoyl)-like protein	WCL	CDS	2061790	2062434	-	63.3112	25.43	34.6209	0	0	0
KDLCNG_09630	Extracellular substrate-binding protein	WCL	CDS	1928285	1929586	-	62.7277	46.3443	56.7921	0	0	0
KDLCNG_05305	Zona occludens toxin N-terminal domain-containing protein	WCL	CDS	1135434	1136615	-	62.6247	60.684	50.8839	0	15.6199	0
KDLCNG_09045	DUF3108 domain-containing protein	WCL	CDS	1815924	1816607	+	62.5872	41.4992	42.0405	0	0	0
KDLCNG_11365	Signal transduction histidine kinase	WCL	CDS	2299333	2300550	+	62.2931	30.9105	38.9159	0	0	11.4119
KDLCNG_00140	orotidine-5'-phosphate decarboxylase	WCL	CDS	30962	31696	-	62.2728	68.7985	72.5145	0	0	37.8223
KDLCNG_09715	Signal transduction histidine kinase	WCL	CDS	1947171	1948619	-	62.2388	70.2062	62.8068	0	0	0
KDLCNG_06160	hypothetical protein	WCL	CDS	1264190	1264342	+	62.0885	147.199	110.151	0	0	0
KDLCNG_08500	ABC-type glycerol-3-phosphate transport system%2C periplasmic component	WCL	CDS	1708284	1709576	-	61.8285	27.7372	40.7318	0	78.5343	0
KDLCNG_03185	rod shape-determining protein MreC	WCL	CDS	685942	686892	+	61.361	71.0454	65.5696	27.0489	0	0
KDLCNG_08400	hypothetical protein	WCL	CDS	1685040	1686104	-	61.2799	91.6097	81.9911	24.1535	0	0
KDLCNG_03275	DNA (cytosine-5-)-methyltransferase	WCL	CDS	708396	709463	-	61.1078	19.7347	28.7987	0	0	0
KDLCNG_00800	Membrane protein implicated in regulation of membrane protease activity	WCL	CDS	192765	193196	-	60.8286	90.4948	68.0271	0	0	0
KDLCNG_03730	Protein thiol-disulfide isomerase DsbC	WCL	CDS	808535	809182	+	60.7334	304.535	257.804	0	0	0
KDLCNG_11560	heme ABC exporter ATP-binding protein CcmA	WCL	CDS	2340523	2342394	-	60.3673	46.5791	47.5458	0	54.244	0
KDLCNG_04355	Antitoxin SocA-like Panacea domain-containing protein	WCL	CDS	953388	953639	+	60.2167	10.4547	22.1532	0	0	0
KDLCNG_00970	Xaa-Pro aminopeptidase	WCL	CDS	224605	225807	+	60.1983	36.5943	45.1799	0	0	57.771
KDLCNG_06655	hypothetical protein	WCL	CDS	1341673	1341876	-	59.8711	59.5738	56.2805	0	0	0
KDLCNG_03060	Transmembrane protein	WCL	CDS	662063	662194	+	59.8161	23.1781	11.1716	0	0	0
KDLCNG_00125	Type IV pilus assembly protein PilX	WCL	CDS	25854	26441	+	59.797	66.9196	65.0266	0	47.0987	0
KDLCNG_04090	prolyl aminopeptidase	WCL	CDS	891235	892176	-	59.7208	30.4038	52.4425	0	0	147.555
KDLCNG_08825	hypothetical protein	WCL	CDS	1769143	1769388	-	59.6793	31.7835	36.3953	0	0	0
KDLCNG_11020	DUF1684 domain-containing protein	WCL	CDS	2222825	2223787	-	59.5715	33.2709	31.1731	0	0	0
KDLCNG_09870	FAD/FMN-containing lactate dehydrogenase/glycolate oxidase	WCL	CDS	1993643	1995028	+	59.193	24.7724	33.8188	0	0	0
KDLCNG_11755	Alpha/beta superfamily hydrolase	WCL	CDS	2382599	2383126	-	59.1151	25.4315	27.3305	0	0	52.6504
KDLCNG_05210	Zona occludens toxin N-terminal domain-containing protein	WCL	CDS	1123982	1125199	+	59.0518	36.6321	38.1376	0	0	79.8833
KDLCNG_12055	Type I site-specific restriction-modification system%2C R (restriction) subunit and related helicases	WCL	CDS	2457629	2460652	-	58.6256	34.8208	35.7726	0	0	0
KDLCNG_10065	Peroxiredoxin	WCL	CDS	2026025	2026504	+	58.6011	117.033	98.3102	0	0	28.9577
KDLCNG_08560	Aminotransferase	WCL	CDS	1717705	1718853	-	58.5179	12.7221	18.7013	0	0	0
KDLCNG_02305	UDP-N-acetyl-alpha-D-muramoyl-L-alanyl-L-glutamate epimerase	WCL	CDS	503167	504528	+	58.515	84.3624	80.5846	0	67.7779	0
KDLCNG_00445	tRNA (guanosine(37)-N1)-methyltransferase TrmD	WCL	CDS	105394	106275	+	58.4682	117.459	92.0762	0	0	0
KDLCNG_03640	3-deoxy-D-manno-octulosonate 8-phosphate phosphatase KdsC and related HAD superfamily phosphatases	WCL	CDS	788743	789291	-	58.4269	60.5277	65.6169	0	0	0
KDLCNG_08535	SMC-Scp complex subunit ScpB	WCL	CDS	1713534	1714277	+	58.3689	73.335	48.2773	0	0	0
KDLCNG_06540	Stress-response A/B barrel domain-containing protein	WCL	CDS	1319467	1319856	+	57.8893	18.0868	52.9362	0	118.351	0
KDLCNG_05430	Membrane protein	WCL	CDS	1155054	1155452	+	57.8204	43.4517	38.2787	0	0	0
KDLCNG_00490	NAD(P)H-dependent flavin oxidoreductase YrpB%2C nitropropane dioxygenase family	WCL	CDS	115511	116542	+	57.7404	18.1173	29.8033	0	0	0
KDLCNG_04390	DUF218 domain-containing protein	WCL	CDS	957470	958027	+	57.4846	48.89	54.7426	0	16.5436	0
KDLCNG_10920	Di- and tricarboxylate antiporter	WCL	CDS	2204377	2206239	-	57.4141	32.3432	35.1108	0	0	0
KDLCNG_03995	hypothetical protein	WCL	CDS	869261	869359	+	57.3238	970.047	716.047	0	0	561.604
KDLCNG_07780	IS6 family transposase	WCL	CDS	1561093	1561485	+	57.1335	15.3538	25.9981	0	0	0
KDLCNG_08830	endonuclease III	WCL	CDS	1769355	1770041	-	57.1061	55.5442	52.2829	0	0	0
KDLCNG_10875	phospho-N-acetylmuramoyl-pentapeptide-transferase	WCL	CDS	2195522	2196607	-	57.0277	34.2763	40.0573	0	17.0006	12.799
KDLCNG_08190	hypothetical protein	WCL	CDS	1641742	1641843	-	56.8473	45.826	43.3721	0	271.51	0
KDLCNG_04065	ribonuclease PH	WCL	CDS	885458	886183	+	56.7573	37.6937	36.8518	0	0	0
KDLCNG_11500	4a-hydroxytetrahydrobiopterin dehydratase	WCL	CDS	2328245	2328595	+	56.5888	98.5455	85.8263	0	0	0
KDLCNG_09450	hypothetical protein	WCL	CDS	1890344	1890520	-	56.4578	447.499	390.979	0	0	78.5293
KDLCNG_08850	DUF2321 domain-containing protein	WCL	CDS	1772758	1773234	+	56.3833	308.944	231.422	0	0	87.4195
KDLCNG_08360	bifunctional riboflavin kinase/FAD synthetase	WCL	CDS	1675192	1676139	-	56.3497	42.5828	35.5552	0	0	0
KDLCNG_12030	hypothetical protein	WCL	CDS	2449569	2449739	-	56.2744	17.8919	32.6469	0	0	0
KDLCNG_03840	Glucokinase-like protein XF_1460	WCL	CDS	833247	834251	-	56.2227	54.3744	60.9984	0	0	0
KDLCNG_01375	hypothetical protein	WCL	CDS	315700	315969	+	56.2022	12.5906	13.6542	0	0	0
KDLCNG_10490	Glycosyltransferase involved in cell wall bisynthesis	WCL	CDS	2103535	2104647	-	56.0877	81.3212	74.291	0	16.5882	12.4885
KDLCNG_03410	Soluble lytic murein transglycosylase or regulatory protein s ( may contain LysM/invasin domain)	WCL	CDS	739217	741160	-	56.0372	173.339	123.863	0	4.74864	14.3001
KDLCNG_01190	High-affinity branched-chain amino acid transport protein (ABC superfamily%2C membrane)	WCL	CDS	273032	273340	+	55.8961	92.4124	58.2907	0	29.8749	0
KDLCNG_02765	malate dehydrogenase	WCL	CDS	587228	588214	-	55.8731	149.48	102.771	0	0	0
KDLCNG_05285	Zona occludens toxin N-terminal domain-containing protein	WCL	CDS	1132324	1133541	+	55.5067	37.0507	41.4238	0	0	68.4714
KDLCNG_00105	hypothetical protein	WCL	CDS	23314	23502	+	55.4842	80.9394	69.6642	0	0	0
KDLCNG_09910	Phage-related protein	WCL	CDS	2005024	2005671	+	55.4026	40.3948	44.051	0	0	0
KDLCNG_11435	phosphate regulon sensor histidine kinase PhoR	WCL	CDS	2315738	2317078	-	55.3834	57.2914	54.2764	0	55.0714	0
KDLCNG_04300	adenylosuccinate lyase	WCL	CDS	942921	944288	-	55.3725	52.9301	53.7441	0	0	0
KDLCNG_05360	hypothetical protein	WCL	CDS	1141344	1141526	-	55.2809	9.28813	23.599	0	0	0
KDLCNG_11795	YhgN family NAAT transporter	WCL	CDS	2389081	2389677	-	55.1758	21.6381	26.1125	0	0	69.8477
KDLCNG_00565	Phage-related protein	WCL	CDS	134394	134846	-	55.013	57.7832	56.9678	0	0	0
KDLCNG_08495	ABC-type sugar transport system%2C permease component	WCL	CDS	1707406	1708287	-	54.9713	33.0503	34.1554	0	0	0
KDLCNG_07765	porphobilinogen synthase	WCL	CDS	1558497	1559501	+	54.8723	77.9676	64.7715	0	0	0
KDLCNG_11220	K+-sensing histidine kinase KdpD	WCL	CDS	2263218	2264828	-	54.8314	55.1277	53.4834	0	63.0322	0
KDLCNG_10770	glutamate--tRNA ligase	WCL	CDS	2166835	2168238	+	54.3921	72.0326	73.6726	0	0	0
KDLCNG_00635	bifunctional phosphopantothenoylcysteine decarboxylase/phosphopantothenate--cysteine ligase CoaBC	WCL	CDS	150367	151596	+	54.3633	29.227	39.2213	0	7.50516	0
KDLCNG_07025	Co2+/Mg2+ efflux protein ApaG	WCL	CDS	1410978	1411361	+	54.296	33.1978	47.1801	0	0	0
KDLCNG_09770	Putative cytochrome P450 133B1	WCL	CDS	1960979	1962187	+	53.6749	82.4558	73.1837	0	0	80.478
KDLCNG_04600	DUF3426 domain-containing protein	WCL	CDS	999618	1000178	-	53.6586	41.054	56.8907	0	197.462	0
KDLCNG_04590	branched-chain amino acid aminotransferase	WCL	CDS	997993	999081	+	53.5853	54.4725	57.0671	0	0	0
KDLCNG_08810	hypothetical protein	WCL	CDS	1767950	1768177	-	53.5689	25.7196	38.3447	0	0	0
KDLCNG_02970	Small-conductance mechanosensitive channel	WCL	CDS	639485	640300	-	53.3699	75.0921	57.5713	0	0	0
KDLCNG_03475	tryptophan synthase subunit alpha	WCL	CDS	752539	753345	+	53.0479	27.381	29.3677	0	0	17.2239
KDLCNG_06810	ABC-type multidrug transport system%2C ATPase component	WCL	CDS	1373810	1374685	+	52.9536	45.8888	52.5459	29.3647	0	0
KDLCNG_04165	type II secretion system secretin GspD	WCL	CDS	908231	910558	+	52.8353	41.398	43.6622	0	0	5.97066
KDLCNG_11865	putative multidrug resistance protein NorM	WCL	CDS	2407639	2409000	-	52.8085	125.046	86.7716	0	6.77779	0
KDLCNG_04665	Carbonic anhydrase or acetyltransferase%2C isoleucine patch superfamily	WCL	CDS	1013571	1014134	-	52.4982	91.3152	73.0229	0	0	0
KDLCNG_00110	Type IV pilus assembly protein FimT	WCL	CDS	23846	24421	+	52.4754	32.3125	41.694	0	0	0
KDLCNG_10565	hypothetical protein	WCL	CDS	2121253	2121555	-	52.117	25.2435	30.5916	0	0	0
KDLCNG_09550	site-specific DNA-methyltransferase (cytosine-N(4)-specific)	WCL	CDS	1908837	1909088	-	51.894	47.8892	56.01	0	0	0
KDLCNG_00510	recombinase RecA	WCL	CDS	117832	118875	+	51.8771	32.9689	32.2858	98.5574	0	0
KDLCNG_04790	glutathione synthase	WCL	CDS	1046373	1047317	-	51.5676	57.8267	48.9322	0	0	14.7087
KDLCNG_11550	Guanyl-specific ribonuclease Sa	WCL	CDS	2339615	2340055	+	51.4744	26.9798	34.3942	0	0	0
KDLCNG_10720	LysR family transcriptional regulator	WCL	CDS	2154703	2155734	-	51.4045	17.7055	24.8021	0	0	0
KDLCNG_06640	3-oxoacyl-(acyl-carrier-protein) synthase	WCL	CDS	1338560	1339786	+	51.3793	51.4628	47.6442	0	0	0
KDLCNG_10120	bifunctional diaminohydroxyphosphoribosylaminopyrimidine deaminase/5-amino-6-(5-phosphoribosylamino)uracil reductase RibD	WCL	CDS	2033613	2034707	-	51.151	26.9318	35.7841	0	0	0
KDLCNG_09780	Membrane-associated enzyme%2C PAP2 (acid phosphatase) superfamily	WCL	CDS	1964420	1965178	-	51.0387	48.3717	63.699	0	0	0
KDLCNG_03595	Phosphocarrier protein HPr	WCL	CDS	781997	782266	-	50.7191	24.8664	37.8416	0	0	0
KDLCNG_03645	D-arabinose 5-phosphate isomerase GutQ	WCL	CDS	789309	790346	-	50.6319	59.032	69.7142	0	8.8934	0
KDLCNG_05160	hypothetical protein	WCL	CDS	1119130	1119312	+	50.5618	13.0034	20.7211	0	0	0
KDLCNG_08090	Glycosyltransferase involved in cell wall bisynthesis	WCL	CDS	1613881	1615023	-	50.2981	119.115	120.722	0	0	24.3214
KDLCNG_00620	Cell division protein FtsN	WCL	CDS	146994	147740	-	49.7116	36.8616	31.7266	0	0	0
KDLCNG_02380	hypothetical protein	WCL	CDS	522115	522333	+	49.5736	80.3296	55.7925	0	0	0
KDLCNG_10230	Threonylcarbamoyl-AMP synthase	WCL	CDS	2060796	2061425	+	49.5441	79.4555	65.2057	0	0	66.189
KDLCNG_07035	Lipase	WCL	CDS	1412822	1414081	+	49.4462	32.5107	45.1424	0	43.9588	0
KDLCNG_11295	50S ribosomal protein L9	WCL	CDS	2287401	2287850	-	49.3483	431.731	379.43	0	0	185.329
KDLCNG_06960	ATPase components of ABC transporters with duplicated ATPase domains	WCL	CDS	1392830	1394767	-	49.2082	36.4854	38.3175	0	0	7.17219
KDLCNG_03100	2-C-methyl-D-erythritol 2%2C4-cyclodiphosphate synthase	WCL	CDS	670591	671094	+	48.9566	15.3448	18.3914	0	0	0
KDLCNG_10760	pyruvate kinase	WCL	CDS	2163168	2164634	-	48.9446	28.6185	32.3105	0	31.4634	0
KDLCNG_10550	O-succinylhomoserine (thiol)-lyase	WCL	CDS	2116534	2117736	-	48.9176	25.8562	28.1937	0	0	11.5542
KDLCNG_00190	DNA helicase II	WCL	CDS	46613	48799	-	48.2313	36.4894	41.1793	0	0	19.0668
KDLCNG_10160	peptidoglycan editing factor PgeF	WCL	CDS	2043239	2044021	-	48.2138	24.9641	28.1155	0	0	53.2555
KDLCNG_02385	D-arabinose 1-dehydrogenase%2C Zn-dependent alcohol dehydrogenase family	WCL	CDS	522419	523477	+	48.1134	60.7504	50.8261	0	0	0
KDLCNG_06920	DNA invertase	WCL	CDS	1388240	1388524	-	48.0496	16.9973	32.8933	0	0	0
KDLCNG_10190	PMT family glycosyltransferase ArnT/Agl22%2C involved in glycosylation of proteins and lipid IVA	WCL	CDS	2049697	2051394	-	48.0259	32.433	32.5054	0	0	8.18592
KDLCNG_04135	General secretion pathway protein I	WCL	CDS	903823	904221	+	47.6168	28.5418	33.7908	0	0	0
KDLCNG_04930	L-aspartate oxidase	WCL	CDS	1079480	1081018	-	47.2159	34.1823	37.8485	0	0	27.0949
KDLCNG_08545	hypothetical protein	WCL	CDS	1716033	1716236	-	47.1711	20.4134	26.8494	0	0	0
KDLCNG_11385	hypothetical protein	WCL	CDS	2303336	2303500	+	47.1052	29.874	33.834	0	0	0
KDLCNG_05355	hypothetical protein	WCL	CDS	1141162	1141347	-	47.0931	19.6474	28.8814	0	0	0
KDLCNG_04660	23S rRNA (guanosine(2251)-2'-O)-methyltransferase RlmB	WCL	CDS	1012288	1013037	+	47.0454	14.9576	29.2122	0	0	0
KDLCNG_01255	Leucyl aminopeptidase	WCL	CDS	289741	291108	-	46.8953	31.3729	29.644	0	0	50.803
KDLCNG_03935	diaminopimelate epimerase	WCL	CDS	854810	855664	+	46.8953	50.8924	38.6834	0	0	113.799
KDLCNG_07135	leucine--tRNA ligase	WCL	CDS	1431831	1434470	+	46.8715	56.1747	46.5218	0	0	36.8553
KDLCNG_03740	Metal-dependent hydrolase%2C endonuclease/exonuclease/phosphatase family	WCL	CDS	810102	810842	+	46.7843	82.6926	70.7901	0	49.8318	0
KDLCNG_03325	Transmembrane protein	WCL	CDS	718970	719080	+	46.6808	16.0785	22.7746	0	0	0
KDLCNG_00975	DUF885 domain-containing protein	WCL	CDS	225996	227822	+	46.2556	18.7463	27.9041	98.5574	0	0
KDLCNG_01160	dTDP-4-dehydrorhamnose 3%2C5-epimerase	WCL	CDS	267360	267917	+	46.2087	13.4029	20.1981	322.696	0	0
KDLCNG_09310	SAM-dependent methlyltransferase	WCL	CDS	1858516	1859970	-	46.1262	26.5765	30.4052	0	0	19.1061
KDLCNG_04890	16S rRNA (guanine(527)-N(7))-methyltransferase RsmG	WCL	CDS	1073144	1073782	-	45.7572	36.8407	42.034	0	0	0
KDLCNG_06480	sRNA-Xcc1	WCL	ncRNA	1314614	1314702	-	45.7442	193.845	146.755	0	0	0
KDLCNG_01750	acyl-CoA thioesterase II	WCL	CDS	390706	391557	-	45.6124	68.827	86.0461	0	43.3397	0
KDLCNG_05420	hypothetical protein	WCL	CDS	1152188	1152439	+	45.5297	40.4697	37.2007	0	0	0
KDLCNG_07015	ribonuclease T	WCL	CDS	1409066	1409662	+	45.4632	43.2762	37.7573	0	0	0
KDLCNG_01325	tRNA-Phe(gaa)	WCL	tRNA	307078	307153	+	45.4524	118.534	135.823	0	242.93	0
KDLCNG_00120	Type IV pilus assembly protein PilW	WCL	CDS	24907	25857	+	45.4046	46.47	45.7437	0	0	204.622
KDLCNG_05195	Phage-related protein	WCL	CDS	1121845	1122078	+	45.3414	69.3692	58.9681	1209.22	0	0
KDLCNG_11285	cell division protein ZipA	WCL	CDS	2282891	2283622	-	45.337	18.8085	32.8084	0	0	0
KDLCNG_07100	hypothetical protein	WCL	CDS	1425068	1425220	-	45.1553	46.1037	41.3068	0	0	0
KDLCNG_04150	Type IV pilus assembly protein PilN	WCL	CDS	905680	906816	+	45.0298	35.8782	43.2631	0	0	0
KDLCNG_04580	Transmembrane protein	WCL	CDS	996795	997217	-	44.9151	25.3151	28.6364	0	0	0
KDLCNG_03480	Secreted protein	WCL	CDS	753452	753592	+	44.6234	34.3562	26.1463	0	0	0
KDLCNG_12240	Addiction module killer protein	WCL	CDS	2492257	2493006	-	44.249	36.6008	50.4191	0	0	0
KDLCNG_08785	hypothetical protein	WCL	CDS	1763861	1764157	+	44.0313	10.5875	24.8258	0	0	0
KDLCNG_04755	2-succinyl-6-hydroxy-2%2C4-cyclohexadiene-1-carboxylate synthase MenH and related esterases%2C alpha/beta hydrolase fold	WCL	CDS	1036402	1037307	+	43.9832	17.8228	21.7408	0	0	15.3418
KDLCNG_02865	Autotransporter translocation and assembly protein TamB	WCL	CDS	612070	615891	+	43.835	50.2314	49.0559	0	16.9072	3.63676
KDLCNG_08330	tRNA-Thr(cgt)	WCL	tRNA	1670103	1670178	-	43.8291	402.567	214.822	0	0	182.891
KDLCNG_08815	hypothetical protein	WCL	CDS	1768189	1768296	-	43.4082	29.1157	34.1355	0	0	0
KDLCNG_07335	Secreted protein	WCL	CDS	1461252	1461701	+	43.3168	16.053	18.4917	0	266.683	0
KDLCNG_07440	bifunctional aspartate kinase/homoserine dehydrogenase I	WCL	CDS	1483149	1485656	-	43.1404	60.5206	45.5684	0	11.0423	11.0843
KDLCNG_00320	hypothetical protein	WCL	CDS	78851	79051	-	42.9649	44.8187	48.2118	0	0	0
KDLCNG_04715	hypothetical protein	WCL	CDS	1028235	1028447	+	42.8612	37.1067	32.1437	0	0	0
KDLCNG_00210	pyridoxine 5'-phosphate synthase	WCL	CDS	53424	54206	+	42.8567	19.4286	25.8286	0	0	17.7518
KDLCNG_11060	ribonuclease D	WCL	CDS	2234334	2235422	+	42.7096	36.367	30.2746	0	0	0
KDLCNG_08095	Fucose 4-O-acetylase or related acetyltransferase	WCL	CDS	1615500	1616591	-	42.7052	64.7515	49.676	0	0	0
KDLCNG_04710	bifunctional phosphoribosylaminoimidazolecarboxamide formyltransferase/IMP cyclohydrolase	WCL	CDS	1026322	1027905	-	42.6034	38.8984	41.2951	0	11.6557	8.77506
KDLCNG_00480	asparagine synthase B	WCL	CDS	111688	113379	+	42.5818	59.4704	60.6968	0	16.3676	8.21495
KDLCNG_04865	Phage-related protein	WCL	CDS	1067456	1067713	+	42.5581	83.01	73.4877	0	0	0
KDLCNG_00500	hypothetical protein	WCL	CDS	116737	117000	+	42.5255	20.6028	19.9493	0	0	0
KDLCNG_07930	2-succinyl-6-hydroxy-2%2C4-cyclohexadiene-1-carboxylate synthase MenH and related esterases%2C alpha/beta hydrolase fold	WCL	CDS	1584372	1585907	-	42.4087	77.9595	84.4167	0	0	0
KDLCNG_03190	rod shape-determining protein MreD	WCL	CDS	686889	687374	+	42.139	42.3183	38.145	0	0	0
KDLCNG_06265	DNA mismatch repair protein MutS	WCL	CDS	1280970	1283621	-	42.054	33.4241	38.4074	0	0	10.4824
KDLCNG_08280	RTX toxin Ca2+-binding protein	WCL	CDS	1654993	1655262	+	42.0374	55.7133	42.523	0	0	0
KDLCNG_04415	GTP cyclohydrolase FolE2	WCL	CDS	961969	962868	+	41.946	21.1522	25.8649	0	0	0
KDLCNG_00295	hypothetical protein	WCL	CDS	74857	75228	+	41.7868	61.9121	37.0928	0	0	298.918
KDLCNG_10775	Fe2+ or Zn2+ uptake regulation protein Fur/Zur	WCL	CDS	2168255	2168764	+	41.6074	34.3278	35.1108	0	0	0
KDLCNG_05815	sRNA-Xcc1	WCL	ncRNA	1205173	1205258	-	41.6017	199.619	150.65	0	322.024	0
KDLCNG_10290	tRNA (N6-isopentenyl adenosine(37)-C2)-methylthiotransferase MiaB	WCL	CDS	2070033	2071526	+	41.5365	36.5771	27.5669	0	0	55.8221
KDLCNG_07355	Serine transporter YbeC%2C amino acid:H+ symporter family	WCL	CDS	1465571	1467061	+	41.4545	63.4975	46.2727	0	61.9138	0
KDLCNG_08220	hypothetical protein	WCL	CDS	1649243	1649431	-	41.1236	3.14764	12.8182	0	0	514.804
KDLCNG_06165	DNA methyltransferase	WCL	CDS	1265215	1265514	-	40.7123	126.913	86.7236	0	0	0
KDLCNG_05395	hypothetical protein	WCL	CDS	1145529	1145813	-	40.6907	12.8225	23.6536	0	0	243.854
KDLCNG_00580	LPS export ABC transporter permease LptG	WCL	CDS	137507	138613	+	40.5663	21.5729	26.1666	0	0	87.8933
KDLCNG_08100	GumE protein	WCL	CDS	1616588	1617862	-	40.156	93.9183	72.2869	0	0	10.9017
KDLCNG_02615	lipase secretion chaperone	WCL	CDS	556862	557923	+	40.0781	53.0565	53.3604	0	0	0
KDLCNG_12080	Threonine/homoserine/homoserine lactone efflux protein	WCL	CDS	2464237	2464839	+	39.896	51.3019	39.4778	0	0	0
KDLCNG_03635	LPS export ABC transporter periplasmic protein LptC	WCL	CDS	788177	788746	-	39.8249	35.4855	38.2523	0	0	24.3854
KDLCNG_07485	penicillin-binding protein 1C	WCL	CDS	1494989	1497343	-	39.7091	22.0856	23.4817	0	0	0
KDLCNG_05005	hypothetical protein	WCL	CDS	1090493	1090660	+	39.6549	113.821	82.1341	0	0	0
KDLCNG_09090	Recombination-associated protein RdgC	WCL	CDS	1824373	1825281	+	39.6306	50.9544	46.235	0	0	0
KDLCNG_03065	DNA topoisomerase IV subunit B	WCL	CDS	662603	664492	-	39.557	26.0805	23.24	0	0	7.35434
KDLCNG_10660	hypothetical protein	WCL	CDS	2140417	2141115	+	39.5351	8.5108	13.4114	0	0	0
KDLCNG_04055	guanylate kinase	WCL	CDS	883801	884415	-	39.5187	30.9544	31.5141	0	0	0
KDLCNG_05320	Phage-related protein	WCL	CDS	1137078	1138382	-	39.3274	16.346	23.73	0	0	53.2555
KDLCNG_02340	ribonuclease G	WCL	CDS	510673	512166	+	39.3069	22.2421	21.9266	0	0	83.7331
KDLCNG_03865	N-acetylglucosamine-6-phosphate deacetylase	WCL	CDS	838350	839507	+	39.0993	25.8335	32.291	0	0	0
KDLCNG_01615	cysteine--tRNA ligase	WCL	CDS	364424	365827	-	38.8389	34.9267	38.7119	0	0	0
KDLCNG_11765	hypothetical protein	WCL	CDS	2383859	2384008	-	38.6562	11.8981	7.72437	0	0	0
KDLCNG_05825	CopG family transcriptional regulator	WCL	CDS	1205640	1205828	-	38.5125	13.9396	26.7511	0	0	0
KDLCNG_05165	hypothetical protein	WCL	CDS	1119309	1119494	+	38.4704	12.3367	24.351	0	0	0
KDLCNG_03040	hypothetical protein	WCL	CDS	655979	656206	-	38.4181	5.21846	13.3975	0	0	0
KDLCNG_07080	hydroxyacylglutathione hydrolase	WCL	CDS	1420058	1420834	+	38.2656	37.4071	30.5016	0	0	0
KDLCNG_00605	polyamine aminopropyltransferase	WCL	CDS	143112	143969	-	38.104	55.1718	46.4051	0	0	0
KDLCNG_08910	Transmembrane protein	WCL	CDS	1786886	1787485	-	38.0393	59.7738	54.7728	0	0	0
KDLCNG_01925	2-keto-3-deoxy-6-phosphogluconate aldolase	WCL	CDS	431855	432514	-	37.7589	32.3206	35.7492	0	0	0
KDLCNG_06500	hypothetical protein	WCL	CDS	1315733	1315948	-	37.6966	4.72147	20.9689	0	0	0
KDLCNG_04690	Uncharacterized membrane protein YccC	WCL	CDS	1022066	1024168	-	37.6624	39.4825	34.059	0	0	0
KDLCNG_05770	DUF4415 domain-containing protein	WCL	CDS	1200081	1200419	-	37.4843	45.3762	63.3858	0	0	0
KDLCNG_06955	Integrase	WCL	CDS	1391744	1392763	+	37.3741	16.0808	25.1971	0	0	68.1358
KDLCNG_05615	DUF769 domain-containing protein	WCL	CDS	1182761	1183606	-	36.8945	18.5845	24.6522	0	43.647	0
KDLCNG_10455	hypothetical protein	WCL	CDS	2095052	2095282	-	36.851	22.8102	51.5262	0	0	0
KDLCNG_01620	Uncharacterized conserved protein YcfJ%2C contains glycine zipper 2TM domain	WCL	CDS	366046	366522	+	36.7267	50.0654	52.5557	0	0	0
KDLCNG_08365	murein biosynthesis integral membrane protein MurJ	WCL	CDS	1676301	1677911	-	36.6819	25.3218	24.5841	0	0	0
KDLCNG_04705	Phosphoribosylamine--glycine ligase	WCL	CDS	1024837	1026129	-	36.6391	25.8311	29.2454	0	28.5579	0
KDLCNG_00690	exodeoxyribonuclease III	WCL	CDS	164056	164769	+	36.6311	20.4729	23.1613	0	0	0
KDLCNG_12225	hypothetical protein	WCL	CDS	2490255	2490443	+	36.5543	161.879	138.771	0	0	73.5434
KDLCNG_09150	ribosome small subunit-dependent GTPase A	WCL	CDS	1833517	1834542	-	36.434	18.1404	24.8445	0	0	0
KDLCNG_00980	DUF885 domain-containing protein	WCL	CDS	227819	229615	+	36.3178	17.8769	21.7464	0	0	0
KDLCNG_08755	Transmembrane protein	WCL	CDS	1756592	1757158	-	36.1191	25.9306	25.8222	0	0	220.63
KDLCNG_10200	methionyl-tRNA formyltransferase	WCL	CDS	2052737	2053660	-	36.0499	27.685	31.9189	0	0	0
KDLCNG_09815	Pyridoxal reductase PdxI or related oxidoreductase%2C aldo/keto reductase family	WCL	CDS	1974367	1975332	-	36.015	14.6043	17.5554	0	0	14.3889
KDLCNG_06515	Helix-turn-helix domain-containing protein	WCL	CDS	1316776	1317036	-	35.924	19.5371	32.6893	0	0	0
KDLCNG_02010	DNA internalization-related competence protein ComEC/Rec2	WCL	CDS	447235	449739	+	35.9031	19.0329	19.9732	0	0	0
KDLCNG_01105	Multidrug efflux pump subunit AcrA (membrane-fusion protein)	WCL	CDS	257111	258220	-	35.6775	34.6071	45.1695	23.1743	0	0
KDLCNG_09340	Type IV pilus assembly protein PilW	WCL	CDS	1866689	1867945	-	35.6273	42.4594	37.5409	0	0	0
KDLCNG_03105	Smr domain-containing protein	WCL	CDS	671331	671957	-	35.6142	30.7686	40.1506	0	29.4461	0
KDLCNG_08175	hypothetical protein	WCL	CDS	1640075	1640452	-	35.5751	99.3756	87.2196	0	0	0
KDLCNG_00465	2%2C3%2C4%2C5-tetrahydropyridine-2%2C6-dicarboxylate N-succinyltransferase	WCL	CDS	108724	109626	+	35.522	26.1641	31.8447	0	0	0
KDLCNG_02940	hypothetical protein	WCL	CDS	630334	630483	+	35.3663	16.4307	25.2798	0	0	0
KDLCNG_01250	hypothetical protein	WCL	CDS	289580	289750	+	35.3518	25.3468	14.1675	0	0	0
KDLCNG_11735	glutamyl-tRNA reductase	WCL	CDS	2377260	2378558	+	35.1402	38.0116	42.8141	0	7.1065	0
KDLCNG_01720	Haemolysin-type calcium binding domain protein	WCL	CDS	380923	385746	+	35.1392	9.74243	16.5946	5.3324	5.74089	11.5255
KDLCNG_01635	argininosuccinate synthase	WCL	CDS	367964	369169	+	35.088	111.624	79.3049	0	0	172.882
KDLCNG_08880	Hydroxymethylpyrimidine/phosphomethylpyrimidine kinase	WCL	CDS	1778285	1779094	+	34.7266	24.1319	26.9183	0	0	0
KDLCNG_04700	hypothetical protein	WCL	CDS	1024660	1024830	-	34.6304	10.4369	19.7113	0	0	0
KDLCNG_01150	dTDP-glucose 4%2C6-dehydratase	WCL	CDS	265352	266413	+	34.3858	22.8871	23.5064	0	0	91.6176
KDLCNG_08065	hypothetical protein	WCL	CDS	1609552	1609734	-	34.382	24.1491	24.1746	0	0	0
KDLCNG_04375	Lipoprotein	WCL	CDS	956492	957076	-	34.3751	61.3064	39.9723	0	126.241	0
KDLCNG_07990	DNA repair protein RecN	WCL	CDS	1596661	1598334	+	34.3433	27.4657	29.259	0	11.0291	0
KDLCNG_07890	hypothetical protein	WCL	CDS	1575477	1575767	-	34.3403	24.2401	23.5278	0	0	0
KDLCNG_01240	Membrane-associated phospholipid phosphatase	WCL	CDS	286627	288681	-	34.2796	55.9545	49.3601	0	4.49214	20.2915
KDLCNG_08555	amidohydrolase	WCL	CDS	1716882	1717691	-	34.2696	10.8069	12.3538	0	0	0
KDLCNG_09560	tryptophan--tRNA ligase	WCL	CDS	1910085	1911392	-	34.2382	9.55122	13.851	0	0	0
KDLCNG_00405	Zinc finger CHCC-type domain-containing protein	WCL	CDS	97357	97641	+	34.1975	24.4522	35.8499	0	0	0
KDLCNG_00965	hypothetical protein	WCL	CDS	224396	224608	+	34.1731	48.6777	37.0888	0	0	0
KDLCNG_12070	type I restriction-modification system subunit M	WCL	CDS	2462126	2463709	-	34.1139	32.8893	32.4509	0	0	61.4254
KDLCNG_04305	hypothetical protein	WCL	CDS	944606	944797	+	34.0555	8.41011	18.6526	0	0	0
KDLCNG_12290	DUF596 domain-containing protein	WCL	CDS	2501569	2501946	-	33.6169	69.9227	46.2571	0	0	0
KDLCNG_03795	Transglutaminase-like enzyme%2C putative cysteine protease	WCL	CDS	822828	824738	+	33.4411	25.7049	27.8902	0	0	0
KDLCNG_07625	NAD(P)-dependent dehydrogenase%2C short-chain alcohol dehydrogenase family	WCL	CDS	1532117	1532884	-	33.4129	40.5013	45.5343	133.976	0	0
KDLCNG_01200	hypothetical protein	WCL	CDS	275105	275419	+	33.2905	38.8509	29.4262	0	0	0
KDLCNG_11885	hypothetical protein	WCL	CDS	2413726	2413833	-	33.1273	306.895	248.701	0	0	0
KDLCNG_05980	undecaprenyl-diphosphate phosphatase	WCL	CDS	1226162	1226947	+	33.1186	52.8732	64.1911	0	11.7447	0
KDLCNG_05350	hypothetical protein	WCL	CDS	1140953	1141165	-	33.0147	23.9398	27.1985	0	0	0
KDLCNG_01565	GGDEF domain%2C diguanylate cyclase (c-di-GMP synthetase) or its enzymatically inactive variants	WCL	CDS	355974	357638	+	32.9729	26.7465	27.2662	0	0	0
KDLCNG_04765	NAD+ synthase	WCL	CDS	1038938	1040575	+	32.7633	20.3386	20.7707	0	50.7217	0
KDLCNG_07610	glycerol-3-phosphate dehydrogenase	WCL	CDS	1527875	1529398	+	32.7046	16.6738	24.7434	0	0	0
KDLCNG_03910	Fe-S cluster assembly protein SufB	WCL	CDS	848957	850414	-	32.6619	39.5787	23.6239	0	0	19.0668
KDLCNG_05920	sRNA-Xcc1	WCL	ncRNA	1215344	1215430	+	32.6152	117.223	90.8037	0	0	0
KDLCNG_00835	hypothetical protein	WCL	CDS	199056	199283	+	32.466	51.4391	50.8182	0	0	0
KDLCNG_01600	hypothetical protein	WCL	CDS	362509	362622	-	32.466	8.20044	15.7075	0	0	0
KDLCNG_03400	Glyoxylase or a related metal-dependent hydrolase%2C beta-lactamase superfamily II	WCL	CDS	737029	737517	+	32.2934	37.54	37.6956	0	0	0
KDLCNG_08550	Secreted protein	WCL	CDS	1716275	1716784	-	32.1731	12.6646	11.5659	0	0	0
KDLCNG_03500	hypothetical protein	WCL	CDS	756321	756800	-	32.1278	47.2737	28.9664	0	0	57.9154
KDLCNG_09545	Methyltransferase	WCL	CDS	1908267	1908791	-	31.7239	15.5404	18.057	0	52.7506	0
KDLCNG_04070	RdgB/HAM1 family non-canonical purine NTP pyrophosphatase	WCL	CDS	886279	886878	+	31.4595	24.9293	29.493	0	0	115.831
KDLCNG_08290	Bacteriocin	WCL	CDS	1655882	1660102	+	31.4199	36.3623	34.1376	6.09417	8.74802	3.29299
KDLCNG_08735	hypothetical protein	WCL	CDS	1755465	1755896	-	31.4138	27.1484	27.5522	0	0	0
KDLCNG_03035	hypothetical protein	WCL	CDS	655553	655843	-	31.3726	10.8058	9.04917	0	0	0
KDLCNG_07725	DNA-directed DNA polymerase	WCL	CDS	1550516	1551649	+	31.3322	24.8814	25.7293	0	0	0
KDLCNG_09530	Uncharacterized membrane protein%2C BrkB/YihY/UPF0761 family (not an RNase)	WCL	CDS	1904397	1905275	+	31.2988	90.5941	59.5565	0	0	31.6262
KDLCNG_01765	Serine protease	WCL	CDS	394003	396900	+	31.2471	35.0151	33.0754	0	12.7417	14.3889
KDLCNG_03775	leucyl/phenylalanyl-tRNA--protein transferase	WCL	CDS	816748	817479	-	31.1798	27.1678	33.2401	0	0	18.9887
KDLCNG_02175	HTH cro/C1-type domain-containing protein	WCL	CDS	472994	473383	-	31.0008	70.1683	52.3961	131.915	0	0
KDLCNG_04905	hypothetical protein	WCL	CDS	1076396	1076686	+	30.9487	65.127	45.6078	0	0	0
KDLCNG_01230	adenylate kinase	WCL	CDS	284089	284652	+	30.8427	115.726	96.9281	0	0	0
KDLCNG_08720	Secreted protein	WCL	CDS	1749177	1749464	-	30.8427	24.4926	19.3841	0	0	0
KDLCNG_10515	ABC-type methionine transport system%2C permease component	WCL	CDS	2107710	2108417	+	30.8427	20.2863	26.3331	0	0	0
KDLCNG_04295	Ribosomal protein L16 Arg81 hydroxylase%2C contains JmjC domain	WCL	CDS	941482	942750	-	30.7212	27.0563	31.7076	0	0	21.9065
KDLCNG_09565	hypothetical protein	WCL	CDS	1911579	1911803	-	30.7056	11.7092	17.7895	0	0	0
KDLCNG_05170	hypothetical protein	WCL	CDS	1119491	1119703	+	30.6979	21.5458	33.1327	0	0	0
KDLCNG_09540	MvaI/BcnI restriction endonuclease domain-containing protein	WCL	CDS	1907574	1907924	-	30.5791	10.8957	20.7064	0	0	0
KDLCNG_10475	Rad3-related DNA helicase DinG	WCL	CDS	2099787	2101808	+	30.4461	12.0629	20.6289	0	0	0
KDLCNG_03390	heme o synthase	WCL	CDS	735106	736011	+	30.3661	30.9553	26.1587	0	0	15.3418
KDLCNG_11005	putative transporter PD_1893	WCL	CDS	2220176	2220622	+	30.3597	7.03467	10.1326	0	0	0
KDLCNG_11880	primosomal protein N'	WCL	CDS	2411294	2413495	+	30.1984	30.1428	31.8102	11.6819	0	0
KDLCNG_12135	Secreted protein	WCL	CDS	2476618	2477223	-	30.1301	14.8656	23.6389	0	0	22.9368
KDLCNG_06495	hypothetical protein	WCL	CDS	1315427	1315672	-	30.0904	12.0916	31.2572	0	0	0
KDLCNG_10995	sulfite-sensing transcriptional repressor BigR	WCL	CDS	2219431	2219775	+	30.0381	4.18774	11.6018	0	0	0
KDLCNG_10070	PhoH family protein	WCL	CDS	2026569	2026700	+	29.908	54.0823	49.4743	0	0	0
KDLCNG_08975	Fe2+-dependent dioxygenase	WCL	CDS	1802649	1803293	+	29.8385	18.4467	18.9435	0	0	0
KDLCNG_11075	Phage-related protein	WCL	CDS	2238094	2238690	+	29.7578	6.26365	10.5862	0	0	0
KDLCNG_10460	Glycosyltransferase involved in cell wall bisynthesis	WCL	CDS	2095304	2096635	-	29.7312	35.9852	37.9576	0	0	0
KDLCNG_09845	hypothetical protein	WCL	CDS	1985303	1985452	-	29.609	141.644	94.7991	0	0	92.6646
KDLCNG_01485	DNA-binding response regulator%2C OmpR family%2C contains REC and winged-helix (wHTH) domain	WCL	CDS	336890	337585	+	29.6019	20.1476	28.7545	0	79.5806	0
KDLCNG_06005	hypothetical protein	WCL	CDS	1230912	1231079	+	29.374	36.4227	34.4838	0	0	413.681
KDLCNG_08025	hypothetical protein	WCL	CDS	1603636	1603770	-	29.2434	207.745	154.487	0	341.902	0
KDLCNG_12285	Hemagglutinin-like secreted protein	WCL	CDS	2499813	2501180	-	29.2194	14.2886	20.8663	0	0	0
KDLCNG_02335	Maf-like protein	WCL	CDS	510073	510672	+	29.1977	23.7962	17.9065	0	0	23.1662
KDLCNG_03695	Voltage-gated potassium channel Kch	WCL	CDS	801004	801897	-	29.1177	19.6781	29.3375	0	0	0
KDLCNG_12390	tRNA uridine-5-carboxymethylaminomethyl(34) synthesis GTPase MnmE	WCL	CDS	2513230	2514585	-	29.114	233.775	149.609	0	0	30.7515
KDLCNG_06620	Integrase	WCL	CDS	1330522	1331541	+	29.0284	15.9974	17.3489	0	9.05034	13.6272
KDLCNG_02200	NAD(P)H:quinone oxidoreductase	WCL	CDS	475414	476013	-	28.9921	29.7452	40.9041	0	0	0
KDLCNG_04100	TauD/TfdA-like domain-containing protein	WCL	CDS	894463	894828	+	28.9887	41.1	40.8666	0	0	0
KDLCNG_00240	tRNA-Arg(ccg)	WCL	tRNA	61898	61974	+	28.8399	128.031	102.596	0	0	180.516
KDLCNG_04395	lipid A hydroxylase LpxO	WCL	CDS	958334	959239	-	28.732	66.976	44.6442	0	0	15.3418
KDLCNG_09120	twin-arginine translocase subunit TatC	WCL	CDS	1829205	1829945	+	28.6367	54.4785	38.6645	0	0	18.758
KDLCNG_08445	integration host factor subunit beta	WCL	CDS	1695967	1696281	-	28.5907	621.075	497.904	0	0	485.386
KDLCNG_05150	hypothetical protein	WCL	CDS	1118525	1118878	+	28.5774	43.4535	47.0127	0	0	0
KDLCNG_05445	DNA topoisomerase III	WCL	CDS	1156756	1157010	-	28.5446	26.9957	30.567	0	0	0
KDLCNG_01155	glucose-1-phosphate thymidylyltransferase RfbA	WCL	CDS	266476	267363	+	28.4808	11.5804	14.4713	57.9358	0	0
KDLCNG_00595	glutamine--fructose-6-phosphate transaminase (isomerizing)	WCL	CDS	139554	141383	+	28.4494	21.1305	22.5054	0	0	0
KDLCNG_11430	polyphosphate kinase 1	WCL	CDS	2313529	2315625	-	28.0629	37.1233	31.0924	0	0	26.5135
KDLCNG_05400	Tartrate dehydratase alpha subunit/Fumarate hydratase class I%2C N-terminal domain	WCL	CDS	1145975	1147567	-	28.0353	25.0745	24.2668	0	0	0
KDLCNG_03055	Carboxypeptidase C (cathepsin A)	WCL	CDS	660458	661984	-	28.0351	30.7777	26.7642	0	0	0
KDLCNG_08745	Lipoprotein	WCL	CDS	1756018	1756419	-	27.9272	33.614	37.2069	0	0	0
KDLCNG_10785	Endoglucanase	WCL	CDS	2170902	2172746	+	27.8838	21.143	22.1512	0	0	7.53371
KDLCNG_08970	catecholate siderophore receptor Fiu	WCL	CDS	1800265	1802556	+	27.7746	19.096	19.6234	0	36.2488	0
KDLCNG_08200	Peptidoglycan/xylan/chitin deacetylase%2C PgdA/NodB/CDA1 family	WCL	CDS	1642926	1643753	+	27.7137	43.2117	32.6937	0	33.4469	0
KDLCNG_07110	Uncharacterized conserved protein%2C phosphatidylethanolamine-binding protein (PEBP) family	WCL	CDS	1428006	1428620	+	27.6832	31.0926	34.7682	0	15.0103	0
KDLCNG_11055	Formylglycine-generating enzyme%2C required for sulfatase activity%2C contains SUMF1/FGE domain	WCL	CDS	2232409	2234274	-	27.6361	12.4337	19.7569	0	0	14.8979
KDLCNG_09905	CopG family transcriptional regulator	WCL	CDS	2004606	2004794	-	27.4157	13.4899	18.9487	0	0	0
KDLCNG_01235	UDP-N-acetylmuramate:L-alanyl-gamma-D-glutamyl-meso-diaminopimelate ligase	WCL	CDS	284947	286362	+	27.3576	21.8468	20.9028	0	0	137.426
KDLCNG_07375	acireductone synthase	WCL	CDS	1469839	1470537	+	27.3569	26.7482	21.8501	0	52.826	0
KDLCNG_12190	Secreted protein	WCL	CDS	2484056	2484940	+	27.3228	41.5809	38.9194	0	10.4309	0
KDLCNG_07215	DUF596 domain-containing protein	WCL	CDS	1446899	1447288	-	27.2048	32.6871	27.8185	0	0	0
KDLCNG_05375	hypothetical protein	WCL	CDS	1141967	1142125	-	27.1571	24.0528	29.811	0	0	262.258
KDLCNG_00130	Type IV pilus biogenesis factor PilY1-like protein PD_0023	WCL	CDS	26465	30109	+	27.1111	27.606	29.9092	0	0	3.81336
KDLCNG_10505	hypothetical protein	WCL	CDS	2105598	2105798	+	27.0065	94.2884	99.0438	0	0	0
KDLCNG_01815	ribonuclease HII	WCL	CDS	413390	414094	-	26.7741	26.8822	20.6182	0	0	0
KDLCNG_10075	PhoH family protein	WCL	CDS	2026963	2027631	+	26.7395	16.6416	22.515	0	0	0
KDLCNG_11555	Barstar (barnase inhibitor) domain-containing protein	WCL	CDS	2340052	2340468	+	26.6268	11.8206	17.1765	0	0	0
KDLCNG_11770	hypothetical protein	WCL	CDS	2384295	2384546	-	26.4366	3.70972	4.59784	0	0	0
KDLCNG_00640	dUTP diphosphatase	WCL	CDS	151593	152060	+	26.3613	22.3362	30.1593	0	0	29.7002
KDLCNG_01005	tRNA-Glu(ctc)	WCL	tRNA	234764	234838	-	26.3191	358.076	134.825	0	0	555.988
KDLCNG_04260	tRNA A37 threonylcarbamoyladenosine dehydratase	WCL	CDS	931297	932094	-	26.282	22.7908	23.7592	0	0	0
KDLCNG_09830	replicative DNA helicase	WCL	CDS	1979353	1980768	-	26.225	60.1987	56.4599	0	0	9.81617
KDLCNG_01330	SWI2/SNF2 ATPase domain-containing protein	WCL	CDS	307679	309733	-	26.175	11.4142	19.2725	0	0	0
KDLCNG_04725	tRNA(Leu) C34 or U34 (ribose-2'-O)-methylase TrmL%2C contains SPOUT domain	WCL	CDS	1029227	1029688	-	26.1695	50.5871	53.8061	0	0	30.0859
KDLCNG_08085	hypothetical protein	WCL	CDS	1613502	1613804	-	26.0585	45.4383	52.4923	0	0	0
KDLCNG_04950	NADPH-dependent FMN reductase-like domain-containing protein	WCL	CDS	1083936	1084589	-	26.0323	26.8994	30.7622	0	0	0
KDLCNG_08800	Peptidyl-prolyl cis-trans isomerase%2C FKBP type	WCL	CDS	1766147	1766626	+	25.9593	27.9747	30.7219	0	0	0
KDLCNG_01595	hypothetical protein	WCL	CDS	362156	362464	+	25.9518	11.5515	12.9535	0	0	0
KDLCNG_04145	Type II secretory pathway%2C component PulK	WCL	CDS	904790	905689	+	25.9078	19.0747	18.2576	0	0	0
KDLCNG_02265	single-stranded-DNA-specific exonuclease RecJ	WCL	CDS	490565	492373	+	25.8472	16.0671	19.2731	0	0	0
KDLCNG_11050	Type IV secretory pathway%2C VirJ component	WCL	CDS	2231381	2232313	-	25.7849	20.4951	20.7729	0	0	0
KDLCNG_07195	hypothetical protein	WCL	CDS	1444000	1444158	-	25.6052	8.01758	15.2368	0	0	0
KDLCNG_07790	glutamate-1-semialdehyde 2%2C1-aminomutase	WCL	CDS	1561811	1563145	+	25.5983	14.3235	18.3049	0	13.8297	10.4118
KDLCNG_06080	threonine dehydratase	WCL	CDS	1248268	1249362	+	25.5755	33.5289	30.0125	0	8.43046	12.6938
KDLCNG_02185	hypothetical protein	WCL	CDS	474201	474341	+	25.3741	14.4658	14.1937	0	0	0
KDLCNG_08275	Lipoprotein	WCL	CDS	1654376	1654993	+	25.3529	41.2555	31.3611	0	59.7498	0
KDLCNG_01510	histidine kinase	WCL	CDS	341217	342854	-	25.3068	30.8711	23.2786	0	0	0
KDLCNG_07595	Polyvinylalcohol dehydrogenase	WCL	CDS	1520514	1522340	+	25.1873	26.3286	29.1725	0	0	15.2159
KDLCNG_10810	putative archaeal methyltransferase	WCL	CDS	2177845	2178693	+	25.1391	11.6118	14.5158	0	0	0
KDLCNG_04095	peptide chain release factor N(5)-glutamine methyltransferase	WCL	CDS	892524	893351	-	25.0317	34.1793	43.634	0	0	33.5741
KDLCNG_08080	Membrane protein involved in the export of O-antigen and teichoic acid	WCL	CDS	1611973	1613505	-	25.0282	48.3419	39.3021	0	0	18.134
KDLCNG_03685	Protein thiol-disulfide isomerase DsbC	WCL	CDS	798852	799640	-	25.0181	73.8918	38.8488	0	0	17.6169
KDLCNG_09620	Transposase	WCL	CDS	1925918	1926292	-	25.0031	27.6489	30.0548	0	0	0
KDLCNG_03120	Alkylated DNA repair dioxygenase AlkB	WCL	CDS	675243	675869	+	24.989	4.06633	9.07168	0	0	0
KDLCNG_02390	Protein/nucleotide deglycase%2C PfpI/YajL/DJ-1 family (repair of methylglyoxal-glycated proteins and nucleic acids)	WCL	CDS	523514	524143	+	24.87	32.6456	28.0886	0	0	0
KDLCNG_03825	pteridine reductase	WCL	CDS	830821	831558	-	24.5738	38.8082	41.8189	0	0	0
KDLCNG_02975	phosphoenolpyruvate synthase	WCL	CDS	640403	642802	-	24.5199	50.744	42.3085	0	0	57.9154
KDLCNG_05450	DNA-binding transcriptional regulator YiaG%2C XRE-type HTH domain	WCL	CDS	1157184	1157516	-	24.4518	14.292	16.132	0	0	41.7408
KDLCNG_12140	hypothetical protein	WCL	CDS	2477799	2478680	+	24.3384	28.0397	21.2575	0	0	0
KDLCNG_09335	Type IV pilus assembly protein PilX	WCL	CDS	1866195	1866686	-	24.3231	22.1103	22.4795	0	0	0
KDLCNG_05155	hypothetical protein	WCL	CDS	1118880	1119143	+	24.3003	31.8699	29.924	0	0	52.6504
KDLCNG_03160	Bacteriocin	WCL	CDS	681890	682093	+	24.1903	871.527	562.289	0	588.272	0
KDLCNG_05820	hypothetical protein	WCL	CDS	1205395	1205610	-	23.9887	14.9513	15.6048	0	0	64.3504
KDLCNG_01560	gamma-glutamyltransferase	WCL	CDS	353294	355105	+	23.9661	28.0474	26.5075	0	0	0
KDLCNG_08730	Transmembrane protein	WCL	CDS	1754438	1754983	-	23.9511	8.2496	11.1891	0	0	0
KDLCNG_01575	dihydroorotase	WCL	CDS	358595	359944	-	23.8517	18.9488	14.2004	0	0	0
KDLCNG_06505	CopG family transcriptional regulator	WCL	CDS	1315978	1316166	-	23.4992	4.49663	10.0316	0	0	0
KDLCNG_00325	Outer membrane usher protein FimD/PapC	WCL	CDS	79042	81747	-	23.434	77.386	61.9693	0	0	5.13662
KDLCNG_00070	oxygen-dependent coproporphyrinogen oxidase	WCL	CDS	16898	17950	+	23.4322	23.4863	19.1059	0	26.3001	0
KDLCNG_11025	DNA mismatch repair endonuclease MutL	WCL	CDS	2223787	2225646	-	23.3476	77.9499	57.9894	0	39.7047	0
KDLCNG_10980	Acyl carrier protein	WCL	CDS	2216103	2216372	-	23.3034	67.3596	55.7871	0	0	154.441
KDLCNG_00080	Secreted protein	WCL	CDS	18983	19189	+	23.2438	32.4344	20.3541	0	44.5959	0
KDLCNG_05310	zonular occludens toxin domain-containing protein	WCL	CDS	1136593	1136736	-	23.132	5.31165	10.2406	0	0	0
KDLCNG_08795	Cell wall-associated hydrolase%2C NlpC_P60 family	WCL	CDS	1765482	1766111	-	23.1075	17.9416	16.7194	0	0	22.063
KDLCNG_10965	putative acyltransferase%2C LPLAT superfamily	WCL	CDS	2213880	2214860	-	23.0141	14.5542	17.3943	0	0	0
KDLCNG_04370	Xanthomonadaceae sRNA asX1	WCL	ncRNA	956107	956224	+	23.0013	41.0528	34.8132	0	0	0
KDLCNG_09085	tRNA 2-thiocytidine(32) synthetase TtcA	WCL	CDS	1823435	1824334	+	22.8921	47.498	41.0796	0	0	15.4441
KDLCNG_03485	DNA repair protein RadA	WCL	CDS	753586	754977	-	22.8661	23.994	20.8092	0	0	0
KDLCNG_04740	site-specific DNA-methyltransferase (adenine-specific)	WCL	CDS	1032056	1033684	+	22.7202	27.0245	24.5064	0	0	0
KDLCNG_09200	hypothetical protein	WCL	CDS	1845063	1845263	-	22.71	6.76509	11.5289	0	0	276.611
KDLCNG_01220	DUF1439 domain-containing protein	WCL	CDS	281703	282278	-	22.7036	115.823	100.029	0	16.0266	0
KDLCNG_06120	Transglutaminase-like enzyme%2C putative cysteine protease	WCL	CDS	1257318	1259423	+	22.5535	54.7609	44.9138	0	4.38336	19.8001
KDLCNG_07520	Periplasmic serine protease%2C S1-C subfamily%2C contain C-terminal PDZ domain	WCL	CDS	1503477	1505021	+	22.4383	56.5476	32.1792	0	5.97498	0
KDLCNG_03420	Cytochrome C oxidase	WCL	CDS	742786	743214	-	22.431	17.8293	13.5041	0	0	0
KDLCNG_08725	Hemolysin-type calcium binding protein	WCL	CDS	1749603	1754420	-	22.3798	19.1563	18.2331	0	19.1601	2.88495
KDLCNG_07805	protein-tyrosine-phosphatase	WCL	CDS	1565357	1565821	+	22.2863	9.86939	12.0056	0	0	0
KDLCNG_07175	Membrane-associated serine protease%2C rhomboid family	WCL	CDS	1441223	1441831	-	22.2837	75.9156	50.3312	0	106.107	0
KDLCNG_05940	Integrase	WCL	CDS	1216888	1217907	+	22.2551	10.3317	9.91363	0	0	0
KDLCNG_00775	3'->5' ssDNA/RNA exonuclease TatD	WCL	CDS	186039	186821	-	22.0586	17.0407	18.6988	0	0	0
KDLCNG_00155	Na+/H+ antiporter	WCL	CDS	36280	37539	+	22.0305	21.9885	20.5649	0	0	66.189
KDLCNG_08160	Multidrug efflux pump subunit AcrB	WCL	CDS	1634490	1637588	+	22.0148	41.026	31.134	0	0	44.8522
KDLCNG_07870	P22	WCL	CDS	1572966	1573184	+	21.9701	97.0164	60.6022	0	42.1523	0
KDLCNG_10610	hypothetical protein	WCL	CDS	2130427	2130735	-	21.9592	6.87592	7.49939	582.732	0	0
KDLCNG_07895	Glycine zipper family protein	WCL	CDS	1575847	1576089	-	21.831	4.5466	10.4032	0	0	0
KDLCNG_04955	TenA/THI-4 protein	WCL	CDS	1084841	1085230	-	21.8271	42.2753	31.8698	0	0	0
KDLCNG_01945	glucose-6-phosphate dehydrogenase	WCL	CDS	436386	437819	-	21.7662	17.8981	20.7139	0	0	19.3859
KDLCNG_01490	Signal transduction histidine kinase	WCL	CDS	337569	338942	+	21.6393	8.5976	13.7223	0	0	0
KDLCNG_05960	Omega-protein	WCL	CDS	1221401	1222348	+	21.6029	8.69587	13.2221	0	29.2131	0
KDLCNG_12065	hypothetical protein	WCL	CDS	2461863	2462126	-	21.4964	14.8082	15.1615	0	0	0
KDLCNG_06115	Uncharacterized conserved protein%2C DUF58 family%2C contains vWF domain	WCL	CDS	1256414	1257373	+	21.4614	25.7615	26.3331	26.7953	0	0
KDLCNG_02740	DUF1415 domain-containing protein	WCL	CDS	582902	583459	-	21.4462	55.8961	51.9111	0	0	0
KDLCNG_03580	Magnesium transporter	WCL	CDS	779167	779646	-	21.3328	5.4887	7.89992	0	0	202.704
KDLCNG_01605	Major facilitator superfamily MFS_1	WCL	CDS	362646	363902	-	21.1997	29.4106	29.664	0	0	11.0578
KDLCNG_02910	2-methylaconitate cis-trans isomerase PrpF	WCL	CDS	624314	625510	+	21.0256	6.81595	9.32767	0	0	0
KDLCNG_10150	malate dehydrogenase (quinone)	WCL	CDS	2040462	2042150	+	20.9635	52.9844	47.3341	0	32.7934	0
KDLCNG_06545	DUF1566 domain-containing protein	WCL	CDS	1319853	1320317	+	20.9598	3.2898	10.6465	0	0	0
KDLCNG_01370	Multidrug resistance efflux pump EmrA	WCL	CDS	315387	315698	+	20.9572	6.53742	15.8674	0	0	0
KDLCNG_00740	bifunctional DNA-formamidopyrimidine glycosylase/DNA-(apurinic or apyrimidinic site) lyase	WCL	CDS	176365	177180	+	20.713	72.6967	38.2088	0	0	0
KDLCNG_07340	elongation factor P-like protein YeiP	WCL	CDS	1461783	1462349	+	20.6706	7.49439	7.80239	0	0	49.0289
KDLCNG_05175	hypothetical protein	WCL	CDS	1119734	1120069	+	20.5618	16.9467	31.0354	0	0	41.3681
KDLCNG_04360	tRNA uridine-5-carboxymethylaminomethyl(34) synthesis enzyme MnmG	WCL	CDS	954063	955952	-	20.4965	43.8422	31.0424	0	4.88431	14.7087
KDLCNG_05800	Prophage antirepressor	WCL	CDS	1203700	1204488	-	20.4836	16.3725	14.5516	0	163.801	0
KDLCNG_10670	Putative alpha-1%2C2-mannosidase	WCL	CDS	2141907	2144279	+	20.3798	11.1023	12.7393	0	19.4508	0
KDLCNG_08615	PglA	WCL	CDS	1727481	1729115	-	20.3731	14.1904	16.7501	0	5.64609	0
KDLCNG_12025	Nucleotidyltransferase	WCL	CDS	2448941	2449354	-	20.2638	17.0383	11.1947	0	0	0
KDLCNG_12385	hypothetical protein	WCL	CDS	2512922	2513317	+	20.2502	6.86759	10.1076	0	0	0
KDLCNG_04760	Uncharacterized protein YkgJ%2C contains CxxCxxCC motif	WCL	CDS	1037678	1038061	-	20.2405	62.4119	36.208	0	72.1199	0
KDLCNG_03575	lactoylglutathione lyase	WCL	CDS	778105	778632	-	20.0945	30.2603	22.3432	0	0	26.3252
KDLCNG_01170	mannose-1-phosphate guanylyltransferase/mannose-6-phosphate isomerase	WCL	CDS	269000	270403	-	19.9467	42.0695	30.0092	0	0	0
KDLCNG_00790	glycine cleavage system protein GcvH	WCL	CDS	190581	190976	-	19.9387	72.5389	45.7504	0	116.557	0
KDLCNG_06820	Lipoprotein	WCL	CDS	1375918	1376364	+	19.8718	39.7364	23.093	0	0	31.0955
KDLCNG_00575	LPS export ABC transporter permease LptF	WCL	CDS	136425	137510	+	19.7666	20.5814	19.3982	0	8.50032	0
KDLCNG_12260	Hemagglutinin-like secreted protein	WCL	CDS	2495712	2497073	-	19.7466	9.04774	12.0645	0	13.5556	0
KDLCNG_04105	putative permease%2C AEC (auxin efflux carrier) family	WCL	CDS	894825	895736	+	19.6149	21.6193	22.0597	0	0	60.9636
KDLCNG_10955	putative exporter	WCL	CDS	2210767	2213172	-	19.5875	5.68695	7.0922	0	3.8368	0
KDLCNG_00885	putative methyltransferase%2C contains TPR repeat	WCL	CDS	206667	207266	-	19.5337	123.797	91.1125	0	0	23.1662
KDLCNG_03380	8-amino-7-oxononanoate synthase	WCL	CDS	732180	733385	-	19.4365	23.8187	23.4945	0	0	0
KDLCNG_03125	ABC-type uncharacterized transport system%2C auxiliary component	WCL	CDS	676064	676705	-	19.4088	63.6736	39.7047	0	0	43.3012
KDLCNG_04895	Phosphopantetheinyl transferase	WCL	CDS	1074009	1074602	-	19.3156	7.43989	9.39834	0	0	0
KDLCNG_05725	hypothetical protein	WCL	CDS	1194196	1194342	+	19.3029	8.67208	16.4806	0	0	0
KDLCNG_03295	3-dehydroquinate synthase	WCL	CDS	712864	713976	-	19.2871	12.7518	11.7351	0	0	0
KDLCNG_12115	DUF769 domain-containing protein	WCL	CDS	2473322	2474215	-	19.0438	15.6854	18.9692	0	0	0
KDLCNG_01140	Electron transfer flavoprotein%2C alpha subunit FixB	WCL	CDS	263440	264390	-	18.9402	39.5888	24.6994	0	9.70699	0
KDLCNG_03285	DUF262 domain-containing protein	WCL	CDS	710194	711294	-	18.937	14.4346	13.9678	0	16.769	0
KDLCNG_01500	hypothetical protein	WCL	CDS	340056	340316	+	18.9074	6.51237	11.7036	0	0	0
KDLCNG_03880	Peptidoglycan/xylan/chitin deacetylase%2C PgdA/NodB/CDA1 family	WCL	CDS	842526	843380	-	18.9024	21.4702	20.0809	0	0	0
KDLCNG_11350	Permease of the drug/metabolite transporter (DMT) superfamily	WCL	CDS	2296256	2297191	+	18.7165	38.6797	27.3459	0	0	89.1006
KDLCNG_08740	hypothetical protein	WCL	CDS	1755887	1756018	-	18.6925	18.0274	20.7473	0	0	0
KDLCNG_07350	phosphoglycerate dehydrogenase	WCL	CDS	1464237	1465478	+	18.5751	29.7658	23.492	0	66.8938	0
KDLCNG_05750	terminase small subunit	WCL	CDS	1197942	1198301	-	18.5056	4.72147	15.2147	0	0	0
KDLCNG_02930	hypothetical protein	WCL	CDS	627889	628758	-	18.4347	35.0691	28.694	0	0	31.9533
KDLCNG_10300	rRNA maturation RNase YbeY	WCL	CDS	2072845	2073330	+	18.2771	34.6241	16.9052	0	0	57.2004
KDLCNG_06410	Phage DNA packaging protein%2C Nu1 subunit of terminase	WCL	CDS	1306975	1307508	-	18.2515	5.57027	9.86258	0	0	0
KDLCNG_05955	hypothetical protein	WCL	CDS	1220889	1221179	+	18.23	36.5062	28.2334	0	0	0
KDLCNG_09810	Penicillin-binding protein 1A	WCL	CDS	1971568	1974063	+	18.1893	78.8916	54.945	0	0	11.1376
KDLCNG_01495	ABC-type Fe3+ transport system%2C periplasmic component	WCL	CDS	338951	339991	+	18.1323	8.57211	9.41009	0	0	0
KDLCNG_12185	hypothetical protein	WCL	CDS	2483105	2483983	+	18.1056	31.2294	29.1192	0	0	47.4392
KDLCNG_04675	hypothetical protein	WCL	CDS	1015622	1015765	-	17.9916	50.7558	52.6662	0	0	0
KDLCNG_10985	Pteridine-dependent deoxygenase	WCL	CDS	2216796	2217716	+	17.9497	26.8524	22.8735	0	0	0
KDLCNG_03155	Bacteriocin	WCL	CDS	681612	681818	+	17.8798	390.445	198.452	0	0	134.297
KDLCNG_06250	Integrase	WCL	CDS	1279536	1279742	+	17.8798	10.6746	20.3541	0	0	0
KDLCNG_05255	Replication initiation factor	WCL	CDS	1128432	1129607	+	17.8342	9.03342	17.5554	0	0	59.0973
KDLCNG_01205	hypothetical protein	WCL	CDS	276180	276443	-	17.7579	20.6028	10.3736	0	0	0
KDLCNG_09270	hypothetical protein	WCL	CDS	1854732	1855016	-	17.7481	15.8045	13.6747	0	0	0
KDLCNG_00275	bifunctional DNA-formamidopyrimidine glycosylase/DNA-(apurinic or apyrimidinic site) lyase	WCL	CDS	71282	72097	+	17.6892	71.551	41.3068	0	0	17.0339
KDLCNG_12050	DUF1524 domain-containing protein	WCL	CDS	2456914	2457618	-	17.6744	12.0548	16.4348	0	0	19.7159
KDLCNG_05330	Phage-related protein	WCL	CDS	1138661	1138912	-	17.6244	74.869	58.9359	0	0	0
KDLCNG_06510	Phage-related protein	WCL	CDS	1316220	1316786	-	17.6244	4.04697	13.5613	0	0	171.601
KDLCNG_12255	DUF596 domain-containing protein	WCL	CDS	2495320	2495700	-	17.4856	36.1359	20.1818	0	24.2293	0
KDLCNG_07205	Hemagglutinin	WCL	CDS	1444553	1445692	-	17.4234	11.4061	16.3542	0	0	24.3854
KDLCNG_09010	NDP-sugar pyrophosphorylase%2C includes eIF-2Bgamma%2C eIF-2Bepsilon%2C and LPS biosynthesis protein s	WCL	CDS	1808981	1809703	+	17.405	21.1584	19.6679	0	0	19.225
KDLCNG_03710	glutamate--cysteine ligase	WCL	CDS	803599	804963	-	17.3532	36.485	24.2303	0	0	71.2805
KDLCNG_05110	deoxyribonuclease V	WCL	CDS	1108633	1109364	+	17.191	20.7822	21.5845	0	0	0
KDLCNG_04595	DNA-binding transcriptional regulator Fis	WCL	CDS	999260	999532	-	17.1725	36.1114	27.78	0	0	0
KDLCNG_02035	Phage protein D	WCL	CDS	454017	454688	-	17.0736	13.0262	16.4582	0	13.7371	0
KDLCNG_04315	Integrase	WCL	CDS	946367	947386	-	16.9332	7.0822	12.5986	0	0	13.6272
KDLCNG_05475	Uncharacterized phage protein gp47/JayE	WCL	CDS	1162867	1164012	-	16.9016	6.00689	9.1913	44.8926	0	0
KDLCNG_05860	hypothetical protein	WCL	CDS	1208329	1208490	+	16.754	8.39372	16.255	0	0	0
KDLCNG_06235	DUF4224 domain-containing protein	WCL	CDS	1277236	1277508	-	16.7206	0.622611	13.1183	0	0	0
KDLCNG_04075	radical SAM family heme chaperone HemW	WCL	CDS	887101	888252	+	16.7064	20.7302	15.7267	0	0	0
KDLCNG_10545	hypothetical protein	WCL	CDS	2116313	2116468	-	16.6076	9.80612	8.10249	0	0	0
KDLCNG_05295	hypothetical protein	WCL	CDS	1134265	1134465	+	16.5722	41.4362	38.7791	0	0	0
KDLCNG_05930	Single-stranded DNA-binding protein	WCL	CDS	1216175	1216621	+	16.5598	11.7878	13.196	0	0	0
KDLCNG_04980	Anthranilate/para-aminobenzoate synthase component II (glutamine amidotransferase)	WCL	CDS	1087303	1087923	-	16.4892	28.4657	28.3261	0	0	0
KDLCNG_00375	hypothetical protein	WCL	CDS	90488	90637	+	16.4494	22.663	18.9598	0	0	0
KDLCNG_03715	ribosome biogenesis GTP-binding protein YihA/YsxC	WCL	CDS	805183	805842	-	16.4494	46.8713	24.2584	0	0	168.481
KDLCNG_06325	phage major tail tube protein	WCL	CDS	1292950	1293459	-	16.4494	7.16552	10.3267	0	0	0
KDLCNG_07580	acetate--CoA ligase	WCL	CDS	1515996	1517939	+	16.4367	22.3395	18.4223	0	0	0
KDLCNG_12040	Restriction modification system DNA specificity domain	WCL	CDS	2453187	2454521	-	16.2646	15.6604	12.4663	0	103.723	0
KDLCNG_03520	aminomethyl-transferring glycine dehydrogenase	WCL	CDS	764344	767289	+	16.2484	67.4756	49.0192	0	15.6676	14.1545
KDLCNG_08860	hypothetical protein	WCL	CDS	1774412	1774723	+	16.2122	27.784	20.9314	0	0	0
KDLCNG_06735	Ubiquinone/menaquinone biosynthesis C-methylase UbiE/MenG	WCL	CDS	1360302	1361231	+	16.1841	66.1615	37.829	0	99.2618	0
KDLCNG_09190	hypothetical protein	WCL	CDS	1844276	1844527	-	16.1557	10.4547	9.61366	0	0	0
KDLCNG_08855	CD-NTase-associated protein 12/Pycsar effector protein TIR domain-containing protein	WCL	CDS	1773255	1773953	+	16.0611	24.195	24.4118	0	0	0
KDLCNG_11785	UvrD-like helicase C-terminal domain-containing protein	WCL	CDS	2385761	2387611	+	15.9962	8.35631	10.5275	13.8971	0	0
KDLCNG_12175	Lipoprotein	WCL	CDS	2481670	2482080	+	15.9091	15.7152	15.6333	0	0	0
KDLCNG_00660	hypothetical protein	WCL	CDS	156184	156726	-	15.9041	47.4233	31.0371	0	0	51.1959
KDLCNG_11740	peptide chain release factor 1	WCL	CDS	2378536	2379621	+	15.9041	21.7553	12.7058	0	0	0
KDLCNG_07645	Epoxyqueuosine reductase QueH (tRNA modification)	WCL	CDS	1537019	1537729	+	15.7901	17.4515	20.7405	0	0	0
KDLCNG_00235	4-hydroxybenzoate octaprenyltransferase	WCL	CDS	60887	61786	-	15.764	28.2344	23.1731	0	0	30.8882
KDLCNG_10765	Phosphoglycerate kinase	WCL	CDS	2165051	2166553	-	15.7599	16.6241	15.3478	0	0	0
KDLCNG_09165	16S rRNA (cytidine(1402)-2'-O)-methyltransferase	WCL	CDS	1837050	1837871	+	15.759	8.0644	8.96991	0	0	0
KDLCNG_04455	toprim domain-containing protein	WCL	CDS	977346	978359	-	15.6951	7.12411	13.0886	0	0	0
KDLCNG_00330	P pilus assembly protein%2C chaperone PapD	WCL	CDS	81774	82559	-	15.5391	47.1426	39.1311	0	0	0
KDLCNG_04945	trp operon repressor	WCL	CDS	1083467	1083745	+	15.4766	119.712	86.4556	0	0	0
KDLCNG_04750	Superfamily II DNA or RNA helicase	WCL	CDS	1033883	1036405	+	15.4519	15.8655	15.0296	0	0	0
KDLCNG_00215	Chromosome segregation protein Spo0J%2C contains ParB-like nuclease domain	WCL	CDS	54701	55735	-	15.3766	39.414	27.3762	0	0	0
KDLCNG_12120	hypothetical protein	WCL	CDS	2474575	2474871	+	15.3694	9.72908	8.5117	0	0	0
KDLCNG_06465	Phage-related protein	WCL	CDS	1314173	1314559	-	15.3018	23.0583	21.7741	265.876	0	0
KDLCNG_11240	hypothetical protein	WCL	CDS	2267505	2268125	+	15.2972	16.9699	16.6225	0	0	0
KDLCNG_05365	hypothetical protein	WCL	CDS	1141513	1141776	-	14.954	24.1439	22.3432	0	69.9345	0
KDLCNG_06355	Addiction module antitoxin%2C RelB/DinJ family	WCL	CDS	1298233	1298496	+	14.954	41.2055	43.4895	0	0	0
KDLCNG_08300	Phosphatidylserine/phosphatidylglycerophosphate/cardiolipin synthase	WCL	CDS	1660432	1664004	+	14.9164	11.2031	11.055	7.19941	7.75092	0
KDLCNG_07380	bifunctional phosphoribosyl-AMP cyclohydrolase/phosphoribosyl-ATP diphosphatase HisIE	WCL	CDS	1470917	1471537	-	14.8998	12.0432	13.2301	0	0	0
KDLCNG_12075	Secreted protein	WCL	CDS	2463886	2464176	-	14.8384	13.1422	11.221	0	0	0
KDLCNG_05180	Replication initiation factor	WCL	CDS	1120090	1121265	+	14.7919	5.49232	14.1518	0	0	23.6389
KDLCNG_05830	Phage tail protein	WCL	CDS	1205856	1206047	-	14.7788	12.8365	6.03466	0	0	0
KDLCNG_10915	hypothetical protein	WCL	CDS	2204182	2204349	-	14.687	72.8455	52.0392	0	0	0
KDLCNG_02900	Aconitate hydratase domain protein	WCL	CDS	621244	623214	+	14.6467	15.0483	14.3756	0	0	7.0521
KDLCNG_11745	Transmembrane protein	WCL	CDS	2379665	2380018	-	14.6372	8.64268	10.7118	0	0	0
KDLCNG_10960	Fatty acyl-CoA synthetase	WCL	CDS	2213309	2213932	-	14.6305	7.49079	7.93368	0	0	0
KDLCNG_07140	Outer membrane lipoprotein LptE/RlpB (LPS assembly)	WCL	CDS	1434561	1435169	+	14.5857	31.678	23.1766	0	0	68.4714
KDLCNG_06110	MoxR-like ATPase	WCL	CDS	1255458	1256411	+	14.4838	27.9725	23.1864	0	0	0
KDLCNG_08310	AAA family ATPase	WCL	CDS	1664911	1666644	-	14.4431	12.9881	11.4809	0	42.5898	0
KDLCNG_05915	UDP-3-O-(3-hydroxymyristoyl)-like protein	WCL	CDS	1214472	1215227	+	14.3606	11.5788	9.05635	0	0	0
KDLCNG_03875	phosphoglucosamine mutase	WCL	CDS	841091	842437	+	14.1963	44.4806	27.8384	0	0	10.319
KDLCNG_08355	isoleucine--tRNA ligase	WCL	CDS	1672364	1675195	-	14.0273	17.7955	11.6044	0	0	58.897
KDLCNG_01295	hypothetical protein	WCL	CDS	299104	299253	-	13.982	41.9266	20.3642	0	0	0
KDLCNG_02870	methylisocitrate lyase	WCL	CDS	616651	617547	+	13.8912	12.6011	9.62904	0	10.2914	0
KDLCNG_12155	DUF4348 domain-containing protein	WCL	CDS	2479753	2480217	+	13.7963	24.8562	22.6521	0	0	0
KDLCNG_06435	DNA primase%2C phage- or plasmid-associated	WCL	CDS	1310177	1312708	-	13.7403	8.05558	8.9857	10.1594	0	5.48961
KDLCNG_07650	Pyrazinamidase/nicotinamidase	WCL	CDS	1537763	1538389	+	13.5767	28.871	19.6553	0	14.723	0
KDLCNG_09535	DNA primase (bacterial type)	WCL	CDS	1905556	1907289	+	13.5181	10.2435	12.0883	0	0	24.0479
KDLCNG_08765	exodeoxyribonuclease VII small subunit	WCL	CDS	1758646	1758912	-	13.3998	32.1484	14.5966	0	0	0
KDLCNG_00630	DNA repair protein RadC	WCL	CDS	149595	150323	-	13.3694	24.5983	17.3387	0	0	38.1336
KDLCNG_12090	DUF3375 domain-containing protein	WCL	CDS	2465784	2467316	+	13.3591	13.1942	11.9555	0	0	18.134
KDLCNG_06240	hypothetical protein	WCL	CDS	1277551	1277901	-	13.3564	13.0748	9.90304	0	0	0
KDLCNG_11245	Hemolysin activation/secretion protein	WCL	CDS	2268193	2269938	-	13.2839	31.5413	25.0964	0	63.4457	0
KDLCNG_04400	malonyl-ACP O-methyltransferase BioC	WCL	CDS	959314	960201	-	13.1984	20.2895	21.8256	0	0	0
KDLCNG_05405	C-terminal processing protease CtpA/Prc%2C contains a PDZ domain	WCL	CDS	1147733	1149334	-	13.0148	21.0609	18.2129	0	0	0
[truncated: 101 more rows]

## Sheet: Table S3B GO CDs
ID	Description	GeneRatio	BgRatio	pvalue	p.adjust	qvalue	geneID	Count	gene_count	background_count	gene_total	background_total	fold_enr
GO:0005524	ATP binding	0.0869033	0.0577911	1.16263e-05	0.000476679	0.000305956	KDLCNG_02660/KDLCNG_08895/KDLCNG_01890/KDLCNG_11915/KDLCNG_11130/KDLCNG_07975/KDLCNG_11230/KDLCNG_10125/KDLCNG_08900/KDLCNG_02415/KDLCNG_00005/KDLCNG_09705/KDLCNG_08455/KDLCNG_05050/KDLCNG_02405/KDLCNG_06045/KDLCNG_09405/KDLCNG_05385/KDLCNG_11720/KDLCNG_02420/KDLCNG_11920/KDLCNG_07970/KDLCNG_07620/KDLCNG_11930/KDLCNG_11710/KDLCNG_02410/KDLCNG_06020/KDLCNG_04440/KDLCNG_02245/KDLCNG_07795/KDLCNG_02…	71	71	135	817	2336	1.50375
GO:0006633	fatty acid biosynthetic process	0.0146879	0.00556507	2.80963e-05	0.000575975	0.000369689	KDLCNG_08700/KDLCNG_08695/KDLCNG_08705/KDLCNG_08710/KDLCNG_09080/KDLCNG_06010/KDLCNG_01830/KDLCNG_06090/KDLCNG_00180/KDLCNG_03870/KDLCNG_00185/KDLCNG_04735	12	12	13	817	2336	2.6393
GO:0005737	cytoplasm	0.134639	0.100599	5.33129e-05	0.00072861	0.000467657	KDLCNG_08700/KDLCNG_00520/KDLCNG_02655/KDLCNG_11125/KDLCNG_08895/KDLCNG_03360/KDLCNG_07125/KDLCNG_07980/KDLCNG_02650/KDLCNG_05065/KDLCNG_11665/KDLCNG_11595/KDLCNG_06140/KDLCNG_11600/KDLCNG_06180/KDLCNG_01890/KDLCNG_02575/KDLCNG_11130/KDLCNG_11230/KDLCNG_01060/KDLCNG_04935/KDLCNG_01050/KDLCNG_08900/KDLCNG_00385/KDLCNG_01080/KDLCNG_07555/KDLCNG_01065/KDLCNG_00005/KDLCNG_09705/KDLCNG_08455/KDLCNG_05…	110	110	235	817	2336	1.33837
GO:0003924	GTPase activity	0.0146879	0.00684932	0.00124706	0.0108611	0.0069712	KDLCNG_11665/KDLCNG_11595/KDLCNG_11600/KDLCNG_01060/KDLCNG_00760/KDLCNG_00285/KDLCNG_05020/KDLCNG_07525/KDLCNG_04045/KDLCNG_08375/KDLCNG_09375/KDLCNG_07545	12	12	16	817	2336	2.14443
GO:0005525	GTP binding	0.0171359	0.00856164	0.00144371	0.0108611	0.0069712	KDLCNG_11665/KDLCNG_11595/KDLCNG_11600/KDLCNG_01060/KDLCNG_11690/KDLCNG_09420/KDLCNG_02775/KDLCNG_00760/KDLCNG_00355/KDLCNG_07525/KDLCNG_04045/KDLCNG_08375/KDLCNG_09375/KDLCNG_07545	14	14	20	817	2336	2.00147
GO:0000287	magnesium ion binding	0.0293758	0.0175514	0.00158943	0.0108611	0.0069712	KDLCNG_11615/KDLCNG_11230/KDLCNG_01080/KDLCNG_07555/KDLCNG_09705/KDLCNG_03085/KDLCNG_09420/KDLCNG_06065/KDLCNG_01860/KDLCNG_11710/KDLCNG_00400/KDLCNG_11105/KDLCNG_02280/KDLCNG_08665/KDLCNG_11100/KDLCNG_00935/KDLCNG_03405/KDLCNG_08375/KDLCNG_08120/KDLCNG_11570/KDLCNG_10885/KDLCNG_07115/KDLCNG_05785/KDLCNG_07845	24	24	41	817	2336	1.6737
GO:0051287	NAD binding	0.0122399	0.00556507	0.00243581	0.0142669	0.00915718	KDLCNG_08705/KDLCNG_06010/KDLCNG_06175/KDLCNG_04440/KDLCNG_10725/KDLCNG_03445/KDLCNG_01410/KDLCNG_08120/KDLCNG_07410/KDLCNG_01650	10	10	13	817	2336	2.19942
GO:0003677	DNA binding	0.0281518	0.0175514	0.00422601	0.0193021	0.012389	KDLCNG_03360/KDLCNG_04050/KDLCNG_02670/KDLCNG_11615/KDLCNG_06140/KDLCNG_02575/KDLCNG_10125/KDLCNG_00005/KDLCNG_10905/KDLCNG_11620/KDLCNG_05040/KDLCNG_08390/KDLCNG_03790/KDLCNG_05950/KDLCNG_07985/KDLCNG_07735/KDLCNG_02225/KDLCNG_06145/KDLCNG_10225/KDLCNG_11255/KDLCNG_11280/KDLCNG_03690/KDLCNG_05905	23	23	41	817	2336	1.60396
GO:0016887	ATP hydrolysis activity	0.0220318	0.0128425	0.00423704	0.0193021	0.012389	KDLCNG_02660/KDLCNG_02665/KDLCNG_00380/KDLCNG_07975/KDLCNG_08900/KDLCNG_00005/KDLCNG_06045/KDLCNG_11210/KDLCNG_11920/KDLCNG_11930/KDLCNG_02410/KDLCNG_07795/KDLCNG_03350/KDLCNG_08390/KDLCNG_03790/KDLCNG_10510/KDLCNG_09375/KDLCNG_01535	18	18	30	817	2336	1.71554
GO:0006457	protein folding	0.00979192	0.00428082	0.00471614	0.0193362	0.0124109	KDLCNG_07980/KDLCNG_02650/KDLCNG_06180/KDLCNG_07975/KDLCNG_08900/KDLCNG_07970/KDLCNG_10690/KDLCNG_01535	8	8	10	817	2336	2.28739
GO:0051301	cell division	0.0146879	0.00770548	0.00595405	0.0221924	0.0142441	KDLCNG_02650/KDLCNG_00380/KDLCNG_05085/KDLCNG_06045/KDLCNG_03790/KDLCNG_03655/KDLCNG_08530/KDLCNG_08045/KDLCNG_10870/KDLCNG_10865/KDLCNG_10885/KDLCNG_03690	12	12	18	817	2336	1.90616
