# Supplementary material for: Extracellular Vesicles From Xylella fastidiosa Carry sRNAs and Genomic Islands, Suggesting Roles in Recipient Cells
Source: J Extracell Vesicles. 2025 Jun 25;14(6):e70102. doi: 10.1002/jev2.70102 (PMC12189769; doi:10.1002/jev2.70102)
Supplement: Supplementary file 5 — Supporting Information Data S4: (a) Target prediction of sXFs in Xff Tem1, (b) overlap of EV CDS and Xff Tem1 sXFs‐targets, (c) target prediction of sXFs in At and (d) Vv, GO enrichments of predicted targets (e, f), (g) qRT‐PCR primers used for gene expression study. [file JEV2-14-e70102-s001.xlsx]

## Sheet: Index
Supplementary Data S34of Ruf et al.
Supplementary Table S4.A. target prediction Xff Tem1 (IntaRNA)
Supplementary Table S4.B. overlap predicted Xff Tem1 targets and EV CDS (>100 TPM)
Supplementary Table S4.C. Target prediction At (psRNAtarget)
Supplementary Table S4.D. Target prediction Vv (psRNAtarget)
Supplementary Table S4.E. GO terms targets At (panther)
Supplementary Table S4.F. GO terms targets Vv (enricher)
Supplementary Table S4.G. Primers used for gene expression analysis of NLRs (qRT-PCR)

## Sheet: Table S4A Xff
target	Description	sRNAs	pvalues	Gen_localisation	gene	Protein_accession	High confidence candidates?				All:	target	Description	sRNAs	High confidence candidates?	pvalues
KDLCNG_00155	Na+/H+ antiporter	sXF3	0.0240467	36280-37539		WP_004087107.1	yes					KDLCNG_00005	chromosomal replication initiator protein DnaA	sXF1; sXF2; sXF3; sXF4; sXF5	no; no; no; no; no	0.1671102; 0.2463157; 0.1560621; 0.8032292; 0.2437632
KDLCNG_00430	Alpha-L-fucosidase	sXF2; sXF5	0.0328111; 0.0308846	102966-104348	afuC	WP_004087646.1	yes					KDLCNG_00010	DNA polymerase III subunit beta	sXF1; sXF2; sXF3; sXF4; sXF5	no; no; no; no; no	0.388408; 0.6495905; 0.3216916; 0.4786629; 0.4083174
KDLCNG_00490	NAD(P)H-dependent flavin oxidoreductase YrpB%2C nitropropane dioxygenase family	sXF3	0.0373345	115511-116542	yrpB	WP_011097498.1	yes					KDLCNG_00015	DNA replication/repair protein RecF	sXF1; sXF2; sXF3; sXF4; sXF5	no; no; no; no; no	0.6308907; 0.0607818; 0.3405757; 0.491493; 0.2549664
KDLCNG_00565	Phage-related protein	sXF2	0.044573	134394-134846		WP_014607562.1	yes					KDLCNG_00020	DNA topoisomerase (ATP-hydrolyzing) subunit B	sXF1; sXF2; sXF3; sXF4; sXF5	no; no; no; no; no	0.4214803; 0.0945151; 0.4471814; 0.7150591; 0.0941255
KDLCNG_00595	glutamine--fructose-6-phosphate transaminase (isomerizing)	sXF3	0.0282531	139554-141383	glmS	WP_004087594.1	yes					KDLCNG_00025	Membrane protease YdiL%2C CAAX protease family	sXF1; sXF2; sXF3; sXF4; sXF5	no; no; no; no; no	0.486346; 0.4659633; 0.4659633; 0.8696762; 0.4299663
KDLCNG_00610	arginine decarboxylase	sXF3	0.0300306	144191-146077	speA	WP_004087585.1	yes					KDLCNG_00030	Outer membrane protein chaperone/metalloprotease BepA/YfgC%2C contains M48 and TPR domains	sXF1; sXF2; sXF3; sXF4; sXF5	no; no; no; no; no	0.7137792; 0.2558436; 0.6642025; 0.9786575; 0.256723
KDLCNG_00645	Phosphoglucomutase/phosphomannomutase alpha/beta/alpha domain I	sXF3	0.0335805	152074-154608		WP_041581091.1	yes					KDLCNG_00035	Outer membrane protein chaperone/metalloprotease BepA/YfgC%2C contains M48 and TPR domains	sXF1; sXF2; sXF3; sXF4; sXF5	no; no; no; no; no	0.2620455; 0.2070692; 0.2162037; 0.5986973; 0.3679311
KDLCNG_00695	Major facilitator superfamily MFS_1	sXF4	0.0270791	164766-166295		WP_004087783.1	yes					KDLCNG_00040	Periplasmic protein TonB%2C links inner and outer membranes	sXF1; sXF2; sXF3; sXF4; sXF5	no; no; no; no; no	0.4761122; 0.6734519; 0.7975882; 0.6983096; 0.6721332
KDLCNG_00755	3-oxoacyl-ACP reductase FabG	sXF2	0.0385499	180912-181724	fabG		yes					KDLCNG_00045	TonB-system energizer ExbB	sXF1; sXF2; sXF3; sXF4; sXF5	no; no; no; no; no	0.2756997; 0.5558551; 0.5933284; 0.6774024; 0.2756997
KDLCNG_00775	3'->5' ssDNA/RNA exonuclease TatD	sXF5	0.0378511	186039-186821	tatD	WP_004087182.1	yes					KDLCNG_00050	Biopolymer transport protein ExbD	sXF1; sXF2; sXF3; sXF5	no; no; no; no	0.6509222; 0.7802701; 0.6027246; 0.4521571
KDLCNG_00825	adenosylmethionine--8-amino-7-oxononanoate transaminase	sXF3	0.0308846	196745-198202	bioA	WP_012382421.1	yes					KDLCNG_00055	Biopolymer transport protein ExbD	sXF1; sXF2; sXF3; sXF4; sXF5	no; no; no; no; no	0.4447029; 0.7708052; 0.2177558; 0.0960876; 0.7696115
KDLCNG_00880	Uncharacterized membrane protein	sXF2	0.0431875	205669-206376		WP_004572987.1	yes					KDLCNG_00060	Dipeptidyl aminopeptidase/acylaminoacyl peptidase	sXF1; sXF2; sXF3; sXF4; sXF5	no; no; no; no; no	0.1201058; 0.3206628; 0.1017707; 0.3701747; 0.3373805
KDLCNG_00920	anthranilate synthase component I	sXF3	0.0443726	216250-217755	trpE		yes					KDLCNG_00065	DUF1772 domain-containing protein	sXF1; sXF2; sXF3; sXF4; sXF5	no; no; no; no; no	0.5070457; 0.6402524; 0.2193166; 0.8143024; 0.2898508
KDLCNG_00980	DUF885 domain-containing protein	sXF1; sXF3; sXF4	0.0307408; 0.017211; 0.0331169	227819-229615			yes					KDLCNG_00070	oxygen-dependent coproporphyrinogen oxidase	sXF1; sXF2; sXF3; sXF4; sXF5	no; no; no; no; no	0.4275333; 0.5031425; 0.4850623; 0.6865848; 0.2850786
KDLCNG_01025	pantoate--beta-alanine ligase	sXF2; sXF5	0.0165459; 0.0056285	237551-238396	panC	WP_011097534.1	yes					KDLCNG_00075	hypothetical protein	sXF2; sXF3; sXF5	no; no; no	0.8054664; 0.9648896; 0.9994109
KDLCNG_01105	Multidrug efflux pump subunit AcrA (membrane-fusion protein)	sXF2; sXF3; sXF5	0.0101504; 0.0240467; 0.0004537	257111-258220	acrA		yes					KDLCNG_00080	Secreted protein	sXF2; sXF3; sXF5	no; no; no	0.4496662; 0.9992255; 0.4496662
KDLCNG_01150	dTDP-glucose 4%2C6-dehydratase	sXF3	0.0464129	265352-266413	rfbB	WP_011097543.1	yes					KDLCNG_00085	hypothetical protein	sXF1; sXF2; sXF3; sXF4; sXF5	no; no; no; no; no	0.440997; 0.5280144; 0.5280144; 0.37809; 0.7188893
KDLCNG_01165	dTDP-4-dehydrorhamnose reductase	sXF3; sXF5	0.0364876; 0.0376782	267914-268822	rfbD	WP_004572933.1	yes					KDLCNG_00095	hypothetical protein	sXF1; sXF2; sXF3; sXF4; sXF5	no; no; no; no; no	0.7636089; 0.9686351; 0.2100801; 0.9026256; 0.9866088
KDLCNG_01205	hypothetical protein	sXF3	0.0135591	276180-276443		WP_234502207.1	yes					KDLCNG_00100	3-deoxy-7-phosphoheptulonate synthase	sXF1; sXF2; sXF3; sXF4; sXF5	no; no; no; no; no	0.4927828; 0.1814672; 0.6455917; 0.8365948; 0.2216737
KDLCNG_01280	Periplasmic serine protease%2C S1-C subfamily%2C contain C-terminal PDZ domain	sXF2; sXF4; sXF5	0.0149845; 0.0462052; 0.0203194	293894-295339	degQ	WP_004087977.1	yes					KDLCNG_00105	hypothetical protein	sXF1; sXF4; sXF5	no; no; no	0.9526981; 0.9971847; 0.8218817
KDLCNG_01310	Bifunctional DNA-binding transcriptional regulator of stationary/sporulation/toxin gene expression and antitoxin component of the YhaV-PrlF toxin-antitoxin module	sXF2	0.0373345	303404-303631	abrB	WP_004085317.1	yes					KDLCNG_00110	Type IV pilus assembly protein FimT	sXF1; sXF2; sXF3; sXF4; sXF5	no; no; no; no; no	0.4509109; 0.3590376; 0.4035846; 0.899502; 0.454654
KDLCNG_01315	Ribonuclease/mRNA interferase VapC%2C contains PIN domain	sXF2; sXF3	0.0478908; 0.0287896	303636-304034	vapC	WP_011097555.1	yes					KDLCNG_00115	type IV pilus modification protein PilV	sXF1; sXF2; sXF3; sXF4; sXF5	no; no; no; no; no	0.752666; 0.2288613; 0.7502112; 0.8751025; 0.2288613
KDLCNG_01330	SWI2/SNF2 ATPase domain-containing protein	sXF2	0.0305975	307679-309733			yes					KDLCNG_00120	Type IV pilus assembly protein PilW	sXF1; sXF2; sXF3; sXF4; sXF5	no; no; no; no; no	0.4940737; 0.5412331; 0.4035846; 0.6957126; 0.5306518
KDLCNG_01335	Type I site-specific restriction-modification system%2C R (restriction) subunit and related helicases	sXF1	0.0468309	309764-310822			yes					KDLCNG_00125	Type IV pilus assembly protein PilX	sXF1; sXF2; sXF3; sXF4; sXF5	no; no; no; no; no	0.6027246; 0.56386; 0.6549136; 0.9166505; 0.2256452
KDLCNG_01365	Membrane fusion protein biotin-lipoyl like domain-containing protein	sXF2; sXF5	0.0441731; 0.0387265	314949-315272		WP_004087947.1	yes					KDLCNG_00130	Type IV pilus biogenesis factor PilY1-like protein PD_0023	sXF1; sXF2; sXF3; sXF4; sXF5	no; no; no; no; no	0.4824987; 0.1117358; 0.239553; 0.5571879; 0.1112858
KDLCNG_01375	hypothetical protein	sXF2; sXF5	0.0307408; 0.0040334	315700-315969			yes					KDLCNG_00135	Type IV pilus assembly protein PilE	sXF1; sXF2; sXF3; sXF4; sXF5	no; no; no; no; no	0.8065808; 0.9660457; 0.9938189; 0.9366563; 0.3247908
KDLCNG_01495	ABC-type Fe3+ transport system%2C periplasmic component	sXF2	0.0165459	338951-339991	afuA	WP_004087920.1	yes					KDLCNG_00140	orotidine-5'-phosphate decarboxylase	sXF1; sXF2; sXF3; sXF4; sXF5	no; no; no; no; no	0.5057436; 0.4083174; 0.4927828; 0.6931106; 0.5057436
KDLCNG_01585	RNA polymerase-binding protein DksA	sXF2; sXF3	0.0476771; 0.0426057	360312-361253	dksA	WP_004087902.1	yes					KDLCNG_00145	Aspartate/aromatic aminotransferase	sXF1; sXF2; sXF3; sXF4; sXF5	no; no; no; no; no	0.3612488; 0.4735668; 0.3216916; 0.5611897; 0.6349053
KDLCNG_01720	Haemolysin-type calcium binding domain protein	sXF2	0.0326591	380923-385746		WP_011097580.1	yes					KDLCNG_00150	large-conductance mechanosensitive channel protein MscL	sXF1; sXF2; sXF3; sXF5	no; no; no; no	0.4263193; 0.4263193; 0.7277708; 0.6642025
KDLCNG_01735	Nramp family divalent metal transporter	sXF2	0.0361537	387166-388512	mntH		yes					KDLCNG_00155	Na+/H+ antiporter	sXF1; sXF2; sXF3; sXF4; sXF5	no; no; yes; no; no	0.5651959; 0.5893028; 0.0240467; 0.3015287; 0.5879613
KDLCNG_01740	arginyltransferase	sXF5	0.0279883	389023-389787	bpt	WP_004088071.1	yes					KDLCNG_00160	23S rRNA A2030 N6-methylase RlmJ	sXF1; sXF2; sXF3; sXF4; sXF5	no; no; no; no; no	0.3299992; 0.1290019; 0.129512; 0.3838028; 0.2956502
KDLCNG_01875	Membrane-associated serine protease%2C rhomboid family	sXF2; sXF5	0.0142555; 0.0136273	427390-428070	glpG	WP_004089316.1	yes					KDLCNG_00165	Protein N-acetyltransferase%2C RimJ/RimL family	sXF1; sXF2; sXF3; sXF4; sXF5	no; no; no; no; no	0.165852; 0.2985796; 0.2454627; 0.5412331; 0.2946781
KDLCNG_01965	DUF1674 domain-containing protein	sXF2	0.0426057	440508-440723			yes					KDLCNG_00170	transcription-repair coupling factor	sXF1; sXF2; sXF3; sXF4; sXF5	no; no; no; no; no	0.117729; 0.2063217; 0.0599919; 0.5319717; 0.1467521
KDLCNG_02010	DNA internalization-related competence protein ComEC/Rec2	sXF3	0.0293353	447235-449739	comEC		yes					KDLCNG_00175	hypothetical protein	sXF1; sXF2; sXF3; sXF4; sXF5	no; no; no; no; no	0.2729291; 0.5306518; 0.5306518; 0.8812713; 0.6562428
KDLCNG_02015	Biopolymer transport protein ExbB/TolQ	sXF2	0.0334254	449724-450386	tolQ	WP_004085189.1	yes					KDLCNG_00180	acetyl-CoA carboxylase biotin carboxyl carrier protein	sXF1; sXF2; sXF3; sXF4; sXF5	no; no; no; no; no	0.9002885; 0.2131249; 0.7587668; 0.9545993; 0.5452132
KDLCNG_02105	phage major capsid protein	sXF5	0.0494106	461245-463119		WP_011097617.1	yes					KDLCNG_00185	acetyl-CoA carboxylase biotin carboxylase subunit	sXF1; sXF2; sXF3; sXF4; sXF5	no; no; no; no; no	0.27201; 0.0523483; 0.2378841; 0.3035057; 0.3310472
KDLCNG_02150	Phosphohistidine phosphatase SixA	sXF3	0.0483207	469053-469529	sixA	WP_004089961.1	yes					KDLCNG_00190	DNA helicase II	sXF1; sXF2; sXF3; sXF4; sXF5	no; no; no; no; no	0.3826563; 0.2055764; 0.5611897; 0.7176141; 0.3712995
KDLCNG_02350	YhdP family protein	sXF3	0.0205173	512278-516138	yhdR	WP_042466376.1	yes					KDLCNG_00195	hypothetical protein	sXF1; sXF2; sXF3; sXF4; sXF5	no; no; no; no; no	0.7188893; 0.4722961; 0.7802701; 0.9450758; 0.3792286
KDLCNG_02660	ATP-dependent Clp protease ATP-binding subunit ClpX	sXF3	0.0457922	565505-566785	clpX	WP_004090165.1	yes					KDLCNG_00200	NO-inducible flavohemoprotein	sXF1; sXF2; sXF3; sXF4; sXF5	no; no; no; no; no	0.3279094; 0.2822417; 0.3826563; 0.491493; 0.3612488
KDLCNG_02785	Multidrug resistance efflux pump EmrA	sXF2; sXF5	0.0212239; 0.0246273	591657-592919	emrA	WP_011097661.1	yes					KDLCNG_00205	Membrane protein	sXF1; sXF2; sXF3; sXF4; sXF5	no; no; no; no; no	0.6161465; 0.6918078; 0.56386; 0.7427988; 0.9248161
KDLCNG_02935	Arginase/agmatinase family enzyme	sXF1; sXF2; sXF3; sXF5	0.0223791; 0.0316131; 0.0213266; 0.0230331	629218-630114	speB		yes					KDLCNG_00210	pyridoxine 5'-phosphate synthase	sXF1; sXF2; sXF3; sXF4; sXF5	no; no; no; no; no	0.6215116; 0.6188295; 0.5571879; 0.6970117; 0.6201706
KDLCNG_02945	Alpha-2-macroglobulin	sXF5	0.03405	630612-635537	yfaS	WP_011097675.1	yes					KDLCNG_00215	Chromosome segregation protein Spo0J%2C contains ParB-like nuclease domain	sXF1; sXF2; sXF3; sXF4; sXF5	no; no; no; no; no	0.5545228; 0.1548724; 0.347023; 0.5745586; 0.5906445
KDLCNG_02955	AraC-type DNA-binding domain and AraC-containing proteins	sXF2	0.0331169	636874-637731	araC	WP_004087376.1	yes					KDLCNG_00220	DNA utilization protein ComFC/GntX%2C contains phosphoribosyltransferase domain	sXF1; sXF2; sXF3; sXF4; sXF5	no; no; no; no; no	0.8847173; 0.7538904; 0.8751025; 0.9159458; 0.109945
KDLCNG_03050	Hemolysin-related protein%2C contains CBS domains%2C UPF0053 family	sXF4	0.0412754	658378-659697	tlyC	WP_012382501.1	yes					KDLCNG_00225	biotin synthase BioB	sXF1; sXF2; sXF3; sXF4; sXF5	no; no; no; no; no	0.2193166; 0.2747739; 0.2256452; 0.6957126; 0.2100801
KDLCNG_03090	hypothetical protein	sXF1	0.037506	669618-669875			yes					KDLCNG_00230	putative acylesterase/phospholipase RssA%2C containd patatin domain	sXF1; sXF2; sXF3; sXF4; sXF5	no; no; no; no; no	0.7427988; 0.4106946; 0.2620455; 0.7587668; 0.5240646
KDLCNG_03210	(p)ppGpp synthase/hydrolase%2C HD superfamily	sXF5	0.0401651	692427-694583	relA	WP_004090591.1	yes					KDLCNG_00235	4-hydroxybenzoate octaprenyltransferase	sXF1; sXF2; sXF3; sXF4; sXF5	no; no; no; no; no	0.720163; 0.6228523; 0.6201706; 0.6268729; 0.2946781
KDLCNG_03310	glutamine--tRNA ligase/YqeY domain fusion protein	sXF2	0.0387265	715624-717366	glnS	WP_011097706.1	yes					KDLCNG_00245	hypothetical protein	sXF1; sXF2; sXF3; sXF4	no; no; no; no	0.8847173; 0.5240646; 0.8282614; 0.8043492
KDLCNG_03320	PF03932 family protein CutC	sXF4	0.0412754	718118-718858	cutC		yes					KDLCNG_00275	bifunctional DNA-formamidopyrimidine glycosylase/DNA-(apurinic or apyrimidinic site) lyase	sXF1; sXF2; sXF3; sXF4; sXF5	no; no; no; no; no	0.7514396; 0.6839665; 0.4534048; 0.9954305; 0.707358
KDLCNG_03335	ABC-type sulfate transport system%2C periplasmic component	sXF3; sXF5	0.0472523; 0.0281204	719472-720575	sbp	WP_004090630.1	yes					KDLCNG_00280	ABC-type uncharacterized transport system%2C permease component	sXF1; sXF2; sXF3; sXF4; sXF5	no; no; no; no; no	0.5188108; 0.2185351; 0.3145357; 0.8175684; 0.1384465
KDLCNG_03345	sulfate ABC transporter permease subunit CysW	sXF3	0.03405	721436-722395	cysW	WP_004090634.1	yes					KDLCNG_00285	signal recognition particle protein	sXF1; sXF2; sXF3; sXF4; sXF5	no; no; no; no; no	0.2093242; 0.2638374; 0.4571569; 0.1395308; 0.2638374
KDLCNG_03555	Single-stranded DNA-binding protein	sXF2	0.0328111	773381-773875	ssb	WP_004089231.1	yes					KDLCNG_00290	hypothetical protein	sXF2; sXF4; sXF5	no; no; no	0.9902674; 0.9867957; 0.9901206
KDLCNG_03575	lactoylglutathione lyase	sXF5	0.0345254	778105-778632	gloA	WP_004089226.1	yes					KDLCNG_00295	hypothetical protein	sXF1; sXF2; sXF3; sXF4; sXF5	no; no; no; no; no	0.941805; 0.2345727; 0.6522533; 0.9466633; 0.2345727
KDLCNG_03620	RNA polymerase factor sigma-54	sXF5	0.0272073	785517-786857	rpoN		yes					KDLCNG_00300	Aminotransferase class IV family protein	sXF1; sXF2; sXF3; sXF4; sXF5	no; no; no; no; no	0.3015287; 0.7315519; 0.256723; 0.8897773; 0.5611897
KDLCNG_03675	DUF4224 domain-containing protein	sXF2	0.044573	793972-794343		WP_012382515.1	yes					KDLCNG_00305	Fimbrial protein	sXF1; sXF2; sXF3; sXF4; sXF5	no; no; no; no; no	0.3125106; 0.1671102; 0.3084866; 0.9550661; 0.3930438
KDLCNG_03680	phosphoribosylformylglycinamidine synthase	sXF5	0.0373345	794687-798691	purL		yes					KDLCNG_00310	fimbrial protein	sXF1; sXF2; sXF3; sXF4; sXF5	no; no; no; no; no	0.7021956; 0.1996889; 0.6970117; 0.9293328; 0.5425591
KDLCNG_03745	high frequency lysogenization protein HflD	sXF2	0.0466215	810950-811564	hflD	WP_004089149.1	yes					KDLCNG_00315	fimbrial protein	sXF1; sXF2; sXF3; sXF4; sXF5	no; no; no; no; no	0.7624016; 0.3437899; 0.7684155; 0.9094364; 0.5319717
KDLCNG_03815	CheY-like REC (receiver) domain%2C includes chemotaxis protein CheY and sporulation regulator Spo0F	sXF2	0.0311742	828665-830161	cheY	WP_011097740.1	yes					KDLCNG_00320	hypothetical protein	sXF1; sXF2; sXF3; sXF4; sXF5	no; no; no; no; no	0.625533; 0.9749309; 0.9360661; 0.9682743; 0.6774024
KDLCNG_03845	hypothetical protein	sXF3	0.0431875	834669-834854		WP_004089095.1	yes					KDLCNG_00325	Outer membrane usher protein FimD/PapC	sXF1; sXF2; sXF3; sXF4; sXF5	no; no; no; no; no	0.5571879; 0.1417205; 0.5465413; 0.2362241; 0.1484618
KDLCNG_03875	phosphoglucosamine mutase	sXF1	0.0335805	841091-842437	glmM	WP_004089079.1	yes					KDLCNG_00330	P pilus assembly protein%2C chaperone PapD	sXF1; sXF2; sXF3; sXF4; sXF5	no; no; no; no; no	0.3342043; 0.092965; 0.2956502; 0.6161465; 0.402406
KDLCNG_04070	RdgB/HAM1 family non-canonical purine NTP pyrophosphatase	sXF2	0.0483207	886279-886878	rdgB	WP_011097758.1	yes					KDLCNG_00335	Pilin (type 1 fimbrial protein)	sXF1; sXF2; sXF3; sXF4; sXF5	no; no; no; no; no	0.1621237; 0.1975155; 0.1975155; 0.3481049; 0.2201001
KDLCNG_04110	YadA domain protein	sXF2; sXF3; sXF5	0.0476771; 0.0114179; 0.0429928	896422-899415	yadA	WP_011097760.1	yes					KDLCNG_00340	hypothetical protein	sXF2; sXF4; sXF5	no; no; no	0.3342043; 0.9988766; 0.3352609
KDLCNG_04125	type II secretion system major pseudopilin GspG	sXF2	0.0010814	902880-903314	gspG	WP_004088955.1	yes					KDLCNG_00345	Nicotinamide mononucleotide (NMN) deamidase PncC	sXF1; sXF2; sXF3; sXF4; sXF5	no; no; no; no; no	0.56386; 0.5253803; 0.6067519; 0.3535454; 0.129512
KDLCNG_04175	YadA-like family protein	sXF2	0.0218471	911358-918872		WP_011097768.1	yes					KDLCNG_00350	putative arabinose efflux permease AraJ%2C MFS family	sXF1; sXF2; sXF3; sXF4; sXF5	no; no; no; no; no	0.5545228; 0.5452132; 0.5306518; 0.6469252; 0.6322293
KDLCNG_04455	toprim domain-containing protein	sXF5	0.0212239	977346-978359			yes					KDLCNG_00355	ribosome rescue GTPase HflX	sXF1; sXF2; sXF3; sXF4; sXF5	no; no; no; no; no	0.5705436; 0.3557361; 0.6241928; 0.681344; 0.3546397
KDLCNG_04540	Xaa-Pro aminopeptidase	sXF2	0.0088279	990648-991976	pepP	WP_012382548.1	yes					KDLCNG_00360	RNA chaperone Hfq	sXF1; sXF2; sXF3; sXF5	no; no; no; no	0.7465138; 0.56386; 0.6000397; 0.7514396
KDLCNG_04550	Nitroreductase	sXF2	0.0481053	992936-993511	nfnB	WP_004091174.1	yes					KDLCNG_00365	tRNA (adenosine(37)-N6)-dimethylallyltransferase MiaA	sXF1; sXF2; sXF3; sXF4; sXF5	no; no; no; no; no	0.1814672; 0.1904052; 0.1379071; 0.3803693; 0.2576046
KDLCNG_04650	hypothetical protein	sXF2; sXF3	0.0478908; 0.0410885	1007922-1009133		WP_004091144.1	yes					KDLCNG_00370	dihydropteroate synthase	sXF1; sXF2; sXF3; sXF4; sXF5	no; no; no; no; no	0.5135719; 0.388408; 0.6495905; 0.8971206; 0.5018436
KDLCNG_04680	Surface protein	sXF2; sXF3	0.0394399; 0.0481053	1016321-1020268		WP_014607716.1	yes					KDLCNG_00375	hypothetical protein	sXF1; sXF2; sXF3; sXF4; sXF5	no; no; no; no; no	0.9892026; 0.8687595; 0.9994507; 0.9986136; 0.9280608
KDLCNG_04785	Periplasmic protein TonB%2C links inner and outer membranes	sXF2	0.0130246	1045496-1046395	tonB		yes					KDLCNG_00380	ATP-dependent zinc metalloprotease FtsH	sXF1; sXF2; sXF3; sXF4; sXF5	no; no; no; no; no	0.3437899; 0.2831851; 0.2831851; 0.7538904; 0.0683175
KDLCNG_05135	Dipeptidyl-peptidase	sXF2; sXF5	0.0255827; 0.0145431	1115113-1117263			yes					KDLCNG_00385	Ribosomal RNA large subunit methyltransferase E	sXF1; sXF2; sXF3; sXF4; sXF5	no; no; no; no; no	0.6535838; 0.0813396; 0.5319717; 0.5018436; 0.0816827
KDLCNG_05200	Phage-related protein	sXF2	0.0038583	1122137-1123663		WP_038232932.1	yes					KDLCNG_00390	ribosome assembly RNA-binding protein YhbY	sXF1; sXF2; sXF3; sXF5	no; no; no; no	0.9187421; 0.8386466; 0.9758313; 0.800981
KDLCNG_05235	hypothetical protein	sXF2; sXF5	0.0134237; 0.0134237	1127097-1127384		WP_234502218.1	yes					KDLCNG_00395	Uncharacterized protein%2C contains Mth938-like domain	sXF1; sXF2; sXF3; sXF4; sXF5	no; no; no; no; no	0.4397648; 0.1855499; 0.7150591; 0.9152374; 0.440997
KDLCNG_05275	Phage-related protein	sXF2	0.0038583	1130479-1132005		WP_038232932.1	yes					KDLCNG_00400	dihydroxy-acid dehydratase	sXF1; sXF2; sXF3; sXF4; sXF5	no; no; no; no; no	0.2224637; 0.2093242; 0.2208858; 0.553191; 0.0579297
KDLCNG_05400	Tartrate dehydratase alpha subunit/Fumarate hydratase class I%2C N-terminal domain	sXF1; sXF2; sXF3; sXF4; sXF5	0.0348457; 0.0131564; 0.0242774; 0.0281204; 0.0079524	1145975-1147567	ttdA		yes					KDLCNG_00405	Zinc finger CHCC-type domain-containing protein	sXF1; sXF2; sXF3; sXF4; sXF5	no; no; no; no; no	0.7328088; 0.8812713; 0.8812713; 0.9963635; 0.5227498
KDLCNG_05430	Membrane protein	sXF1; sXF2; sXF3; sXF5	4.1e-06; 0.0001395; 0; 0.0019006	1155054-1155452		WP_228762622.1	yes					KDLCNG_00410	Glycosyltransferase involved in cell wall bisynthesis	sXF1; sXF2; sXF3; sXF4; sXF5	no; no; no; no; no	0.4672271; 0.1834994; 0.4850623; 0.6681717; 0.1834994
KDLCNG_05600	DUF1073 domain-containing protein	sXF1; sXF3; sXF4	0.0130246; 0.0113022; 0.0224869	1179227-1180387		WP_011097885.1	yes					KDLCNG_00415	O-antigen ligase	sXF1; sXF2; sXF3; sXF4; sXF5	no; no; no; no; no	0.5266969; 0.2177558; 0.1946467; 0.7239743; 0.2169787
KDLCNG_05655	hypothetical protein	sXF1; sXF2; sXF3; sXF4; sXF5	0.0111876; 0.0127004; 0.0007445; 0.023818; 0.0301714	1187297-1188040	True		yes					KDLCNG_00420	LpxL/LpxP family Kdo(2)-lipid IV(A) lauroyl/palmitoleoyl acyltransferase	sXF1; sXF2; sXF3; sXF4; sXF5	no; no; no; no; no	0.7489807; 0.3612488; 0.5399078; 0.6362427; 0.347023
KDLCNG_05675	hypothetical protein	sXF1; sXF2; sXF3	0.0071196; 0.019075; 1.56e-05	1189467-1190891			yes					KDLCNG_00425	lipid IV(A) 3-deoxy-D-manno-octulosonic acid transferase	sXF1; sXF2; sXF3; sXF4; sXF5	no; no; no; no; no	0.6174881; 0.660226; 0.4584106; 0.4095051; 0.4799402
KDLCNG_05690	hypothetical protein	sXF2; sXF3	0.0159832; 0.0098926	1191660-1191899			yes					KDLCNG_00430	Alpha-L-fucosidase	sXF1; sXF2; sXF3; sXF4; sXF5	no; yes; no; no; yes	0.1073049; 0.0328111; 0.1326084; 0.083768; 0.0308846
KDLCNG_05710	hypothetical protein	sXF1; sXF5	0.0140432; 0.0348457	1192617-1192802			yes					KDLCNG_00435	30S ribosomal protein S16	sXF1; sXF2; sXF3; sXF4; sXF5	no; no; no; no; no	0.6983096; 0.3690519; 0.826147; 0.6983096; 0.4824987
KDLCNG_05715	PE-PGRS family protein	sXF2; sXF3	0.03962; 0.0094435	1192836-1193384			yes					KDLCNG_00440	ribosome maturation factor RimM	sXF1; sXF2; sXF3; sXF4; sXF5	no; no; no; no; no	0.7941712; 0.4226875; 0.5879613; 0.4889171; 0.5545228
KDLCNG_05720	PE-PGRS family protein	sXF2	0.0073103	1193484-1193972			yes					KDLCNG_00445	tRNA (guanosine(37)-N1)-methyltransferase TrmD	sXF1; sXF2; sXF3; sXF4; sXF5	no; no; no; no; no	0.5359363; 0.3679311; 0.3849512; 0.5359363; 0.1855499
KDLCNG_05975	type I glutamate--ammonia ligase	sXF2	0.0410885	1224529-1225938	glnA	WP_004572827.1	yes					KDLCNG_00450	50S ribosomal protein L19	sXF1; sXF2; sXF3; sXF4; sXF5	no; no; no; no; no	0.7021956; 0.2296707; 0.3186118; 0.8622447; 0.6760865
KDLCNG_06020	ubiquinone biosynthesis regulatory protein kinase UbiB	sXF5	0.0011082	1233175-1234833	ubiB	WP_004572819.1	yes					KDLCNG_00455	hypothetical protein	sXF1; sXF2; sXF3; sXF4; sXF5	no; no; no; no; no	0.7427988; 0.7987218; 0.6826558; 0.7427988; 0.800981
KDLCNG_06155	DNA damage-indicible protein DnaD	sXF4	0.0437765	1263640-1264200	dnaD	WP_004572792.1	yes					KDLCNG_00460	type I methionyl aminopeptidase	sXF1; sXF2; sXF3; sXF4; sXF5	no; no; no; no; no	0.3206628; 0.351363; 0.464701; 0.5745586; 0.5505293
KDLCNG_06405	Phage terminase%2C large subunit GpA	sXF5	0.0457922	1305030-1306982	gpA1	WP_004088899.1	yes					KDLCNG_00465	2%2C3%2C4%2C5-tetrahydropyridine-2%2C6-dicarboxylate N-succinyltransferase	sXF1; sXF2; sXF3; sXF4; sXF5	no; no; no; no; no	0.2946781; 0.1400755; 0.2729291; 0.752666; 0.4397648
KDLCNG_06410	Phage DNA packaging protein%2C Nu1 subunit of terminase	sXF5	0.0177259	1306975-1307508	nu1	WP_004088896.1	yes					KDLCNG_00470	Arsenate reductase and related	sXF1; sXF2; sXF3; sXF4; sXF5	no; no; no; no; no	0.7137792; 0.2480282; 0.256723; 0.1787855; 0.2729291
KDLCNG_06445	Phage-related protein	sXF1	0.0439744	1313407-1313793		WP_011097945.1	yes					KDLCNG_00475	succinyl-diaminopimelate desuccinylase	sXF1; sXF2; sXF3; sXF4; sXF5	no; no; no; no; no	0.2549664; 0.347023; 0.2004176; 0.5240646; 0.3895641
KDLCNG_06455	Phage-related protein	sXF2	0.0039889	1313790-1314176		WP_011097946.1	yes					KDLCNG_00480	asparagine synthase B	sXF1; sXF2; sXF3; sXF4; sXF5	no; no; no; no; no	0.5852788; 0.2378841; 0.2813005; 0.7767387; 0.3872538
KDLCNG_06535	hypothetical protein	sXF2	0.0182547	1318866-1319249		WP_012382633.1	yes					KDLCNG_00485	Carbohydrate-binding/sugar hydrolysis domain-containing protein	sXF1; sXF2; sXF3; sXF4; sXF5	no; no; no; no; no	0.5692061; 0.4837799; 0.5505293; 0.9995873; 0.1787855
KDLCNG_06565	Transcriptional regulator	sXF2	0.0485369	1321594-1321791		WP_004090711.1	yes					KDLCNG_00490	NAD(P)H-dependent flavin oxidoreductase YrpB%2C nitropropane dioxygenase family	sXF1; sXF2; sXF3; sXF4; sXF5	no; no; yes; no; no	0.2841308; 0.1807937; 0.0373345; 0.7353173; 0.2879353
KDLCNG_06795	UDP-glucose 6-dehydrogenase	sXF2	0.0426057	1369481-1370833	ugd	WP_004087335.1	yes					KDLCNG_00495	hypothetical protein	sXF2; sXF4; sXF5	no; no; no	0.6562428; 0.9988277; 0.6575712
KDLCNG_06965	Outer membrane receptor for ferrienterochelin and colicins	sXF2	0.024863	1394929-1397310	fepA	WP_011097995.1	yes					KDLCNG_00500	hypothetical protein	sXF1; sXF2; sXF3; sXF4; sXF5	no; no; no; no; no	0.874207; 0.1239933; 0.8864185; 0.2756997; 0.1239933
KDLCNG_06975	Outer membrane receptor for ferrienterochelin and colicins	sXF2; sXF3; sXF5	0.0079942; 0.0338929; 0.0368243	1398693-1401059	fepA	WP_011097996.1	yes					KDLCNG_00505	transcriptional repressor LexA	sXF1; sXF2; sXF3; sXF4; sXF5	no; no; no; no; no	0.1918108; 0.0956924; 0.5161894; 0.8497003; 0.1042937
KDLCNG_06985	YbaL family putative K(+) efflux transporter	sXF2; sXF5	0.0071196; 0.0264462	1402081-1403799	ybaL	WP_011097997.1	yes					KDLCNG_00510	recombinase RecA	sXF1; sXF2; sXF3; sXF4; sXF5	no; no; no; no; no	0.54787; 0.062119; 0.6878922; 0.5505293; 0.2123605
KDLCNG_07005	phosphate ABC transporter ATP-binding protein PstB	sXF5	0.0387265	1407238-1408068	pstB	WP_011097998.1	yes					KDLCNG_00515	alanine--tRNA ligase	sXF1; sXF2; sXF3; sXF4; sXF5	no; no; no; no; no	0.1702896; 0.4761122; 0.2813005; 0.39771; 0.3459432
KDLCNG_07135	leucine--tRNA ligase	sXF1; sXF3	0.0212239; 0.0053325	1431831-1434470	leuS	WP_004088586.1	yes					KDLCNG_00520	carbon storage regulator CsrA	sXF1; sXF2; sXF3; sXF5	no; no; no; no	0.9982994; 0.5161894; 0.9895158; 0.351363
KDLCNG_07210	DUF596 domain-containing protein	sXF2	0.0496313	1446006-1446383		WP_004088339.1	yes					KDLCNG_00530	Zn-dependent oligopeptidase%2C M3 family	sXF1; sXF2; sXF3; sXF4; sXF5	no; no; no; no; no	0.4035846; 0.1787855; 0.37809; 0.3965406; 0.2208858
KDLCNG_07225	hypothetical protein	sXF3	0.0203194	1448967-1449200			yes					KDLCNG_00535	Cysteine synthase	sXF1; sXF2; sXF3; sXF4; sXF5	no; no; no; no; no	0.2420726; 0.5135719; 0.2232559; 0.4000542; 0.3634681
KDLCNG_07230	hypothetical protein	sXF3	0.0187064	1449234-1449710			yes					KDLCNG_00540	Multicopper oxidase with three cupredoxin domains (includes cell division protein FtsP and spore coat protein CotA)	sXF1; sXF2; sXF3; sXF4; sXF5	no; no; no; no; no	0.7514396; 0.3872538; 0.8603522; 0.9862289; 0.3872538
KDLCNG_07235	hypothetical protein	sXF1; sXF2; sXF3; sXF4	0.0194503; 0.0334254; 0.0020509; 0.0093948	1449948-1450574			yes					KDLCNG_00545	Copper resistance protein B	sXF1; sXF2; sXF3; sXF4; sXF5	no; no; no; no; no	0.5505293; 0.414274; 0.1781201; 0.56386; 0.23293
KDLCNG_07240	hypothetical protein	sXF3	0.0485369	1450584-1451048			yes					KDLCNG_00550	valine--tRNA ligase	sXF1; sXF2; sXF3; sXF4; sXF5	no; no; no; no; no	0.2729291; 0.2387175; 0.2647366; 0.7837796; 0.1525154
KDLCNG_07245	hypothetical protein	sXF1; sXF2; sXF3; sXF4; sXF5	0.0111876; 0.0127004; 0.0007445; 0.023818; 0.0301714	1451115-1452017			yes					KDLCNG_00555	Membrane protein	sXF1; sXF2; sXF5	no; no; no	0.8218817; 0.9885537; 0.3437899
KDLCNG_07265	hypothetical protein	sXF1; sXF2; sXF3	0.0071196; 0.019075; 1.56e-05	1453444-1454868			yes					KDLCNG_00560	DNA polymerase III subunit chi	sXF1; sXF2; sXF3; sXF4; sXF5	no; no; no; no; no	0.6509222; 0.1794529; 0.388408; 0.3679311; 0.3035057
KDLCNG_07280	hypothetical protein	sXF2; sXF3	0.0159832; 0.0098926	1455637-1455876			yes					KDLCNG_00565	Phage-related protein	sXF1; sXF2; sXF3; sXF4; sXF5	no; yes; no; no; no	0.2766276; 0.044573; 0.0677322; 0.7427988; 0.2775578
KDLCNG_07300	hypothetical protein	sXF1; sXF5	0.0140432; 0.0348457	1456594-1456779			yes					KDLCNG_00570	leucyl aminopeptidase	sXF1; sXF2; sXF3; sXF4; sXF5	no; no; no; no; no	0.1239933; 0.3907221; 0.3064877; 0.8076924; 0.0634822
KDLCNG_07305	PE-PGRS family protein	sXF2; sXF3	0.03962; 0.0094435	1456813-1457361			yes					KDLCNG_00575	LPS export ABC transporter permease LptF	sXF1; sXF2; sXF3; sXF4; sXF5	no; no; no; no; no	0.4275333; 0.3988812; 0.098085; 0.1444978; 0.3690519
KDLCNG_07310	PE-PGRS family protein	sXF2	0.0337364	1457461-1457979			yes					KDLCNG_00580	LPS export ABC transporter permease LptG	sXF1; sXF2; sXF3; sXF4; sXF5	no; no; no; no; no	0.4889171; 0.4263193; 0.3645808; 0.7137792; 0.4876309
KDLCNG_07330	50S ribosomal protein L11 methyltransferase	sXF2; sXF3	0.0429928; 0.002075	1460231-1461151	prmA	WP_004088330.1	yes					KDLCNG_00585	Uncharacterized membrane protein YckC%2C RDD family	sXF1; sXF2; sXF3; sXF4; sXF5	no; no; no; no; no	0.4035846; 0.4166691; 0.3299992; 0.8659883; 0.3645808
KDLCNG_07335	Secreted protein	sXF2	0.0162222	1461252-1461701		WP_004088329.1	yes					KDLCNG_00590	hypothetical protein	sXF1; sXF2; sXF3; sXF4; sXF5	no; no; no; no; no	0.3015287; 0.6228523; 0.2288613; 0.7112151; 0.5651959
KDLCNG_07600	Dipeptidyl aminopeptidase/acylaminoacyl peptidase	sXF5	0.0359878	1522705-1524771	dAP2	WP_004088281.1	yes					KDLCNG_00595	glutamine--fructose-6-phosphate transaminase (isomerizing)	sXF1; sXF2; sXF3; sXF4; sXF5	no; no; yes; no; no	0.2296707; 0.1310525; 0.0282531; 0.5812567; 0.3502748
KDLCNG_07625	NAD(P)-dependent dehydrogenase%2C short-chain alcohol dehydrogenase family	sXF1; sXF3	0.0476771; 0.0470412	1532117-1532884	fabG	WP_011098042.1	yes					KDLCNG_00600	Peptidoglycan/LPS O-acetylase OafA/YrhL%2C contains acyltransferase and SGNH-hydrolase domains	sXF1; sXF2; sXF3; sXF4; sXF5	no; no; no; no; no	0.46344; 0.1946467; 0.1946467; 0.7112151; 0.2256452
KDLCNG_07640	5-methyltetrahydropteroyltriglutamate--homocysteine S-methyltransferase	sXF2; sXF5	0.0443726; 0.0197362	1534676-1536952	metE	WP_004088273.1	yes					KDLCNG_00605	polyamine aminopropyltransferase	sXF1; sXF2; sXF3; sXF4; sXF5	no; no; no; no; no	0.5705436; 0.4447029; 0.752666; 0.6957126; 0.443466
KDLCNG_07665	Glycosyltransferase involved in cell wall bisynthesis	sXF2	0.0287896	1540730-1541452	wcaA	WP_004088269.1	yes					KDLCNG_00610	arginine decarboxylase	sXF1; sXF2; sXF3; sXF4; sXF5	no; no; yes; no; no	0.1444978; 0.0756969; 0.0300306; 0.4496662; 0.1017707
KDLCNG_07880	Phage tail protein	sXF1; sXF3; sXF5	0.0092022; 0.001115; 0.0029137	1573723-1574400		WP_004091097.1	yes					KDLCNG_00615	NADP-dependent 3-hydroxy acid dehydrogenase YdfG	sXF1; sXF2; sXF3; sXF4; sXF5	no; no; no; no; no	0.6970117; 0.5571879; 0.6787173; 0.8365948; 0.5240646
KDLCNG_07900	3-phosphoshikimate 1-carboxyvinyltransferase	sXF2	0.0424133	1576935-1578263	aroA	WP_004091079.1	yes					KDLCNG_00620	Cell division protein FtsN	sXF1; sXF2; sXF3; sXF4; sXF5	no; no; no; no; no	0.2497496; 0.2471708; 0.2540915; 0.129512; 0.4035846
KDLCNG_08000	Outer membrane protein assembly factor BamE%2C lipoprotein component of the BamABCDE complex	sXF2	0.0356581	1599000-1599392	bamE	WP_004085841.1	yes					KDLCNG_00625	arginine--tRNA ligase	sXF1; sXF2; sXF3; sXF4; sXF5	no; no; no; no; no	0.3279094; 0.1696498; 0.2879353; 0.6575712; 0.2248466
KDLCNG_08045	beta-N-acetylhexosaminidase	sXF1; sXF2; sXF3; sXF4; sXF5	0.0057202; 0.0164644; 0.0031186; 0.048754; 0.012894	1605571-1606578	nagZ	WP_004091030.1	yes					KDLCNG_00630	DNA repair protein RadC	sXF1; sXF2; sXF3; sXF4; sXF5	no; no; no; no; no	0.6957126; 0.6721332; 0.8872637; 0.91309; 0.6931106
KDLCNG_08055	23S rRNA (uracil(1939)-C(5))-methyltransferase RlmD	sXF1; sXF2; sXF3	0.0337364; 0.0366556; 0.0081208	1607330-1608736	rlmD		yes					KDLCNG_00635	bifunctional phosphopantothenoylcysteine decarboxylase/phosphopantothenate--cysteine ligase CoaBC	sXF1; sXF2; sXF3; sXF4; sXF5	no; no; no; no; no	0.4966591; 0.3310472; 0.3373805; 0.3363196; 0.5122647
KDLCNG_08090	Glycosyltransferase involved in cell wall bisynthesis	sXF2; sXF5	0.0128292; 0.0167099	1613881-1615023	rfaB	WP_004091017.1	yes					KDLCNG_00640	dUTP diphosphatase	sXF1; sXF2; sXF3; sXF4; sXF5	no; no; no; no; no	0.2420726; 0.1989624; 0.1290019; 0.3988812; 0.2747739
KDLCNG_08290	Bacteriocin	sXF1; sXF2; sXF3; sXF4; sXF5	0.0132228; 0.0023848; 0.0002222; 0.0282531; 0.0182547	1655882-1660102		WP_011098110.1	yes					KDLCNG_00645	Phosphoglucomutase/phosphomannomutase alpha/beta/alpha domain I	sXF1; sXF2; sXF3; sXF4; sXF5	no; no; yes; no; no	0.055441; 0.231296; 0.0335805; 0.1315694; 0.2011483
KDLCNG_08300	Phosphatidylserine/phosphatidylglycerophosphate/cardiolipin synthase	sXF1; sXF2; sXF3; sXF5	0.0478908; 0.0316131; 0.039801; 0.0401651	1660432-1664004	cls	WP_004088084.1	yes					KDLCNG_00650	DUF4124 domain-containing protein	sXF1; sXF2; sXF3; sXF4; sXF5	no; no; no; no; no	0.6442576; 0.186927; 0.6349053; 0.707358; 0.5665322
KDLCNG_08305	hypothetical protein	sXF2; sXF5	0.0278567; 0.0371637	1663957-1664493			yes					KDLCNG_00655	Orotate phosphoribosyltransferase	sXF1; sXF2; sXF3; sXF4; sXF5	no; no; no; no; no	0.5109584; 0.1702896; 0.4850623; 0.8650576; 0.5122647
KDLCNG_08380	50S ribosomal protein L27	sXF5	0.0249817	1679636-1679893	rpmA	WP_004085949.1	yes					KDLCNG_00660	hypothetical protein	sXF1; sXF2; sXF3; sXF4; sXF5	no; no; no; no; no	0.6865848; 0.5611897; 0.7315519; 0.8714991; 0.681344
KDLCNG_08410	IMP dehydrogenase	sXF2; sXF3	0.0039669; 0.0039669	1687970-1689427	guaB	WP_004088422.1	yes					KDLCNG_00665	DUF3289 domain-containing protein	sXF1; sXF2; sXF3; sXF4; sXF5	no; no; no; no; no	0.5812567; 0.6308907; 0.8406856; 0.8804008; 0.6148048
KDLCNG_08425	NDP-sugar epimerase%2C includes UDP-GlcNAc-inverting 4%2C6-dehydratase FlaA1 and capsular polysaccharide biosynthesis protein EpsC	sXF5	0.0439744	1691542-1693449	flaA1	WP_004088425.1	yes					KDLCNG_00670	Cysteine protease%2C C1A family	sXF1; sXF2; sXF3; sXF4; sXF5	no; no; no; no; no	0.5188108; 0.3634681; 0.6839665; 0.8821382; 0.3289532
KDLCNG_08450	30S ribosomal protein S1	sXF3	0.0214298	1696391-1698067	rpsA	WP_004085975.1	yes					KDLCNG_00675	ABC-three component systems C-terminal domain-containing protein	sXF1; sXF2; sXF3; sXF4; sXF5	no; no; no; no; no	0.2738504; 0.0674412; 0.3196362; 0.6215116; 0.2185351
KDLCNG_08505	Endo-beta-1%2C2-glucanase%2C glucoamylase superfamily	sXF3	0.023818	1709580-1711262			yes					KDLCNG_00680	ABC-three component (ABC-3C) system Middle Component 8	sXF1; sXF2; sXF3; sXF4; sXF5	no; no; no; no; no	0.8804008; 0.4710268; 0.6787173; 0.9660457; 0.5425591
KDLCNG_08510	hypothetical protein	sXF2	0.03405	1711269-1711370			yes					KDLCNG_00685	DUF2326 domain-containing protein	sXF1; sXF2; sXF3; sXF4; sXF5	no; no; no; no; no	0.2437632; 0.0933505; 0.2193166; 0.3861015; 0.0933505
KDLCNG_08520	DNA-binding global transcriptional regulator BolA%2C affects cell shape%2C cell division and biofilm formation	sXF2; sXF3	0.0464129; 0.0301714	1711734-1712024	bolA		yes					KDLCNG_00690	exodeoxyribonuclease III	sXF1; sXF2; sXF3; sXF4; sXF5	no; no; no; no; no	0.3557361; 0.3237556; 0.1709313; 0.4000542; 0.6241928
KDLCNG_08525	hypothetical protein	sXF2; sXF3	0.0021865; 0.0012442	1712003-1712263		WP_004088465.1	yes					KDLCNG_00695	Major facilitator superfamily MFS_1	sXF1; sXF2; sXF3; sXF4; sXF5	no; no; no; yes; no	0.2353973; 0.2201001; 0.2123605; 0.0270791; 0.1781201
KDLCNG_08560	Aminotransferase	sXF1; sXF2; sXF3	0.0443726; 0.0233665; 0.0192618	1717705-1718853		WP_004088476.1	yes					KDLCNG_00700	anhydro-N-acetylmuramic acid kinase	sXF1; sXF2; sXF3; sXF4; sXF5	no; no; no; no; no	0.625533; 0.4071314; 0.5946705; 0.6375797; 0.5705436
KDLCNG_08710	ACP S-malonyltransferase	sXF2; sXF3	0.0369936; 0.0390817	1745060-1746013	fabD	WP_011098137.1	yes					KDLCNG_00705	Cell division protein YtfB/OapA (opacity-associated protein A)	sXF1; sXF2; sXF3; sXF4; sXF5	no; no; no; no; no	0.7427988; 0.3988812; 0.5332925; 0.8467249; 0.3165694
KDLCNG_08880	Hydroxymethylpyrimidine/phosphomethylpyrimidine kinase	sXF2; sXF5	0.0189822; 0.0172959	1778285-1779094	thiD	WP_004088681.1	yes					KDLCNG_00710	tyrosine--tRNA ligase	sXF1; sXF2; sXF3; sXF4; sXF5	no; no; no; no; no	0.4761122; 0.7009016; 0.7440391; 0.8724053; 0.4773869
KDLCNG_08935	GDP-mannose 4%2C6-dehydratase	sXF5	0.039801	1790770-1791810	gmd	WP_004083513.1	yes					KDLCNG_00740	bifunctional DNA-formamidopyrimidine glycosylase/DNA-(apurinic or apyrimidinic site) lyase	sXF1; sXF2; sXF3; sXF4; sXF5	no; no; no; no; no	0.7514396; 0.6839665; 0.4534048; 0.9954305; 0.707358
KDLCNG_08955	UptF protein	sXF2	0.039801	1798007-1798228	uptF		yes					KDLCNG_00745	ABC-type uncharacterized transport system%2C permease component	sXF1; sXF2; sXF3; sXF4; sXF5	no; no; no; no; no	0.5188108; 0.2185351; 0.3145357; 0.8175684; 0.1384465
KDLCNG_09000	DNA uptake protein ComE or related DNA-binding protein	sXF2; sXF3	0.0078694; 0.0167099	1807111-1807440	comEA	WP_004088703.1	yes					KDLCNG_00750	DUF885 domain-containing protein	sXF1; sXF2; sXF3; sXF4; sXF5	no; no; no; no; no	0.3623574; 0.4812188; 0.1646015; 0.4850623; 0.2558436
KDLCNG_09020	putative PurR-regulated permease PerM	sXF1; sXF5	0.0439744; 0.0006353	1810584-1811741	perM	WP_004088707.1	yes					KDLCNG_00755	3-oxoacyl-ACP reductase FabG	sXF1; sXF2; sXF3; sXF4; sXF5	no; yes; no; no; no	0.6469252; 0.0385499; 0.402406; 0.6535838; 0.2532187
KDLCNG_09050	dTMP kinase	sXF2	0.0449761	1817194-1817847	tmk	WP_004088726.1	yes					KDLCNG_00760	peptide chain release factor 3	sXF1; sXF2; sXF3; sXF4; sXF5	no; no; no; no; no	0.3735551; 0.5518598; 0.4979536; 0.7861067; 0.4012292
KDLCNG_09150	ribosome small subunit-dependent GTPase A	sXF2; sXF3; sXF5	0.0427988; 0.048972; 0.0301714	1833517-1834542	rsgA	WP_011098172.1	yes					KDLCNG_00765	putative membrane channel-forming protein YqfA%2C hemolysin III family	sXF1; sXF2; sXF3; sXF4; sXF5	no; no; no; no; no	0.6000397; 0.826147; 0.5919864; 0.6000397; 0.6535838
KDLCNG_09160	Outer membrane lipoprotein LpoA%2C binds and activates PBP1a	sXF3	0.0420309	1835238-1836968	lpoA	WP_004088791.1	yes					KDLCNG_00770	Glycosyltransferase involved in cell wall bisynthesis	sXF1; sXF2; sXF3; sXF4; sXF5	no; no; no; no; no	0.3724263; 0.6509222; 0.6826558; 0.7378186; 0.2766276
KDLCNG_09175	methionine--tRNA ligase	sXF5	0.0150593	1841691-1843763	metG	WP_004088816.1	yes					KDLCNG_00775	3'->5' ssDNA/RNA exonuclease TatD	sXF1; sXF2; sXF3; sXF4; sXF5	no; no; no; no; yes	0.4534048; 0.6362427; 0.5611897; 0.553191; 0.0378511
KDLCNG_09190	hypothetical protein	sXF1; sXF3	0.0298903; 0.0071953	1844276-1844527			yes					KDLCNG_00780	Uncharacterized conserved protein YcfJ%2C contains glycine zipper 2TM domain	sXF1; sXF2; sXF3; sXF4; sXF5	no; no; no; no; no	0.2966244; 0.2869809; 0.4336284; 0.7176141; 0.5745586
KDLCNG_09240	Terminase small subunit	sXF2	0.0412754	1850704-1851312		WP_004088848.1	yes					KDLCNG_00785	Histone	sXF1; sXF2; sXF3; sXF4; sXF5	no; no; no; no; no	0.5598553; 0.142826; 0.2154308; 0.3342043; 0.2288613
KDLCNG_09330	Type IV pilus biogenesis factor PilY1-like protein PD_1611	sXF2; sXF3	0.0185245; 0.0269514	1861626-1866191	pilY1_1	WP_004089764.1	yes					KDLCNG_00790	glycine cleavage system protein GcvH	sXF1; sXF2; sXF3; sXF4; sXF5	no; no; no; no; no	0.2497496; 0.1030256; 0.3331498; 0.9159458; 0.150188
KDLCNG_09345	type IV pilus modification protein PilV	sXF3	0.0227039	1867942-1868424	pilV	WP_004083567.1	yes					KDLCNG_00795	glycine cleavage system aminomethyltransferase GcvT	sXF1; sXF2; sXF3; sXF4; sXF5	no; no; no; no; no	0.3623574; 0.1017707; 0.2937083; 0.6188295; 0.2620455
KDLCNG_09395	type IV pilus biogenesis/stability protein PilW	sXF2; sXF3	0.0476771; 0.0176391	1879141-1879950	pilW		yes					KDLCNG_00800	Membrane protein implicated in regulation of membrane protease activity	sXF1; sXF2; sXF3; sXF4; sXF5	no; no; no; no; no	0.6891986; 0.2018811; 0.7239743; 0.7302933; 0.0786399
KDLCNG_09570	exodeoxyribonuclease V subunit alpha	sXF3	0.0141844	1912108-1914027	recD	WP_004089831.1	yes					KDLCNG_00805	Regulator of protease activity HflC%2C stomatin/prohibitin superfamily	sXF1; sXF2; sXF3; sXF4; sXF5	no; no; no; no; no	0.2917751; 0.0993005; 0.2850786; 0.8021065; 0.2937083
KDLCNG_09635	ABC-type anion transport system%2C duplicated permease component	sXF1; sXF2; sXF3; sXF4; sXF5	0.0205173; 0.0120741; 0.0008985; 0.0496313; 0.0094435	1929629-1931383		WP_011098200.1	yes					KDLCNG_00810	nucleoside triphosphate pyrophosphohydrolase	sXF1; sXF2; sXF3; sXF4; sXF5	no; no; no; no; no	0.5852788; 0.3005435; 0.2898508; 0.6957126; 0.3758186
KDLCNG_09660	iron-sulfur cluster insertion protein ErpA	sXF5	0.0376782	1936417-1936803	erpA	WP_010892935.1	yes					KDLCNG_00815	3'(2')%2C5'-bisphosphate nucleotidase CysQ	sXF1; sXF2; sXF3; sXF4; sXF5	no; no; no; no; no	0.2620455; 0.3384434; 0.2506136; 0.6509222; 0.2131249
KDLCNG_09720	DNA-binding response regulator%2C OmpR family%2C contains REC and winged-helix (wHTH) domain	sXF2; sXF3; sXF5	0.0105218; 0.019075; 0.0167099	1948635-1949318	ompR	WP_004083627.1	yes					KDLCNG_00820	ADP compounds hydrolase NudE	sXF1; sXF2; sXF3; sXF4; sXF5	no; no; no; no; no	0.6482581; 0.0851839; 0.8497003; 0.8631858; 0.0851839
KDLCNG_09855	ATP-dependent DNA helicase RecG	sXF5	0.0334254	1987389-1989545	recG	WP_004089924.1	yes					KDLCNG_00825	adenosylmethionine--8-amino-7-oxononanoate transaminase	sXF1; sXF2; sXF3; sXF4; sXF5	no; no; yes; no; no	0.0945151; 0.3044975; 0.0308846; 0.0945151; 0.4496662
KDLCNG_09940	hypothetical protein	sXF2	0.0253407	2007769-2008098		WP_004089956.1	yes					KDLCNG_00830	16S rRNA (uracil(1498)-N(3))-methyltransferase	sXF1; sXF2; sXF3; sXF4; sXF5	no; no; no; no; no	0.6000397; 0.6121209; 0.7636089; 0.9536555; 0.597355
KDLCNG_09955	DUF1566 domain-containing protein	sXF5	0.0356581	2009260-2009730		WP_004087236.1	yes					KDLCNG_00835	hypothetical protein	sXF1; sXF2; sXF3; sXF4; sXF5	no; no; no; no; no	0.9471854; 0.95998; 0.9973883; 0.9988524; 0.9487306
KDLCNG_09975	Transcriptional regulator	sXF2	0.0485369	2010563-2010760		WP_004090711.1	yes					KDLCNG_00840	Superfamily II DNA and RNA helicase	sXF1; sXF2; sXF3; sXF4; sXF5	no; no; no; no; no	0.1876185; 0.0823727; 0.1834994; 0.2966244; 0.1279868
KDLCNG_10030	Site-specific integrase	sXF5	0.03962	2019801-2020421		WP_014607459.1	yes					KDLCNG_00845	6-carboxytetrahydropterin synthase QueD	sXF1; sXF2; sXF3; sXF4; sXF5	no; no; no; no; no	0.7176141; 0.720163; 0.6905038; 0.9086945; 0.6905038
KDLCNG_10075	PhoH family protein	sXF2	0.0212239	2026963-2027631	True		yes					KDLCNG_00850	hypothetical protein	sXF1; sXF2; sXF4; sXF5	no; no; no; no	0.4966591; 0.9616679; 0.988047; 0.4966591
KDLCNG_10095	thiamine-phosphate kinase	sXF3	0.0228132	2029263-2030237	thiL	WP_004089682.1	yes					KDLCNG_00855	hypothetical protein	sXF1; sXF3; sXF4	no; no; no	0.9937172; 0.9935098; 0.9937172
KDLCNG_10110	GTP cyclohydrolase II	sXF1	0.0478908	2031293-2032426	ribB	WP_004089678.1	yes					KDLCNG_00860	DUF2059 domain-containing protein	sXF1; sXF2; sXF3; sXF4; sXF5	no; no; no; no; no	0.7452774; 0.357935; 0.6891986; 0.7648139; 0.534614
KDLCNG_10180	ferrous iron transport protein B	sXF2	0.0429928	2046671-2048524	feoB	WP_004089649.1	yes					KDLCNG_00865	hypothetical protein	sXF1; sXF2; sXF3; sXF4; sXF5	no; no; no; no; no	0.7779183; 0.7290329; 0.7599805; 0.7489807; 0.7290329
KDLCNG_10390	hypothetical protein	sXF1; sXF2; sXF3	0.0275953; 0.0125095; 0.006505	2086202-2087326			yes					KDLCNG_00870	1-acyl-sn-glycerol-3-phosphate acyltransferase	sXF1; sXF2; sXF3; sXF4; sXF5	no; no; no; no; no	0.454654; 0.3724263; 0.3895641; 0.9241561; 0.2803615
KDLCNG_10405	hypothetical protein	sXF1; sXF2; sXF3	0.0177259; 0.0314662; 0.0222717	2087987-2089297			yes					KDLCNG_00875	hypothetical protein	sXF1; sXF2; sXF3; sXF5	no; no; no; no	0.9982994; 0.9992255; 0.5293327; 0.8613002
KDLCNG_10420	hypothetical protein	sXF2; sXF3	0.0159832; 0.0098926	2090066-2090305			yes					KDLCNG_00880	Uncharacterized membrane protein	sXF1; sXF2; sXF3; sXF4; sXF5	no; yes; no; no; no	0.6080943; 0.0431875; 0.6094366; 0.8987119; 0.5438858
KDLCNG_10435	hypothetical protein	sXF1; sXF5	0.0140432; 0.0348457	2090831-2091016			yes					KDLCNG_00885	putative methyltransferase%2C contains TPR repeat	sXF1; sXF2; sXF3; sXF4; sXF5	no; no; no; no; no	0.7684155; 0.5096531; 0.9010712; 0.9492387; 0.6628777
KDLCNG_10440	PE-PGRS family protein	sXF2; sXF3	0.0104144; 0.0082925	2091050-2091598			yes					KDLCNG_00890	Protoporphyrinogen oxidase HemJ (unrelated to HemG or HemY)	sXF1; sXF2; sXF3; sXF4; sXF5	no; no; no; no; no	0.5096531; 0.3125106; 0.2437632; 0.2018811; 0.4000542
KDLCNG_10445	PE-PGRS family protein	sXF2	0.0073103	2091698-2092186			yes					KDLCNG_00895	acetyl-CoA carboxylase carboxyltransferase subunit alpha	sXF1; sXF2; sXF3; sXF4; sXF5	no; no; no; no; no	0.4422307; 0.2611529; 0.5839379; 0.9324484; 0.2602625
KDLCNG_10595	PAS domain	sXF3	0.0203194	2125604-2127268	pAS		yes					KDLCNG_00900	DNA polymerase III subunit alpha	sXF1; sXF2; sXF3; sXF4; sXF5	no; no; no; no; no	0.3546397; 0.2898508; 0.4966591; 0.8229525; 0.3907221
KDLCNG_10630	hypothetical protein	sXF1; sXF3	0.0342078; 0.0269514	2135142-2135405			yes					KDLCNG_00905	phosphoribosylaminoimidazolesuccinocarboxamide synthase	sXF1; sXF2; sXF3; sXF4; sXF5	no; no; no; no; no	0.5253803; 0.4214803; 0.351363; 0.6389163; 0.2162037
KDLCNG_10635	hypothetical protein	sXF1	0.0331169	2135424-2135654			yes					KDLCNG_00910	Preprotein translocase subunit Sec63	sXF1; sXF2; sXF3; sXF4; sXF5	no; no; no; no; no	0.658899; 0.3384434; 0.4178693; 0.6615523; 0.8678392
KDLCNG_10640	hypothetical protein	sXF1; sXF3	0.0483207; 0.0462052	2135673-2136821			yes					KDLCNG_00915	ribulose-phosphate 3-epimerase	sXF1; sXF2; sXF3; sXF4; sXF5	no; no; no; no; no	0.5705436; 0.6642025; 0.4659633; 0.8594008; 0.5692061
KDLCNG_10670	Putative alpha-1%2C2-mannosidase	sXF5	0.0205173	2141907-2144279		WP_004088166.1	yes					KDLCNG_00920	anthranilate synthase component I	sXF1; sXF2; sXF3; sXF4; sXF5	no; no; yes; no; no	0.0530479; 0.3115013; 0.0443726; 0.1946467; 0.2683556
KDLCNG_10750	class I fructose-bisphosphate aldolase	sXF1	0.0308846	2161315-2162319	fba1	WP_004084446.1	yes					KDLCNG_00925	hypothetical protein	sXF1; sXF3; sXF4; sXF5	no; no; no; no	0.8447249; 0.8143024; 0.8830015; 0.9814684
KDLCNG_10765	Phosphoglycerate kinase	sXF1; sXF2; sXF3	0.0143987; 0.0328111; 0.0483207	2165051-2166553	pgk		yes					KDLCNG_00930	Anthranilate/para-aminobenzoate synthase component II (glutamine amidotransferase)	sXF1; sXF2; sXF3; sXF4; sXF5	no; no; no; no; no	0.5174996; 0.2177558; 0.2272489; 0.4710268; 0.7648139
KDLCNG_10815	Peptidoglycan-binding domain%2C expansin YoaJ	sXF2; sXF3; sXF5	0.0258267; 0.0171266; 0.0232549	2178971-2180725	yoaJ	WP_004090523.1	yes					KDLCNG_00935	Anthranilate phosphoribosyltransferase	sXF1; sXF2; sXF3; sXF4; sXF5	no; no; no; no; no	0.2549664; 0.1728682; 0.0793073; 0.1519308; 0.4534048
KDLCNG_10825	Murein DD-endopeptidase MepM and murein hydrolase activator NlpD%2C contains LysM domain	sXF2; sXF3	0.0385499; 0.0431875	2184253-2185347	nlpD		yes					KDLCNG_00940	indole-3-glycerol phosphate synthase TrpC	sXF1; sXF2; sXF3; sXF4; sXF5	no; no; no; no; no	0.8922581; 0.341645; 0.2185351; 0.9568996; 0.341645
KDLCNG_10845	cell division protein FtsA	sXF3	0.0462052	2188522-2189757	ftsA	WP_004090510.1	yes					KDLCNG_00945	Phosphoserine phosphatase	sXF1; sXF2; sXF3; sXF4; sXF5	no; no; no; no; no	0.5651959; 0.6655264; 0.534614; 0.8650576; 0.3025161
KDLCNG_10875	phospho-N-acetylmuramoyl-pentapeptide-transferase	sXF3	0.0125095	2195522-2196607	mraY	WP_004084478.1	yes					KDLCNG_00950	hypothetical protein	sXF1; sXF2; sXF3; sXF4; sXF5	no; no; no; no; no	0.6161465; 0.9896697; 0.7060695; 0.8447249; 0.8457265
KDLCNG_10900	16S rRNA (cytosine(1402)-N(4))-methyltransferase RsmH	sXF2; sXF3	0.0363203; 0.0498528	2201582-2202619	rsmH		yes					KDLCNG_00955	DNA-binding transcriptional regulator%2C MarR family	sXF1; sXF2; sXF3; sXF4; sXF5	no; no; no; no; no	0.4035846; 0.6826558; 0.6826558; 0.7648139; 0.5372594
KDLCNG_10955	putative exporter	sXF3	0.0348457	2210767-2213172		WP_004090460.1	yes					KDLCNG_00965	hypothetical protein	sXF1; sXF2; sXF3; sXF4; sXF5	no; no; no; no; no	0.4571569; 0.734064; 0.5518598; 0.7277708; 0.6482581
KDLCNG_10990	bifunctional sulfur transferase/dioxygenase Blh	sXF5	0.0394399	2218142-2219437	blh	WP_004090446.1	yes					KDLCNG_00970	Xaa-Pro aminopeptidase	sXF1; sXF2; sXF3; sXF4; sXF5	no; no; no; no; no	0.256723; 0.1627402; 0.0505226; 0.3005435; 0.1621237
KDLCNG_11370	DNA-binding response regulator%2C ActR/RegA family%2C consists of REC and Fis-type HTH domains	sXF2	0.0166277	2300547-2301125		WP_004090324.1	yes					KDLCNG_00975	DUF885 domain-containing protein	sXF1; sXF2; sXF3; sXF4; sXF5	no; no; no; no; no	0.256723; 0.2011483; 0.2437632; 0.256723; 0.1754783
KDLCNG_11425	exopolyphosphatase	sXF2; sXF5	0.0358226; 0.0358226	2311934-2313460	ppx	WP_014607501.1	yes					KDLCNG_00980	DUF885 domain-containing protein	sXF1; sXF2; sXF3; sXF4; sXF5	yes; no; yes; yes; no	0.0307408; 0.1422724; 0.017211; 0.0331169; 0.3930438
KDLCNG_11510	Pseudouridine synthase RluA%2C 23S rRNA- or tRNA-specific	sXF1	0.0169588	2329409-2330401	rluA	WP_004087539.1	yes					KDLCNG_00985	tRNA guanosine(34) transglycosylase Tgt	sXF1; sXF2; sXF3; sXF4; sXF5	no; no; no; no; no	0.4534048; 0.4799402; 0.3035057; 0.6628777; 0.5332925
KDLCNG_11525	DNA-binding response regulator%2C NarL/FixJ family%2C contains REC and HTH domains	sXF2	0.0208175	2334631-2335293	sirA	WP_004087541.1	yes					KDLCNG_00990	preprotein translocase subunit YajC	sXF1; sXF2; sXF3; sXF4; sXF5	no; no; no; no; no	0.8065808; 0.5611897; 0.7648139; 0.9354723; 0.5598553
KDLCNG_11615	DNA-directed RNA polymerase subunit beta'	sXF5	0.0326591	2355881-2360104	rpoC	WP_011098326.1	yes					KDLCNG_00995	Preprotein translocase subunit SecD	sXF1; sXF2; sXF3; sXF4; sXF5	no; no; no; no; no	0.3094894; 0.3064877; 0.2362241; 0.4927828; 0.1373694
KDLCNG_11630	50S ribosomal protein L10	sXF3	0.0082925	2365033-2365560	rplJ	WP_004090729.1	yes					KDLCNG_01000	Preprotein translocase subunit SecF	sXF1; sXF2; sXF3; sXF4; sXF5	no; no; no; no; no	0.2362241; 0.3838028; 0.2063217; 0.4311853; 0.3838028
KDLCNG_11725	lipoprotein insertase outer membrane protein LolB	sXF1; sXF3	0.0144707; 0.0005733	2374861-2375517	lolB	WP_004087398.1	yes					KDLCNG_01010	tRNA nucleotidyltransferase/poly(A) polymerase	sXF1; sXF2; sXF3; sXF4; sXF5	no; no; no; no; no	0.3623574; 0.2304822; 0.0665749; 0.4509109; 0.2420726
KDLCNG_11805	5-(carboxyamino)imidazole ribonucleotide synthase	sXF1; sXF3	0.0412754; 0.0138339	2391005-2392189	purK	WP_004087416.1	yes					KDLCNG_01015	2-amino-4-hydroxy-6-hydroxymethyldihydropteridine diphosphokinase	sXF1; sXF2; sXF3; sXF4; sXF5	no; no; no; no; no	0.5665322; 0.6174881; 0.4684923; 0.950742; 0.6482581
KDLCNG_11825	DUF2272 domain-containing protein	sXF5	0.0451789	2393682-2394644			yes					KDLCNG_01020	3-methyl-2-oxobutanoate hydroxymethyltransferase	sXF1; sXF2; sXF3; sXF4; sXF5	no; no; no; no; no	0.3930438; 0.171575; 0.1320881; 0.5665322; 0.4902044
KDLCNG_12045	Type I restriction-modification system%2C DNA methylase subunit	sXF2	0.0478908	2454521-2456902	hsdM	WP_011098358.1	yes					KDLCNG_01025	pantoate--beta-alanine ligase	sXF1; sXF2; sXF3; sXF4; sXF5	no; yes; no; no; yes	0.239553; 0.0165459; 0.0549548; 0.3690519; 0.0056285
KDLCNG_12050	DUF1524 domain-containing protein	sXF2	0.0246273	2456914-2457618		WP_012382783.1	yes					KDLCNG_01030	aspartate 1-decarboxylase	sXF1; sXF2; sXF3; sXF4; sXF5	no; no; no; no; no	0.6826558; 0.4012292; 0.440997; 0.5906445; 0.4000542
KDLCNG_12055	Type I site-specific restriction-modification system%2C R (restriction) subunit and related helicases	sXF1; sXF2; sXF3	0.0483207; 0.0024545; 0.0006153	2457629-2460652		WP_012382784.1	yes					KDLCNG_01035	glucose-6-phosphate isomerase	sXF1; sXF2; sXF3; sXF4; sXF5	no; no; no; no; no	0.6655264; 0.3861015; 0.3861015; 0.4953658; 0.3735551
KDLCNG_12065	hypothetical protein	sXF1; sXF2; sXF3; sXF4; sXF5	0.0277257; 0.0270791; 0.0289251; 0.0441731; 0.0273361	2461863-2462126		WP_004087450.1	yes					KDLCNG_01040	hypothetical protein	sXF1; sXF2; sXF3; sXF4; sXF5	no; no; no; no; no	0.8065808; 0.7767387; 0.8054664; 0.8065808; 0.9545993
KDLCNG_12075	Secreted protein	sXF5	0.0453825	2463886-2464176			yes					KDLCNG_01050	ribosome maturation factor RimP	sXF1; sXF2; sXF3; sXF4; sXF5	no; no; no; no; no	0.4799402; 0.3815118; 0.109945; 0.6642025; 0.5385833
KDLCNG_12120	hypothetical protein	sXF3	0.0065398	2474575-2474871		WP_161594835.1	yes					KDLCNG_01055	Transcription antitermination factor NusA%2C contains S1 and KH domains	sXF1; sXF2; sXF3; sXF4; sXF5	no; no; no; no; no	0.2729291; 0.1279868; 0.2232559; 0.7365689; 0.3690519
KDLCNG_12160	Secreted protein	sXF2	0.0294731	2480238-2480747		WP_004090253.1	yes					KDLCNG_01060	translation initiation factor IF-2	sXF1; sXF2; sXF3; sXF4; sXF5	no; no; no; no; no	0.3965406; 0.3104943; 0.2860286; 0.56386; 0.3084866
KDLCNG_12195	Peptidase M23	sXF2	0.0270791	2484943-2487942		WP_011098373.1	yes					KDLCNG_01065	30S ribosome-binding factor RbfA	sXF1; sXF2; sXF3; sXF4; sXF5	no; no; no; no; no	0.8724053; 0.8417003; 0.8437199; 0.8733079; 0.9450758
KDLCNG_12255	DUF596 domain-containing protein	sXF2	0.0478908	2495320-2495700		WP_004087391.1	yes					KDLCNG_01070	tRNA pseudouridine(55) synthase TruB	sXF1; sXF2; sXF3; sXF4; sXF5	no; no; no; no; no	0.2611529; 0.2362241; 0.2026159; 0.874207; 0.6469252
KDLCNG_12265	DUF596 domain-containing protein	sXF2; sXF5	0.0095911; 0.0289251	2497462-2497839		WP_011098380.1	yes					KDLCNG_01075	30S ribosomal protein S15	sXF1; sXF2; sXF3; sXF4; sXF5	no; no; no; no; no	0.9582396; 0.7353173; 0.9821832; 0.9839856; 0.734064
KDLCNG_12275	DUF596 domain-containing protein	sXF2	0.0335805	2498445-2498822		WP_012382790.1	yes					KDLCNG_01080	polyribonucleotide nucleotidyltransferase	sXF1; sXF2; sXF3; sXF4; sXF5	no; no; no; no; no	0.3437899; 0.1384465; 0.2576046; 0.3612488; 0.0937373
KDLCNG_12300	hypothetical protein	sXF3	0.0203194	2503312-2503545			yes					KDLCNG_01085	DNA-binding transcriptional regulator%2C HxlR family	sXF1; sXF2; sXF3; sXF5	no; no; no; no	0.660226; 0.7672172; 0.7872665; 0.7930269
KDLCNG_12305	hypothetical protein	sXF3	0.0187064	2503579-2504055			yes					KDLCNG_01090	DUF2867 domain-containing protein	sXF1; sXF2; sXF3; sXF4; sXF5	no; no; no; no; no	0.464701; 0.3690519; 0.2523481; 0.8565261; 0.3679311
KDLCNG_12310	hypothetical protein	sXF1; sXF2; sXF3; sXF4	0.0194503; 0.0334254; 0.0020509; 0.0093948	2504293-2504919			yes					KDLCNG_01095	hypothetical protein	sXF1; sXF2; sXF3; sXF4; sXF5	no; no; no; no; no	0.8250852; 0.4226875; 0.4447029; 0.8812713; 0.4621805
KDLCNG_12315	hypothetical protein	sXF3	0.0253407	2504929-2505393			yes					KDLCNG_01100	Multidrug efflux pump subunit AcrB	sXF1; sXF2; sXF3; sXF4; sXF5	no; no; no; no; no	0.3427164; 0.2353973; 0.3803693; 0.6839665; 0.2937083
KDLCNG_12320	PE-PGRS family protein	sXF1; sXF2; sXF3; sXF4	0.0191682; 0.0297507; 0.0021487; 0.0431875	2505460-2507127			yes					KDLCNG_01105	Multidrug efflux pump subunit AcrA (membrane-fusion protein)	sXF1; sXF2; sXF3; sXF4; sXF5	no; yes; yes; no; yes	0.1320881; 0.0101504; 0.0240467; 0.5505293; 0.0004537
KDLCNG_12325	hypothetical protein	sXF2; sXF3	0.0426057; 0.0459982	2507137-2507475			yes					KDLCNG_01115	Transposase	sXF1; sXF3; sXF5	no; no; no	0.7684155; 0.7277708; 0.9648896
KDLCNG_12335	hypothetical protein	sXF1; sXF2; sXF3	0.0071196; 0.019075; 1.56e-05	2507788-2509212			yes					KDLCNG_01120	hypothetical protein	sXF1; sXF2; sXF3; sXF4; sXF5	no; no; no; no; no	0.4786629; 0.6349053; 0.9221537; 0.6429231; 0.3342043
KDLCNG_12350	hypothetical protein	sXF2; sXF3	0.0159832; 0.0098926	2509981-2510220			yes					KDLCNG_01125	Permease of the drug/metabolite transporter (DMT) superfamily	sXF1; sXF2; sXF3; sXF4; sXF5	no; no; no; no; no	0.3712995; 0.2337502; 0.3656956; 0.5465413; 0.2879353
KDLCNG_12370	hypothetical protein	sXF1; sXF5	0.0140432; 0.0348457	2510938-2511123			yes					KDLCNG_01130	Superfamily II DNA and RNA helicase	sXF1; sXF2; sXF3; sXF4; sXF5	no; no; no; no; no	0.4202749; 0.2611529; 0.4059473; 0.6308907; 0.4214803
KDLCNG_12375	hypothetical protein	sXF2; sXF3	0.0281204; 0.0094435	2511157-2511705			yes					KDLCNG_01135	hypothetical protein	sXF1; sXF2; sXF3; sXF4; sXF5	no; no; no; no; no	0.7086451; 0.1368334; 0.5359363; 0.819731; 0.1735178
KDLCNG_12380	PE-PGRS family protein	sXF2	0.0086911	2511805-2512323			yes					KDLCNG_01140	Electron transfer flavoprotein%2C alpha subunit FixB	sXF1; sXF2; sXF3; sXF4; sXF5	no; no; no; no; no	0.1336543; 0.2514797; 0.2937083; 0.8218817; 0.1038695
												KDLCNG_01145	Electron transfer flavoprotein%2C alpha and beta subunits	sXF1; sXF2; sXF3; sXF4; sXF5	no; no; no; no; no	0.5266969; 0.388408; 0.7502112; 0.8724053; 0.1883122
												KDLCNG_01150	dTDP-glucose 4%2C6-dehydratase	sXF1; sXF2; sXF3; sXF4; sXF5	no; no; yes; no; no	0.3268677; 0.1290019; 0.0464129; 0.1047194; 0.2420726
												KDLCNG_01155	glucose-1-phosphate thymidylyltransferase RfbA	sXF1; sXF2; sXF3; sXF4; sXF5	no; no; no; no; no	0.3546397; 0.256723; 0.2841308; 0.357935; 0.1787855
												KDLCNG_01160	dTDP-4-dehydrorhamnose 3%2C5-epimerase	sXF1; sXF2; sXF3; sXF4; sXF5	no; no; no; no; no	0.3546397; 0.1467521; 0.1279868; 0.707358; 0.1467521
												KDLCNG_01165	dTDP-4-dehydrorhamnose reductase	sXF1; sXF2; sXF3; sXF4; sXF5	no; no; yes; no; yes	0.129512; 0.0844734; 0.0364876; 0.2185351; 0.0376782
												KDLCNG_01170	mannose-1-phosphate guanylyltransferase/mannose-6-phosphate isomerase	sXF1; sXF2; sXF3; sXF4; sXF5	no; no; no; no; no	0.3815118; 0.2296707; 0.5705436; 0.8272057; 0.23293
												KDLCNG_01175	Phosphomannomutase	sXF1; sXF2; sXF3; sXF4; sXF5	no; no; no; no; no	0.5161894; 0.3524531; 0.5465413; 0.8864185; 0.1918108
												KDLCNG_01180	hypothetical protein	sXF1; sXF2; sXF3; sXF4; sXF5	no; no; no; no; no	0.8175684; 0.1290019; 0.2549664; 0.8659883; 0.1633588
												KDLCNG_01185	Colicin V	sXF1; sXF2; sXF3; sXF4; sXF5	no; no; no; no; no	0.4697589; 0.681344; 0.3310472; 0.23293; 0.5372594
												KDLCNG_01190	High-affinity branched-chain amino acid transport protein (ABC superfamily%2C membrane)	sXF1; sXF2; sXF3; sXF4; sXF5	no; no; no; no; no	0.7009016; 0.4095051; 0.6562428; 0.7895784; 0.6375797
												KDLCNG_01195	Colicin V synthesis protein	sXF1; sXF2; sXF3; sXF4; sXF5	no; no; no; no; no	0.5705436; 0.3216916; 0.5425591; 0.8714991; 0.7837796
												KDLCNG_01200	hypothetical protein	sXF1; sXF2; sXF3; sXF4; sXF5	no; no; no; no; no	0.5214359; 0.448423; 0.2917751; 0.5214359; 0.4471814
												KDLCNG_01205	hypothetical protein	sXF1; sXF2; sXF3; sXF4; sXF5	no; no; yes; no; no	0.2756997; 0.1225232; 0.0135591; 0.553191; 0.3025161
												KDLCNG_01210	Uncharacterized conserved protein%2C contains a C-terminal beta-barrel porin domain	sXF1; sXF2; sXF3; sXF4; sXF5	no; no; no; no; no	0.3094894; 0.2378841; 0.2378841; 0.7779183; 0.3094894
												KDLCNG_01215	MFS transporter	sXF1; sXF2; sXF3; sXF4; sXF5	no; no; no; no; no	0.5571879; 0.2937083; 0.2937083; 0.7907305; 0.5986973
												KDLCNG_01220	DUF1439 domain-containing protein	sXF1; sXF2; sXF3; sXF5	no; no; no; no	0.9041651; 0.6970117; 0.6878922; 0.8795267
												KDLCNG_01225	6-phosphofructokinase	sXF1; sXF2; sXF3; sXF4; sXF5	no; no; no; no; no	0.5692061; 0.5385833; 0.5385833; 0.8250852; 0.1876185
												KDLCNG_01230	adenylate kinase	sXF1; sXF2; sXF3; sXF4; sXF5	no; no; no; no; no	0.5505293; 0.7514396; 0.7302933; 0.6774024; 0.6268729
												KDLCNG_01235	UDP-N-acetylmuramate:L-alanyl-gamma-D-glutamyl-meso-diaminopimelate ligase	sXF1; sXF2; sXF3; sXF4; sXF5	no; no; no; no; no	0.3712995; 0.158464; 0.228054; 0.5266969; 0.2898508
												KDLCNG_01240	Membrane-associated phospholipid phosphatase	sXF1; sXF2; sXF3; sXF4; sXF5	no; no; no; no; no	0.3746858; 0.1158564; 0.3623574; 0.6027246; 0.2549664
												KDLCNG_01245	RIO-like serine/threonine protein kinase fused to N-terminal HTH domain	sXF1; sXF2; sXF3; sXF4; sXF5	no; no; no; no; no	0.6040671; 0.6708136; 0.3557361; 0.6694931; 0.4824987
												KDLCNG_01250	hypothetical protein	sXF1; sXF2; sXF3; sXF4; sXF5	no; no; no; no; no	0.9612508; 0.992021; 0.9389807; 0.9194318; 0.9871633
												KDLCNG_01255	Leucyl aminopeptidase	sXF1; sXF2; sXF3; sXF4; sXF5	no; no; no; no; no	0.357935; 0.129512; 0.2018811; 0.7099309; 0.3557361
												KDLCNG_01260	putative PurR-regulated permease PerM	sXF1; sXF2; sXF3; sXF4; sXF5	no; no; no; no; no	0.5772369; 0.1683761; 0.4373054; 0.8555611; 0.7112151
												KDLCNG_01265	Protein sip-5	sXF1; sXF2; sXF3; sXF4; sXF5	no; no; no; no; no	0.7188893; 0.4118859; 0.8175684; 0.9963635; 0.2747739
												KDLCNG_01270	Phage holin family protein	sXF1; sXF2; sXF3; sXF4; sXF5	no; no; no; no; no	0.7998528; 0.2629404; 0.6681717; 0.5005458; 0.2224637
												KDLCNG_01275	DUF883 domain-containing protein	sXF1; sXF2; sXF3; sXF4; sXF5	no; no; no; no; no	0.4214803; 0.534614; 0.5214359; 0.7514396; 0.4106946
												KDLCNG_01280	Periplasmic serine protease%2C S1-C subfamily%2C contain C-terminal PDZ domain	sXF1; sXF2; sXF3; sXF4; sXF5	no; yes; no; yes; yes	0.0945151; 0.0149845; 0.1009415; 0.0462052; 0.0203194
												KDLCNG_01285	NAD dependent epimerase/dehydratase family enzyme	sXF1; sXF2; sXF3; sXF4; sXF5	no; no; no; no; no	0.414274; 0.4263193; 0.3988812; 0.597355; 0.3373805
												KDLCNG_01290	long-chain fatty acid--CoA ligase	sXF1; sXF2; sXF3; sXF4; sXF5	no; no; no; no; no	0.4824987; 0.3568345; 0.3803693; 0.8076924; 0.3568345
												KDLCNG_01295	hypothetical protein	sXF1; sXF2; sXF3; sXF4; sXF5	no; no; no; no; no	0.9767072; 0.5188108; 0.9909751; 0.9996435; 0.9221537
												KDLCNG_01300	hypothetical protein	sXF1; sXF2; sXF3; sXF4; sXF5	no; no; no; no; no	0.9871633; 0.7884237; 0.9752338; 0.9819473; 0.7884237
												KDLCNG_01305	aconitate hydratase AcnA	sXF1; sXF2; sXF3; sXF4; sXF5	no; no; no; no; no	0.1639792; 0.091437; 0.288892; 0.3679311; 0.0910584
												KDLCNG_01310	Bifunctional DNA-binding transcriptional regulator of stationary/sporulation/toxin gene expression and antitoxin component of the YhaV-PrlF toxin-antitoxin module	sXF1; sXF2; sXF3; sXF4; sXF5	no; yes; no; no; no	0.2549664; 0.0373345; 0.4571569; 0.9953512; 0.5919864
												KDLCNG_01315	Ribonuclease/mRNA interferase VapC%2C contains PIN domain	sXF1; sXF2; sXF3; sXF4; sXF5	no; yes; yes; no; no	0.2766276; 0.0478908; 0.0287896; 0.815394; 0.3590376
												KDLCNG_01320	bifunctional aconitate hydratase 2/2-methylisocitrate dehydratase	sXF1; sXF2; sXF3; sXF4; sXF5	no; no; no; no; no	0.0993005; 0.1026058; 0.1473202; 0.4083174; 0.1362992
												KDLCNG_01330	SWI2/SNF2 ATPase domain-containing protein	sXF1; sXF2; sXF3; sXF4; sXF5	no; yes; no; no; no	0.2437632; 0.0305975; 0.1814672; 0.7415565; 0.1422724
												KDLCNG_01335	Type I site-specific restriction-modification system%2C R (restriction) subunit and related helicases	sXF1; sXF2; sXF3; sXF4; sXF5	yes; no; no; no; no	0.0468309; 0.2620455; 0.2208858; 0.3074861; 0.0725409
												KDLCNG_01340	Restriction endonuclease subunit S	sXF1; sXF2; sXF3; sXF4; sXF5	no; no; no; no; no	0.082027; 0.150188; 0.1026058; 0.1953608; 0.1422724
												KDLCNG_01345	Restriction endonuclease S subunit-like protein	sXF1; sXF2; sXF3; sXF4; sXF5	no; no; no; no; no	0.3803693; 0.6642025; 0.7684155; 0.9101745; 0.4275333
												KDLCNG_01350	N-6 DNA methylase	sXF1; sXF2; sXF3; sXF4; sXF5	no; no; no; no; no	0.6442576; 0.0830678; 0.3895641; 0.6469252; 0.357935
												KDLCNG_01355	type I restriction-modification system subunit M N-terminal domain-containing protein	sXF1; sXF2; sXF3; sXF4; sXF5	no; no; no; no; no	0.6335675; 0.1034468; 0.4226875; 0.7719966; 0.1536902
												KDLCNG_01360	hypothetical protein	sXF1; sXF2; sXF3; sXF4; sXF5	no; no; no; no; no	0.6295518; 0.5718816; 0.6482581; 0.9412473; 0.5558551
												KDLCNG_01365	Membrane fusion protein biotin-lipoyl like domain-containing protein	sXF1; sXF2; sXF3; sXF4; sXF5	no; yes; no; no; yes	0.7290329; 0.0441731; 0.6308907; 0.7465138; 0.0387265
												KDLCNG_01370	Multidrug resistance efflux pump EmrA	sXF1; sXF2; sXF3; sXF4; sXF5	no; no; no; no; no	0.6681717; 0.5057436; 0.3557361; 0.7060695; 0.7953129
												KDLCNG_01375	hypothetical protein	sXF1; sXF2; sXF3; sXF4; sXF5	no; yes; no; no; yes	0.5122647; 0.0307408; 0.0525806; 0.7277708; 0.0040334
												KDLCNG_01380	triose-phosphate isomerase	sXF1; sXF2; sXF3; sXF4; sXF5	no; no; no; no; no	0.1602853; 0.1496108; 0.0502984; 0.404765; 0.3769533
												KDLCNG_01385	preprotein translocase subunit SecG	sXF1; sXF2; sXF3; sXF4; sXF5	no; no; no; no; no	0.6040671; 0.5096531; 0.2775578; 0.9898218; 0.7719966
												KDLCNG_01395	NADH:ubiquinone oxidoreductase subunit 3 (chain A)	sXF1; sXF2; sXF3; sXF4; sXF5	no; no; no; no; no	0.4287489; 0.6495905; 0.3535454; 0.7150591; 0.6800311
												KDLCNG_01400	NADH-quinone oxidoreductase subunit B	sXF1; sXF2; sXF3; sXF4; sXF5	no; no; no; no; no	0.7124979; 0.8724053; 0.7176141; 0.9389807; 0.8979181
												KDLCNG_01405	NADH-quinone oxidoreductase subunit C	sXF1; sXF2; sXF3; sXF4; sXF5	no; no; no; no; no	0.7188893; 0.6402524; 0.4130791; 0.8821382; 0.5505293
												KDLCNG_01410	NADH-quinone oxidoreductase subunit D	sXF1; sXF2; sXF3; sXF4; sXF5	no; no; no; no; no	0.1862374; 0.3930438; 0.5188108; 0.5986973; 0.2403906
												KDLCNG_01415	NADH-quinone oxidoreductase subunit NuoE	sXF1; sXF2; sXF3; sXF4; sXF5	no; no; no; no; no	0.2956502; 0.3803693; 0.2593743; 0.0956924; 0.464701
												KDLCNG_01420	NADH-quinone oxidoreductase subunit NuoF	sXF1; sXF2; sXF3; sXF4; sXF5	no; no; no; no; no	0.4889171; 0.1876185; 0.4095051; 0.752666; 0.2288613
												KDLCNG_01425	NADH-quinone oxidoreductase subunit NuoG	sXF1; sXF2; sXF3; sXF4; sXF5	no; no; no; no; no	0.4422307; 0.1996889; 0.2345727; 0.4735668; 0.1932247
												KDLCNG_01430	NADH-quinone oxidoreductase subunit NuoH	sXF1; sXF2; sXF3; sXF4; sXF5	no; no; no; no; no	0.1633588; 0.0880785; 0.1140093; 0.2629404; 0.0972817
												KDLCNG_01435	NADH-quinone oxidoreductase subunit NuoI	sXF1; sXF2; sXF3; sXF4; sXF5	no; no; no; no; no	0.8659883; 0.5359363; 0.5201229; 0.8574878; 0.4559047
												KDLCNG_01440	NADH-quinone oxidoreductase subunit J	sXF1; sXF2; sXF3; sXF4; sXF5	no; no; no; no; no	0.4697589; 0.27201; 0.2162037; 0.721435; 0.2345727
												KDLCNG_01445	NADH-quinone oxidoreductase subunit NuoK	sXF1; sXF2; sXF3; sXF4; sXF5	no; no; no; no; no	0.8303634; 0.388408; 0.6442576; 0.7188893; 0.3656956
												KDLCNG_01450	NADH-quinone oxidoreductase subunit L	sXF1; sXF2; sXF3; sXF4; sXF5	no; no; no; no; no	0.5852788; 0.237053; 0.1982379; 0.7611922; 0.5758976
												KDLCNG_01455	NADH-quinone oxidoreductase subunit M	sXF1; sXF2; sXF3; sXF4; sXF5	no; no; no; no; no	0.6107788; 0.3872538; 0.5732199; 0.6681717; 0.3872538
												KDLCNG_01460	NADH-quinone oxidoreductase subunit NuoN	sXF1; sXF2; sXF3; sXF4; sXF5	no; no; no; no; no	0.3590376; 0.1596763; 0.1664801; 0.5253803; 0.4287489
												KDLCNG_01465	hypothetical protein	sXF1; sXF2; sXF3; sXF4; sXF5	no; no; no; no; no	0.9010712; 0.6282125; 0.7112151; 0.7176141; 0.6694931
												KDLCNG_01470	NAD(P)-dependent dehydrogenase%2C short-chain alcohol dehydrogenase family	sXF1; sXF2; sXF3; sXF4; sXF5	no; no; no; no; no	0.5399078; 0.1774567; 0.6760865; 0.6905038; 0.1774567
												KDLCNG_01475	Mg2+/citrate symporter	sXF1; sXF2; sXF3; sXF4; sXF5	no; no; no; no; no	0.4178693; 0.3634681; 0.3557361; 0.7415565; 0.3769533
												KDLCNG_01480	Phosphate-selective porin	sXF1; sXF2; sXF3; sXF4; sXF5	no; no; no; no; no	0.2131249; 0.1946467; 0.3015287; 0.9026256; 0.4311853
												KDLCNG_01485	DNA-binding response regulator%2C OmpR family%2C contains REC and winged-helix (wHTH) domain	sXF1; sXF2; sXF3; sXF4; sXF5	no; no; no; no; no	0.3289532; 0.3206628; 0.1639792; 0.7265069; 0.2100801
												KDLCNG_01490	Signal transduction histidine kinase	sXF1; sXF2; sXF3; sXF4; sXF5	no; no; no; no; no	0.4850623; 0.2403906; 0.2803615; 0.6482581; 0.2403906
												KDLCNG_01495	ABC-type Fe3+ transport system%2C periplasmic component	sXF1; sXF2; sXF3; sXF4; sXF5	no; yes; no; no; no	0.5598553; 0.0165459; 0.3546397; 0.6615523; 0.2201001
												KDLCNG_01500	hypothetical protein	sXF1; sXF2; sXF3; sXF4; sXF5	no; no; no; no; no	0.4178693; 0.4324061; 0.4324061; 0.9932968; 0.4178693
												KDLCNG_01505	DNA-binding response regulator%2C NarL/FixJ family%2C contains REC and HTH domains	sXF1; sXF2; sXF3; sXF4; sXF5	no; no; no; no; no	0.4521571; 0.5785765; 0.2584883; 0.8186511; 0.2185351
												KDLCNG_01510	histidine kinase	sXF1; sXF2; sXF3; sXF4; sXF5	no; no; no; no; no	0.2995604; 0.0704013; 0.1357667; 0.4621805; 0.1975155
												KDLCNG_01515	Secreted peptide	sXF1; sXF2; sXF3; sXF5	no; no; no; no	0.5412331; 0.7684155; 0.4799402; 0.7672172
												KDLCNG_01520	Phosphate-selective porin	sXF1; sXF2; sXF3; sXF4; sXF5	no; no; no; no; no	0.4311853; 0.3690519; 0.5946705; 0.8021065; 0.1639792
												KDLCNG_01525	C4-dicarboxylate transport protein	sXF1; sXF2; sXF3; sXF4; sXF5	no; no; no; no; no	0.2488878; 0.4324061; 0.109945; 0.351363; 0.3668124
												KDLCNG_01530	Malic enzyme	sXF1; sXF2; sXF3; sXF4; sXF5	no; no; no; no; no	0.1496108; 0.1996889; 0.1507671; 0.3104943; 0.2480282
												KDLCNG_01535	molecular chaperone HtpG	sXF1; sXF2; sXF3; sXF4; sXF5	no; no; no; no; no	0.3005435; 0.2803615; 0.391882; 0.4889171; 0.0984887
												KDLCNG_01540	16S rRNA (guanine(966)-N(2))-methyltransferase RsmD	sXF1; sXF2; sXF3; sXF4; sXF5	no; no; no; no; no	0.4118859; 0.5825971; 0.2540915; 0.3815118; 0.4095051
												KDLCNG_01545	pantetheine-phosphate adenylyltransferase	sXF1; sXF2; sXF3; sXF4; sXF5	no; no; no; no; no	0.9624925; 0.5732199; 0.5825971; 0.9461377; 0.5732199
												KDLCNG_01550	hypothetical protein	sXF1; sXF2; sXF3; sXF4; sXF5	no; no; no; no; no	0.819731; 0.8574878; 0.204092; 0.6575712; 0.6800311
												KDLCNG_01555	YfhL family 4Fe-4S dicluster ferredoxin	sXF1; sXF2; sXF3; sXF4; sXF5	no; no; no; no; no	0.6774024; 0.5135719; 0.6760865; 0.6774024; 0.2946781
												KDLCNG_01560	gamma-glutamyltransferase	sXF1; sXF2; sXF3; sXF4; sXF5	no; no; no; no; no	0.4202749; 0.231296; 0.1186749; 0.5745586; 0.1331305
												KDLCNG_01565	GGDEF domain%2C diguanylate cyclase (c-di-GMP synthetase) or its enzymatically inactive variants	sXF1; sXF2; sXF3; sXF4; sXF5	no; no; no; no; no	0.3025161; 0.18282; 0.3186118; 0.2766276; 0.1821426
												KDLCNG_01570	Murein DD-endopeptidase MepM and murein hydrolase activator NlpD%2C contains LysM domain	sXF1; sXF2; sXF3; sXF4; sXF5	no; no; no; no; no	0.2692659; 0.1021875; 0.2611529; 0.7624016; 0.2701784
												KDLCNG_01575	dihydroorotase	sXF1; sXF2; sXF3; sXF4; sXF5	no; no; no; no; no	0.4385343; 0.2917751; 0.6905038; 0.7502112; 0.3216916
												KDLCNG_01580	membrane protein insertion efficiency factor YidD	sXF1; sXF2; sXF3; sXF4; sXF5	no; no; no; no; no	0.9041651; 0.5161894; 0.3054915; 0.9869805; 0.8447249
												KDLCNG_01585	RNA polymerase-binding protein DksA	sXF1; sXF2; sXF3; sXF4; sXF5	no; yes; yes; no; no	0.1373694; 0.0476771; 0.0426057; 0.4992491; 0.158464
												KDLCNG_01590	Esterase/lipase	sXF1; sXF2; sXF3; sXF4; sXF5	no; no; no; no; no	0.6027246; 0.5758976; 0.6708136; 0.6970117; 0.5438858
												KDLCNG_01595	hypothetical protein	sXF1; sXF2; sXF3; sXF4; sXF5	no; no; no; no; no	0.9958104; 0.7328088; 0.9990339; 0.9976703; 0.7315519
												KDLCNG_01600	hypothetical protein	sXF1; sXF2; sXF3; sXF4; sXF5	no; no; no; no; no	0.874207; 0.7034882; 0.7636089; 0.9961637; 0.4521571
												KDLCNG_01605	Major facilitator superfamily MFS_1	sXF1; sXF2; sXF3; sXF4; sXF5	no; no; no; no; no	0.5585213; 0.2937083; 0.6201706; 0.5491993; 0.2927406
												KDLCNG_01610	Sulfur transfer protein SufE%2C Fe-S cluster assembly	sXF1; sXF2; sXF3; sXF4; sXF5	no; no; no; no; no	0.6865848; 0.8303634; 0.7252414; 0.910909; 0.6094366
												KDLCNG_01615	cysteine--tRNA ligase	sXF1; sXF2; sXF3; sXF4; sXF5	no; no; no; no; no	0.0888154; 0.1196272; 0.231296; 0.2966244; 0.08412
												KDLCNG_01620	Uncharacterized conserved protein YcfJ%2C contains glycine zipper 2TM domain	sXF1; sXF2; sXF3; sXF4; sXF5	no; no; no; no; no	0.8603522; 0.4571569; 0.8768829; 0.7611922; 0.4559047
												KDLCNG_01625	hypothetical protein	sXF2; sXF3; sXF5	no; no; no	0.6322293; 0.9974853; 0.800981
												KDLCNG_01630	N-acetylornithine carbamoyltransferase	sXF1; sXF2; sXF3; sXF4; sXF5	no; no; no; no; no	0.3690519; 0.4360781; 0.4559047; 0.8143024; 0.3155514
												KDLCNG_01635	argininosuccinate synthase	sXF1; sXF2; sXF3; sXF4; sXF5	no; no; no; no; no	0.534614; 0.3769533; 0.37809; 0.6148048; 0.5518598
												KDLCNG_01640	acetylornithine deacetylase	sXF1; sXF2; sXF3; sXF4; sXF5	no; no; no; no; no	0.4348524; 0.1490354; 0.4118859; 0.8669155; 0.4287489
												KDLCNG_01645	acetylglutamate kinase	sXF1; sXF2; sXF3; sXF4; sXF5	no; no; no; no; no	0.5718816; 0.1883122; 0.5148802; 0.7502112; 0.161509
												KDLCNG_01650	N-acetyl-gamma-glutamyl-phosphate reductase	sXF1; sXF2; sXF3; sXF4; sXF5	no; no; no; no; no	0.9280608; 0.0799797; 0.8293139; 0.990837; 0.4521571
												KDLCNG_01655	argininosuccinate lyase	sXF1; sXF2; sXF3; sXF4; sXF5	no; no; no; no; no	0.5201229; 0.231296; 0.6891986; 0.8777678; 0.2917751
												KDLCNG_01660	Glutamate 5-kinase	sXF1; sXF2; sXF3; sXF4; sXF5	no; no; no; no; no	0.7672172; 0.2831851; 0.4850623; 0.8897773; 0.2831851
												KDLCNG_01665	hypothetical protein	sXF1; sXF2; sXF3; sXF4; sXF5	no; no; no; no; no	0.2026159; 0.1279868; 0.0734753; 0.3557361; 0.1389878
												KDLCNG_01670	glutamate-5-semialdehyde dehydrogenase	sXF1; sXF2; sXF3; sXF4; sXF5	no; no; no; no; no	0.7648139; 0.5732199; 0.7684155; 0.9026256; 0.4324061
												KDLCNG_01675	hypothetical protein	sXF1; sXF2; sXF3; sXF4; sXF5	no; no; no; no; no	0.186927; 0.0877121; 0.0921982; 0.5758976; 0.2611529
												KDLCNG_01680	Integron gene cassette protein	sXF1; sXF2; sXF3; sXF4; sXF5	no; no; no; no; no	0.6747697; 0.3186118; 0.5188108; 0.7998528; 0.6389163
												KDLCNG_01685	RTX toxin	sXF1; sXF2; sXF3; sXF4; sXF5	no; no; no; no; no	0.6970117; 0.6509222; 0.7403124; 0.964498; 0.7731857
												KDLCNG_01690	Integron gene cassette protein	sXF1; sXF2; sXF3; sXF4; sXF5	no; no; no; no; no	0.7440391; 0.5280144; 0.8376223; 0.6201706; 0.5465413
												KDLCNG_01695	RTX toxin	sXF1; sXF2; sXF3; sXF4; sXF5	no; no; no; no; no	0.5253803; 0.4190712; 0.800981; 0.9595498; 0.4799402
												KDLCNG_01700	hypothetical protein	sXF2	no	0.9989911
												KDLCNG_01705	hypothetical protein	sXF1; sXF2; sXF3; sXF4; sXF5	no; no; no; no; no	0.8838612; 0.3803693; 0.4889171; 0.56386; 0.942359
												KDLCNG_01710	RTX toxin	sXF1; sXF2; sXF3; sXF4; sXF5	no; no; no; no; no	0.9123667; 0.3746858; 0.6918078; 0.9707367; 0.6826558
												KDLCNG_01715	Integron gene cassette protein	sXF1; sXF2; sXF3; sXF4; sXF5	no; no; no; no; no	0.5174996; 0.4609224; 0.5057436; 0.658899; 0.464701
												KDLCNG_01720	Haemolysin-type calcium binding domain protein	sXF1; sXF2; sXF3; sXF4; sXF5	no; yes; no; no; no	0.2224637; 0.0326591; 0.1163222; 0.0698002; 0.3054915
												KDLCNG_01725	tRNA adenosine(34) deaminase TadA	sXF1; sXF2; sXF3; sXF4; sXF5	no; no; no; no; no	0.948219; 0.1525154; 0.7124979; 0.9274193; 0.1519308
												KDLCNG_01730	manganese-binding transcriptional regulator MntR	sXF1; sXF2; sXF3; sXF4; sXF5	no; no; no; no; no	0.5651959; 0.2454627; 0.5465413; 0.9010712; 0.3384434
												KDLCNG_01735	Nramp family divalent metal transporter	sXF1; sXF2; sXF3; sXF4; sXF5	no; yes; no; no; no	0.3448655; 0.0361537; 0.1090589; 0.597355; 0.1373694
												KDLCNG_01740	arginyltransferase	sXF1; sXF2; sXF3; sXF4; sXF5	no; no; no; no; yes	0.1384465; 0.2063217; 0.9445396; 0.8696762; 0.0279883
												KDLCNG_01745	Pathogenicity	sXF1; sXF2; sXF3; sXF4; sXF5	no; no; no; no; no	0.6865848; 0.4672271; 0.6575712; 0.9101745; 0.5227498
												KDLCNG_01750	acyl-CoA thioesterase II	sXF1; sXF2; sXF3; sXF4; sXF5	no; no; no; no; no	0.2488878; 0.0579297; 0.2850786; 0.5109584; 0.142826
												KDLCNG_01755	hypothetical protein	sXF1; sXF2; sXF3; sXF4; sXF5	no; no; no; no; no	0.9928536; 0.9299633; 0.9980448; 0.9671738; 0.9604068
												KDLCNG_01760	Outer membrane protein H-8	sXF1; sXF2; sXF3; sXF4; sXF5	no; no; no; no; no	0.8355641; 0.6107788; 0.6509222; 0.984832; 0.6774024
												KDLCNG_01765	Serine protease	sXF1; sXF2; sXF3; sXF4; sXF5	no; no; no; no; no	0.3094894; 0.2378841; 0.2378841; 0.7802701; 0.3094894
												KDLCNG_01775	putative acyl esterase	sXF1; sXF2; sXF3; sXF4; sXF5	no; no; no; no; no	0.3331498; 0.1848644; 0.5758976; 0.4966591; 0.3310472
												KDLCNG_01780	glycerol-3-phosphate 1-O-acyltransferase PlsB	sXF1; sXF2; sXF3; sXF4; sXF5	no; no; no; no; no	0.4035846; 0.1047194; 0.5385833; 0.8303634; 0.0707035
												KDLCNG_01785	hypothetical protein	sXF1; sXF2; sXF3; sXF4; sXF5	no; no; no; no; no	0.8282614; 0.3094894; 0.8427117; 0.9700481; 0.3084866
												KDLCNG_01790	Outer membrane receptor protein%2C Fe transport	sXF1; sXF2; sXF3; sXF4; sXF5	no; no; no; no; no	0.3758186; 0.2011483; 0.5705436; 0.7514396; 0.2437632
												KDLCNG_01795	adenosylhomocysteinase	sXF1; sXF2; sXF3; sXF4; sXF5	no; no; no; no; no	0.3769533; 0.3701747; 0.4154706; 0.4447029; 0.3701747
												KDLCNG_01800	hypothetical protein	sXF1; sXF2; sXF3; sXF5	no; no; no; no	0.6774024; 0.9577963; 0.9101745; 0.6747697
												KDLCNG_01805	Acyl-coenzyme A synthetase/AMP-(fatty) acid ligase	sXF1; sXF2; sXF3; sXF4; sXF5	no; no; no; no; no	0.1621237; 0.2665417; 0.1126405; 0.5240646; 0.1389878
												KDLCNG_01810	hypothetical protein	sXF1; sXF2; sXF3; sXF4; sXF5	no; no; no; no; no	0.976126; 0.9826478; 0.8768829; 0.9993081; 0.9720789
												KDLCNG_01815	ribonuclease HII	sXF1; sXF2; sXF3; sXF5	no; no; no; no	0.7353173; 0.2683556; 0.4059473; 0.4311853
												KDLCNG_01820	lipid-A-disaccharide synthase	sXF1; sXF2; sXF3; sXF4; sXF5	no; no; no; no; no	0.3942075; 0.1042937; 0.5385833; 0.6628777; 0.1042937
												KDLCNG_01825	acyl-ACP--UDP-N-acetylglucosamine O-acyltransferase	sXF1; sXF2; sXF3; sXF4; sXF5	no; no; no; no; no	0.2803615; 0.3373805; 0.5772369; 0.707358; 0.5465413
												KDLCNG_01830	3-hydroxyacyl-ACP dehydratase FabZ	sXF1; sXF2; sXF3; sXF4; sXF5	no; no; no; no; no	0.2185351; 0.4324061; 0.3838028; 0.9487306; 0.2437632
												KDLCNG_01835	UDP-3-O-(3-hydroxymyristoyl)glucosamine N-acyltransferase	sXF1; sXF2; sXF3; sXF4; sXF5	no; no; no; no; no	0.1490354; 0.3044975; 0.0626611; 0.3746858; 0.3988812
												KDLCNG_01840	outer membrane protein assembly factor BamA	sXF1; sXF2; sXF3; sXF4; sXF5	no; no; no; no; no	0.5332925; 0.3459432; 0.2288613; 0.3279094; 0.3746858
												KDLCNG_01845	RIP metalloprotease RseP	sXF1; sXF2; sXF3; sXF4; sXF5	no; no; no; no; no	0.3227225; 0.1357667; 0.2304822; 0.6148048; 0.2841308
												KDLCNG_01850	1-deoxy-D-xylulose-5-phosphate reductoisomerase	sXF1; sXF2; sXF3; sXF4; sXF5	no; no; no; no; no	0.2647366; 0.6080943; 0.5083489; 0.6655264; 0.2108382
												KDLCNG_01855	CDP-diglyceride synthetase	sXF1; sXF2; sXF3; sXF4; sXF5	no; no; no; no; no	0.6335675; 0.5785765; 0.7975882; 0.8963194; 0.6549136
												KDLCNG_01860	polyprenyl diphosphate synthase	sXF1; sXF2; sXF3; sXF4; sXF5	no; no; no; no; no	0.3849512; 0.3930438; 0.3965406; 0.4824987; 0.3125106
												KDLCNG_01865	ribosome recycling factor	sXF1; sXF2; sXF3; sXF4; sXF5	no; no; no; no; no	0.7034882; 0.5018436; 0.7743724; 0.7987218; 0.7779183
												KDLCNG_01870	Long-chain fatty acid transport protein	sXF1; sXF2; sXF3; sXF4; sXF5	no; no; no; no; no	0.7060695; 0.1507671; 0.6905038; 0.6774024; 0.2224637
												KDLCNG_01875	Membrane-associated serine protease%2C rhomboid family	sXF1; sXF2; sXF3; sXF4; sXF5	no; yes; no; no; yes	0.734064; 0.0142555; 0.4902044; 0.4710268; 0.0136273
												KDLCNG_01880	DUF1820 domain-containing protein	sXF1; sXF2; sXF3; sXF4; sXF5	no; no; no; no; no	0.6760865; 0.4385343; 0.4385343; 0.8110103; 0.5812567
												KDLCNG_01890	UMP kinase	sXF1; sXF2; sXF3; sXF4; sXF5	no; no; no; no; no	0.5280144; 0.3612488; 0.2345727; 0.6655264; 0.4336284
												KDLCNG_01895	hypothetical protein	sXF1; sXF2; sXF3; sXF5	no; no; no; no	0.998083; 0.9241561; 0.9901206; 0.6349053
												KDLCNG_01900	hypothetical protein	sXF1; sXF2; sXF3; sXF4; sXF5	no; no; no; no; no	0.5505293; 0.9736916; 0.5227498; 0.6027246; 0.7551126
												KDLCNG_01905	GNAT family N-acetyltransferase	sXF1; sXF2; sXF3; sXF4; sXF5	no; no; no; no; no	0.658899; 0.7086451; 0.8526458; 0.8417003; 0.4287489
												KDLCNG_01925	2-keto-3-deoxy-6-phosphogluconate aldolase	sXF1; sXF2; sXF3; sXF4; sXF5	no; no; no; no; no	0.5438858; 0.2480282; 0.6549136; 0.7731857; 0.2488878
												KDLCNG_01930	phosphogluconate dehydratase	sXF1; sXF2; sXF3; sXF4; sXF5	no; no; no; no; no	0.6148048; 0.1112858; 0.6852762; 0.8881052; 0.1117358
												KDLCNG_01935	6-phosphogluconolactonase	sXF1; sXF2; sXF3; sXF4; sXF5	no; no; no; no; no	0.4672271; 0.1009415; 0.4496662; 0.9194318; 0.3838028
												KDLCNG_01940	glucokinase	sXF1; sXF2; sXF3; sXF4; sXF5	no; no; no; no; no	0.1201058; 0.0809977; 0.1030256; 0.4927828; 0.0972817
												KDLCNG_01945	glucose-6-phosphate dehydrogenase	sXF1; sXF2; sXF3; sXF4; sXF5	no; no; no; no; no	0.2506136; 0.4761122; 0.4710268; 0.6094366; 0.2506136
												KDLCNG_01950	ABC-type sugar transport system%2C ATPase component MalK	sXF1; sXF2; sXF3; sXF4; sXF5	no; no; no; no; no	0.707358; 0.256723; 0.2488878; 0.5465413; 0.2850786
												KDLCNG_01955	Folate-binding protein YgfZ%2C synthesis and repair of Fe-S clusters	sXF1; sXF2; sXF3; sXF4; sXF5	no; no; no; no; no	0.5031425; 0.3310472; 0.4459414; 0.5280144; 0.3310472
												KDLCNG_01960	hypothetical protein	sXF1; sXF2; sXF3; sXF5	no; no; no; no	0.9330605; 0.8864185; 0.9241561; 0.8855697
												KDLCNG_01965	DUF1674 domain-containing protein	sXF1; sXF2; sXF3; sXF4; sXF5	no; yes; no; no; no	0.1939346; 0.0426057; 0.0602542; 0.8132079; 0.2850786
												KDLCNG_01970	succinate dehydrogenase%2C cytochrome b556 subunit	sXF1; sXF2; sXF3; sXF4; sXF5	no; no; no; no; no	0.2927406; 0.491493; 0.4953658; 0.7907305; 0.7708052
												KDLCNG_01975	succinate dehydrogenase%2C hydrophobic membrane anchor protein	sXF1; sXF2; sXF3; sXF4; sXF5	no; no; no; no; no	0.3427164; 0.1417205; 0.4190712; 0.7930269; 0.341645
												KDLCNG_01980	succinate dehydrogenase flavoprotein subunit	sXF1; sXF2; sXF3; sXF4; sXF5	no; no; no; no; no	0.6918078; 0.2850786; 0.6628777; 0.9018502; 0.2841308
												KDLCNG_01985	Succinate dehydrogenase/fumarate reductase%2C Fe-S protein subunit	sXF1; sXF2; sXF3; sXF4; sXF5	no; no; no; no; no	0.2701784; 0.3535454; 0.613463; 0.9221537; 0.2185351
												KDLCNG_01990	FAD assembly factor SdhE	sXF1; sXF2; sXF3; sXF4; sXF5	no; no; no; no; no	0.6349053; 0.7239743; 0.8687595; 0.9758313; 0.6322293
												KDLCNG_01995	Toxin CptA	sXF1; sXF2; sXF3; sXF4; sXF5	no; no; no; no; no	0.707358; 0.6562428; 0.4275333; 0.707358; 0.6268729
												KDLCNG_02000	lipoprotein-releasing ABC transporter permease subunit	sXF1; sXF2; sXF3; sXF4; sXF5	no; no; no; no; no	0.5919864; 0.288892; 0.5399078; 0.2927406; 0.5665322
												KDLCNG_02005	lipoprotein-releasing ABC transporter ATP-binding protein LolD	sXF1; sXF2; sXF3; sXF4; sXF5	no; no; no; no; no	0.0972817; 0.3942075; 0.0613136; 0.4059473; 0.1548724
												KDLCNG_02010	DNA internalization-related competence protein ComEC/Rec2	sXF1; sXF2; sXF3; sXF4; sXF5	no; no; yes; no; no	0.0566732; 0.1939346; 0.0293353; 0.4190712; 0.0918169
												KDLCNG_02015	Biopolymer transport protein ExbB/TolQ	sXF1; sXF2; sXF3; sXF4; sXF5	no; yes; no; no; no	0.1357667; 0.0334254; 0.0689072; 0.2756997; 0.186927
												KDLCNG_02020	Biopolymer transport protein ExbD	sXF1; sXF2; sXF3; sXF4; sXF5	no; no; no; no; no	0.9214788; 0.6760865; 0.9079489; 0.9116397; 0.56386
												KDLCNG_02025	lipid A export permease/ATP-binding protein MsbA	sXF1; sXF2; sXF3; sXF4; sXF5	no; no; no; no; no	0.5545228; 0.2154308; 0.3437899; 0.6747697; 0.5399078
												KDLCNG_02030	tetraacyldisaccharide 4'-kinase	sXF1; sXF2; sXF3; sXF4; sXF5	no; no; no; no; no	0.5266969; 0.2976009; 0.4190712; 0.8864185; 0.5785765
												KDLCNG_02035	Phage protein D	sXF1; sXF2; sXF3; sXF4; sXF5	no; no; no; no; no	0.237053; 0.3668124; 0.1030256; 0.7941712; 0.4496662
												KDLCNG_02040	Phage-related protein	sXF1; sXF2; sXF3; sXF4; sXF5	no; no; no; no; no	0.5799165; 0.3342043; 0.5214359; 0.6375797; 0.2420726
												KDLCNG_02045	phage tail protein I	sXF1; sXF2; sXF3; sXF4; sXF5	no; no; no; no; no	0.5852788; 0.3015287; 0.9693476; 0.5852788; 0.6668494
												KDLCNG_02050	Phage-related baseplate assembly protein	sXF1; sXF2; sXF3; sXF4; sXF5	no; no; no; no; no	0.2869809; 0.5083489; 0.534614; 0.5214359; 0.46344
												KDLCNG_02055	GPW/gp25 family protein	sXF1; sXF2; sXF3; sXF4; sXF5	no; no; no; no; no	0.658899; 0.3988812; 0.6826558; 0.3437899; 0.414274
												KDLCNG_02060	Plasmid maintenance system killer protein	sXF1; sXF2; sXF3; sXF4; sXF5	no; no; no; no; no	0.7112151; 0.1230116; 0.9010712; 0.8812713; 0.1230116
												KDLCNG_02065	HigA family addiction module antitoxin	sXF1; sXF2; sXF3; sXF4; sXF5	no; no; no; no; no	0.6107788; 0.4106946; 0.681344; 0.7265069; 0.5031425
												KDLCNG_02070	Type II toxin-antitoxin system MqsR family toxin	sXF1; sXF2; sXF3; sXF4; sXF5	no; no; no; no; no	0.3227225; 0.4850623; 0.5280144; 0.7636089; 0.5745586
												KDLCNG_02075	DNA-binding transcriptional regulator YiaG%2C XRE-type HTH domain	sXF1; sXF2; sXF3; sXF4; sXF5	no; no; no; no; no	0.2985796; 0.9221537; 0.5705436; 0.9961637; 0.2412305
												KDLCNG_02080	Phage P2 baseplate assembly protein gpV	sXF1; sXF2; sXF3; sXF4; sXF5	no; no; no; no; no	0.288892; 0.3590376; 0.2488878; 0.5044425; 0.3155514
												KDLCNG_02085	Phage-related protein	sXF1; sXF2; sXF3; sXF4; sXF5	no; no; no; no; no	0.6535838; 0.3247908; 0.4000542; 0.9064465; 0.6522533
												KDLCNG_02090	Phage tail protein	sXF1; sXF2; sXF3; sXF4; sXF5	no; no; no; no; no	0.9582396; 0.4263193; 0.9261251; 0.9248161; 0.425107
												KDLCNG_02095	head closure Hc1	sXF1; sXF2; sXF3; sXF4; sXF5	no; no; no; no; no	0.4966591; 0.3289532; 0.5240646; 0.8088012; 0.4927828
												KDLCNG_02100	Phage-related protein	sXF1; sXF2; sXF3; sXF4; sXF5	no; no; no; no; no	0.6442576; 0.4786629; 0.5839379; 0.8365948; 0.4966591
												KDLCNG_02105	phage major capsid protein	sXF1; sXF2; sXF3; sXF4; sXF5	no; no; no; no; yes	0.1754783; 0.1384465; 0.171575; 0.4263193; 0.0494106
												KDLCNG_02110	phage portal protein	sXF1; sXF2; sXF3; sXF4; sXF5	no; no; no; no; no	0.4324061; 0.3320975; 0.7998528; 0.7802701; 0.3310472
												KDLCNG_02115	DNA-directed DNA polymerase	sXF1; sXF2; sXF3; sXF4; sXF5	no; no; no; no; no	0.7648139; 0.4178693; 0.7176141; 0.8947059; 0.553191
												KDLCNG_02120	VRR-NUC domain-containing protein	sXF1; sXF2; sXF3; sXF4; sXF5	no; no; no; no; no	0.8864185; 0.3384434; 0.2523481; 0.9922665; 0.4035846
												KDLCNG_02125	DUF1640 domain-containing protein	sXF1; sXF2; sXF3; sXF4; sXF5	no; no; no; no; no	0.7648139; 0.7575508; 0.8282614; 0.8406856; 0.6668494
												KDLCNG_02130	Superfamily II DNA or RNA helicase%2C SNF2 family	sXF1; sXF2; sXF3; sXF4; sXF5	no; no; no; no; no	0.402406; 0.098085; 0.4373054; 0.4992491; 0.098085
												KDLCNG_02135	DUF4224 domain-containing protein	sXF1; sXF2; sXF3; sXF4; sXF5	no; no; no; no; no	0.7563328; 0.9946747; 0.9293328; 0.9591164; 0.9086945
												KDLCNG_02140	Integrase	sXF1; sXF2; sXF3; sXF4; sXF5	no; no; no; no; no	0.404765; 0.4509109; 0.2420726; 0.7252414; 0.3826563
												KDLCNG_02145	ParA-like ATPase involved in chromosome/plasmid partitioning or cellulose biosynthesis protein BcsQ	sXF1; sXF2; sXF3; sXF4; sXF5	no; no; no; no; no	0.6905038; 0.6067519; 0.8099072; 0.6944122; 0.4336284
												KDLCNG_02150	Phosphohistidine phosphatase SixA	sXF1; sXF2; sXF3; sXF4; sXF5	no; no; yes; no; no	0.3623574; 0.117729; 0.0483207; 0.3623574; 0.117729
												KDLCNG_02155	Polyisoprenoid-binding periplasmic protein YceI	sXF1; sXF2; sXF3; sXF4; sXF5	no; no; no; no; no	0.6615523; 0.7587668; 0.3895641; 0.9714136; 0.8669155
												KDLCNG_02160	Phosphatidylserine/phosphatidylglycerophosphate/cardiolipin synthase	sXF1; sXF2; sXF3; sXF4; sXF5	no; no; no; no; no	0.1814672; 0.2701784; 0.2185351; 0.3895641; 0.4940737
												KDLCNG_02165	hypothetical protein	sXF1; sXF2; sXF3; sXF4; sXF5	no; no; no; no; no	0.5919864; 0.6708136; 0.6708136; 0.9522142; 0.5919864
												KDLCNG_02170	hypothetical protein	sXF1; sXF2; sXF4; sXF5	no; no; no; no	0.9987245; 0.6878922; 0.9911116; 0.6865848
												KDLCNG_02175	HTH cro/C1-type domain-containing protein	sXF1; sXF2; sXF3; sXF4; sXF5	no; no; no; no; no	0.8955145; 0.3015287; 0.8872637; 0.9911116; 0.3015287
												KDLCNG_02180	hypothetical protein	sXF1; sXF2; sXF3; sXF4; sXF5	no; no; no; no; no	0.9660457; 0.3015287; 0.9616679; 0.9664248; 0.8437199
												KDLCNG_02185	hypothetical protein	sXF1; sXF2; sXF3; sXF4; sXF5	no; no; no; no; no	0.9604068; 0.9888819; 0.8696762; 0.9966772; 0.9814684
												KDLCNG_02190	L-asparaginase/archaeal Glu-tRNAGln amidotransferase subunit D	sXF1; sXF2; sXF3; sXF4; sXF5	no; no; no; no; no	0.46344; 0.1196272; 0.2692659; 0.9187421; 0.2055764
												KDLCNG_02195	hypothetical protein	sXF1; sXF2; sXF3; sXF5	no; no; no; no	0.9938189; 0.8669155; 0.8282614; 0.9101745
												KDLCNG_02200	NAD(P)H:quinone oxidoreductase	sXF1; sXF2; sXF3; sXF4; sXF5	no; no; no; no; no	0.2784902; 0.2446118; 0.2437632; 0.5359363; 0.2794247
												KDLCNG_02205	nicotinate phosphoribosyltransferase	sXF1; sXF2; sXF3; sXF4; sXF5	no; no; no; no; no	0.6970117; 0.3094894; 0.4385343; 0.910909; 0.3331498
												KDLCNG_02210	phosphoesterase	sXF1; sXF2; sXF3; sXF4; sXF5	no; no; no; no; no	0.8506855; 0.7624016; 0.9018502; 0.9274193; 0.8497003
												KDLCNG_02215	hypothetical protein	sXF1; sXF2; sXF3; sXF4; sXF5	no; no; no; no; no	0.6694931; 0.8427117; 0.6668494; 0.6694931; 0.8417003
												KDLCNG_02220	DUF2782 domain-containing protein	sXF1; sXF2; sXF3; sXF4; sXF5	no; no; no; no; no	0.8696762; 0.79188; 0.84772; 0.8021065; 0.6760865
												KDLCNG_02225	DNA polymerase I	sXF1; sXF2; sXF3; sXF4; sXF5	no; no; no; no; no	0.1090589; 0.1320881; 0.1362992; 0.5785765; 0.3712995
												KDLCNG_02235	hypothetical protein	sXF1; sXF2; sXF3; sXF4; sXF5	no; no; no; no; no	0.6308907; 0.8345302; 0.3320975; 0.6308907; 0.8121105
												KDLCNG_02240	4-hydroxy-tetrahydrodipicolinate reductase	sXF1; sXF2; sXF3; sXF4; sXF5	no; no; no; no; no	0.5109584; 0.2647366; 0.2937083; 0.5545228; 0.2985796
												KDLCNG_02245	carbamoyl phosphate synthase small subunit	sXF1; sXF2; sXF3; sXF4; sXF5	no; no; no; no; no	0.641588; 0.681344; 0.6839665; 0.6067519; 0.6389163
												KDLCNG_02250	carbamoyl-phosphate synthase large subunit	sXF1; sXF2; sXF3; sXF4; sXF5	no; no; no; no; no	0.161509; 0.1090589; 0.1754783; 0.1384465; 0.2345727
												KDLCNG_02255	transcription elongation factor GreA	sXF1; sXF2; sXF3; sXF4; sXF5	no; no; no; no; no	0.7021956; 0.4710268; 0.6067519; 0.8110103; 0.6787173
												KDLCNG_02260	Regulatory protein	sXF1; sXF2; sXF3; sXF4; sXF5	no; no; no; no; no	0.454654; 0.1702896; 0.4178693; 0.815394; 0.1918108
												KDLCNG_02265	single-stranded-DNA-specific exonuclease RecJ	sXF1; sXF2; sXF3; sXF4; sXF5	no; no; no; no; no	0.0500751; 0.454654; 0.0516568; 0.3299992; 0.1748228
												KDLCNG_02270	hypothetical protein	sXF1; sXF2; sXF3; sXF4; sXF5	no; no; no; no; no	0.3746858; 0.658899; 0.4166691; 0.5070457; 0.1290019
												KDLCNG_02275	peptide chain release factor 2	sXF1; sXF2; sXF3; sXF4; sXF5	no; no; no; no; no	0.1664801; 0.1473202; 0.1461858; 0.4953658; 0.1467521
												KDLCNG_02280	lysine--tRNA ligase	sXF1; sXF2; sXF3; sXF4; sXF5	no; no; no; no; no	0.2177558; 0.2240502; 0.1787855; 0.2454627; 0.2240502
												KDLCNG_02285	Response regulator c-di-GMP phosphodiesterase%2C RpfG family%2C contains REC and HD-GYP domains	sXF1; sXF2; sXF3; sXF4; sXF5	no; no; no; no; no	0.1422724; 0.092965; 0.1210678; 0.7021956; 0.1728682
												KDLCNG_02290	CheY-like REC (receiver) domain%2C includes chemotaxis protein CheY and sporulation regulator Spo0F	sXF1; sXF2; sXF3; sXF4; sXF5	no; no; no; no; no	0.4106946; 0.4850623; 0.3459432; 0.6878922; 0.1621237
												KDLCNG_02295	crotonase/enoyl-CoA hydratase family protein	sXF1; sXF2; sXF3; sXF4; sXF5	no; no; no; no; no	0.613463; 0.6905038; 0.7390664; 0.7465138; 0.6996062
												KDLCNG_02300	bifunctional aspartate kinase/diaminopimelate decarboxylase	sXF1; sXF2; sXF3; sXF4; sXF5	no; no; no; no; no	0.228054; 0.1639792; 0.1989624; 0.6615523; 0.3792286
												KDLCNG_02305	UDP-N-acetyl-alpha-D-muramoyl-L-alanyl-L-glutamate epimerase	sXF1; sXF2; sXF3; sXF4; sXF5	no; no; no; no; no	0.5585213; 0.5732199; 0.1774567; 0.7328088; 0.4311853
												KDLCNG_02310	UDP-N-acetylmuramoyl-L-alanine--D-glutamate ligase	sXF1; sXF2; sXF3; sXF4; sXF5	no; no; no; no; no	0.2584883; 0.2115983; 0.2497496; 0.2480282; 0.2638374
												KDLCNG_02320	Nudix family hydrolase	sXF1; sXF2; sXF3; sXF4; sXF5	no; no; no; no; no	0.1055752; 0.3196362; 0.0756969; 0.8032292; 0.1073049
												KDLCNG_02325	methylenetetrahydrofolate reductase [NAD(P)H]	sXF1; sXF2; sXF3; sXF4; sXF5	no; no; no; no; no	0.800981; 0.6080943; 0.7884237; 0.9221537; 0.1794529
												KDLCNG_02330	Uncharacterized conserved protein YggE%2C contains kinase-interacting SIMPL domain	sXF1; sXF2; sXF3; sXF4; sXF5	no; no; no; no; no	0.7315519; 0.4471814; 0.7099309; 0.9228249; 0.5280144
												KDLCNG_02335	Maf-like protein	sXF1; sXF2; sXF3; sXF4; sXF5	no; no; no; no; no	0.2869809; 0.2869809; 0.2841308; 0.3953731; 0.2908119
												KDLCNG_02340	ribonuclease G	sXF1; sXF2; sXF3; sXF4; sXF5	no; no; no; no; no	0.0660029; 0.0941255; 0.0632074; 0.2362241; 0.1191502
												KDLCNG_02345	hypothetical protein	sXF1; sXF2; sXF3; sXF4; sXF5	no; no; no; no; no	0.9931881; 0.9809797; 0.9952707; 0.9918959; 0.9932968
												KDLCNG_02350	YhdP family protein	sXF1; sXF2; sXF3; sXF4; sXF5	no; no; yes; no; no	0.1794529; 0.0566732; 0.0205173; 0.3025161; 0.0518864
												KDLCNG_02355	metalloprotease TldD	sXF1; sXF2; sXF3; sXF4; sXF5	no; no; no; no; no	0.3299992; 0.091437; 0.2593743; 0.4824987; 0.4621805
												KDLCNG_02360	ribosome biogenesis factor YjgA	sXF1; sXF2; sXF3; sXF4; sXF5	no; no; no; no; no	0.5625246; 0.3965406; 0.7624016; 0.7575508; 0.5611897
												KDLCNG_02365	metalloprotease PmbA	sXF1; sXF2; sXF3; sXF4; sXF5	no; no; no; no; no	0.1560621; 0.1953608; 0.142826; 0.4471814; 0.1953608
												KDLCNG_02370	DNA-binding transcriptional regulator%2C LysR family	sXF1; sXF2; sXF3; sXF4; sXF5	no; no; no; no; no	0.5692061; 0.3084866; 0.3125106; 0.5096531; 0.491493
												KDLCNG_02375	Multimeric flavodoxin WrbA%2C includes NAD(P)H:quinone oxidoreductase	sXF1; sXF2; sXF3; sXF4; sXF5	no; no; no; no; no	0.553191; 0.3769533; 0.5425591; 0.3395085; 0.6455917
												KDLCNG_02380	hypothetical protein	sXF1; sXF2; sXF3; sXF4; sXF5	no; no; no; no; no	0.391882; 0.3502748; 0.5227498; 0.9990953; 0.3907221
												KDLCNG_02385	D-arabinose 1-dehydrogenase%2C Zn-dependent alcohol dehydrogenase family	sXF1; sXF2; sXF3; sXF4; sXF5	no; no; no; no; no	0.4385343; 0.4202749; 0.6054095; 0.7150591; 0.2185351
												KDLCNG_02390	Protein/nucleotide deglycase%2C PfpI/YajL/DJ-1 family (repair of methylglyoxal-glycated proteins and nucleic acids)	sXF1; sXF2; sXF3; sXF4; sXF5	no; no; no; no; no	0.9159458; 0.6957126; 0.9582396; 0.9299633; 0.7755568
												KDLCNG_02395	bifunctional UDP-N-acetylglucosamine diphosphorylase/glucosamine-1-phosphate N-acetyltransferase GlmU	sXF1; sXF2; sXF3; sXF4; sXF5	no; no; no; no; no	0.4059473; 0.2532187; 0.2995604; 0.4786629; 0.265638
												KDLCNG_02400	chorismate mutase	sXF1; sXF2; sXF3; sXF4; sXF5	no; no; no; no; no	0.7575508; 0.4889171; 0.5266969; 0.8812713; 0.641588
												KDLCNG_02405	F0F1 ATP synthase subunit epsilon	sXF1; sXF2; sXF3; sXF4; sXF5	no; no; no; no; no	0.6349053; 0.2937083; 0.4509109; 0.7009016; 0.5772369
												KDLCNG_02410	F0F1 ATP synthase subunit beta	sXF1; sXF2; sXF3; sXF4; sXF5	no; no; no; no; no	0.2169787; 0.1596763; 0.1126405; 0.347023; 0.2177558
												KDLCNG_02415	F0F1 ATP synthase subunit gamma	sXF1; sXF2; sXF3; sXF4; sXF5	no; no; no; no; no	0.7587668; 0.84772; 0.6549136; 0.341645; 0.5893028
												KDLCNG_02420	F0F1 ATP synthase subunit alpha	sXF1; sXF2; sXF3; sXF4; sXF5	no; no; no; no; no	0.1841809; 0.2480282; 0.2224637; 0.3826563; 0.2683556
												KDLCNG_02425	F0F1 ATP synthase subunit delta	sXF1; sXF2; sXF3; sXF4; sXF5	no; no; no; no; no	0.9241561; 0.7538904; 0.9234923; 0.9241561; 0.752666
												KDLCNG_02430	F0F1 ATP synthase subunit B	sXF1; sXF2; sXF3; sXF4; sXF5	no; no; no; no; no	0.9002885; 0.2917751; 0.8487118; 0.9714136; 0.2908119
												KDLCNG_02435	F0F1 ATP synthase subunit C	sXF1; sXF2; sXF3; sXF4; sXF5	no; no; no; no; no	0.9963635; 0.6335675; 0.9954305; 0.7563328; 0.6322293
												KDLCNG_02440	F0F1 ATP synthase subunit A	sXF1; sXF2; sXF3; sXF4; sXF5	no; no; no; no; no	0.7814424; 0.5545228; 0.6080943; 0.6931106; 0.3384434
												KDLCNG_02445	hypothetical protein	sXF1; sXF2; sXF3; sXF4; sXF5	no; no; no; no; no	0.7802701; 0.7648139; 0.7872665; 0.9056897; 0.597355
												KDLCNG_02450	30S ribosomal protein S10	sXF1; sXF2; sXF3; sXF4; sXF5	no; no; no; no; no	0.4992491; 0.5585213; 0.3872538; 0.6228523; 0.7587668
												KDLCNG_02455	50S ribosomal protein L3	sXF1; sXF2; sXF3; sXF4; sXF5	no; no; no; no; no	0.1834994; 0.1989624; 0.2860286; 0.7987218; 0.1989624
												KDLCNG_02460	50S ribosomal protein L4	sXF1; sXF2; sXF3; sXF4; sXF5	no; no; no; no; no	0.58662; 0.4226875; 0.3104943; 0.6787173; 0.2514797
												KDLCNG_02465	50S ribosomal protein L23	sXF1; sXF2; sXF3; sXF4; sXF5	no; no; no; no; no	0.7895784; 0.4672271; 0.7975882; 0.5083489; 0.46344
												KDLCNG_02470	50S ribosomal protein L2	sXF1; sXF2; sXF3; sXF4; sXF5	no; no; no; no; no	0.7684155; 0.4166691; 0.4799402; 0.7790954; 0.4154706
												KDLCNG_02475	30S ribosomal protein S19	sXF1; sXF2; sXF3; sXF5	no; no; no; no	0.981709; 0.3247908; 0.9991532; 0.3237556
												KDLCNG_02480	50S ribosomal protein L22	sXF1; sXF2; sXF3; sXF4; sXF5	no; no; no; no; no	0.2927406; 0.1336543; 0.2523481; 0.1220364; 0.1400755
												KDLCNG_02485	30S ribosomal protein S3	sXF1; sXF2; sXF3; sXF4; sXF5	no; no; no; no; no	0.8889431; 0.7403124; 0.9724071; 0.8555611; 0.8881052
												KDLCNG_02490	50S ribosomal protein L16	sXF1; sXF2; sXF3; sXF4; sXF5	no; no; no; no; no	0.6013822; 0.7302933; 0.2611529; 0.9079489; 0.8650576
												KDLCNG_02495	50S ribosomal protein L29	sXF1; sXF2; sXF4; sXF5	no; no; no; no	0.9943073; 0.9633043; 0.9985251; 0.9942122
												KDLCNG_02500	30S ribosomal protein S17	sXF1; sXF2; sXF3; sXF4; sXF5	no; no; no; no; no	0.464701; 0.6429231; 0.8164826; 0.9439998; 0.46344
												KDLCNG_02505	50S ribosomal protein L14	sXF1; sXF2; sXF3; sXF4; sXF5	no; no; no; no; no	0.5558551; 0.2879353; 0.6107788; 0.5306518; 0.357935
												KDLCNG_02510	50S ribosomal protein L24	sXF1; sXF2; sXF3; sXF4; sXF5	no; no; no; no; no	0.7290329; 0.4799402; 0.9730551; 0.7290329; 0.4799402
												KDLCNG_02515	50S ribosomal protein L5	sXF1; sXF2; sXF3; sXF4; sXF5	no; no; no; no; no	0.7112151; 0.4761122; 0.3634681; 0.8314098; 0.6482581
												KDLCNG_02520	30S ribosomal protein S14	sXF1; sXF2; sXF3; sXF4; sXF5	no; no; no; no; no	0.9166505; 0.8043492; 0.658899; 0.9971847; 0.8043492
												KDLCNG_02525	30S ribosomal protein S8	sXF1; sXF2; sXF3; sXF5	no; no; no; no	0.9890431; 0.7465138; 0.9929666; 0.7452774
												KDLCNG_02530	50S ribosomal protein L6	sXF1; sXF2; sXF3; sXF4; sXF5	no; no; no; no; no	0.8545927; 0.1975155; 0.1932247; 0.7575508; 0.4940737
												KDLCNG_02535	50S ribosomal protein L18	sXF1; sXF2; sXF3; sXF4; sXF5	no; no; no; no; no	0.7227055; 0.9041651; 0.9620818; 0.9541291; 0.4324061
												KDLCNG_02540	30S ribosomal protein S5	sXF1; sXF2; sXF3; sXF4; sXF5	no; no; no; no; no	0.5266969; 0.5518598; 0.6562428; 0.6228523; 0.5518598
												KDLCNG_02545	50S ribosomal protein L30	sXF1; sXF2; sXF3; sXF4; sXF5	no; no; no; no; no	0.9471854; 0.9786575; 0.9637054; 0.8250852; 0.9783868
												KDLCNG_02550	50S ribosomal protein L15	sXF1; sXF2; sXF3; sXF4; sXF5	no; no; no; no; no	0.7987218; 0.1807937; 0.6295518; 0.9955858; 0.1807937
												KDLCNG_02555	preprotein translocase subunit SecY	sXF1; sXF2; sXF3; sXF4; sXF5	no; no; no; no; no	0.2321119; 0.2272489; 0.3094894; 0.2576046; 0.2446118
												KDLCNG_02560	30S ribosomal protein S13	sXF1; sXF2; sXF3; sXF4; sXF5	no; no; no; no; no	0.4927828; 0.7743724; 0.4059473; 0.8603522; 0.4471814
												KDLCNG_02565	30S ribosomal protein S11	sXF1; sXF2; sXF3; sXF4; sXF5	no; no; no; no; no	0.553191; 0.6760865; 0.5122647; 0.8914348; 0.6760865
												KDLCNG_02570	30S ribosomal protein S4	sXF1; sXF2; sXF3; sXF4; sXF5	no; no; no; no; no	0.2976009; 0.2647366; 0.7861067; 0.6322293; 0.2647366
												KDLCNG_02575	DNA-directed RNA polymerase subunit alpha	sXF1; sXF2; sXF3; sXF4; sXF5	no; no; no; no; no	0.5266969; 0.1683761; 0.4889171; 0.6944122; 0.1781201
												KDLCNG_02580	50S ribosomal protein L17	sXF1; sXF2; sXF3; sXF4; sXF5	no; no; no; no; no	0.8240204; 0.5598553; 0.9305901; 0.9221537; 0.8303634
												KDLCNG_02585	Ubiquinone biosynthesis accessory factor UbiK	sXF1; sXF2; sXF3; sXF4; sXF5	no; no; no; no; no	0.7987218; 0.8733079; 0.8218817; 0.8303634; 0.6161465
												KDLCNG_02590	YifB family Mg chelatase-like AAA ATPase	sXF1; sXF2; sXF3; sXF4; sXF5	no; no; no; no; no	0.1761358; 0.4684923; 0.2620455; 0.2946781; 0.5491993
												KDLCNG_02595	hypothetical protein	sXF1; sXF2; sXF3; sXF4; sXF5	no; no; no; no; no	0.6787173; 0.7009016; 0.6760865; 0.6787173; 0.7009016
												KDLCNG_02600	hypothetical protein	sXF1; sXF2; sXF3; sXF5	no; no; no; no	0.976126; 0.8938936; 0.8574878; 0.8930777
												KDLCNG_02605	hypothetical protein	sXF1; sXF2; sXF3; sXF4; sXF5	no; no; no; no; no	0.7021956; 0.6562428; 0.7837796; 0.8303634; 0.9536555
												KDLCNG_02610	Alpha/beta hydrolase fold	sXF1; sXF2; sXF3; sXF4; sXF5	no; no; no; no; no	0.4226875; 0.3735551; 0.5188108; 0.79188; 0.3746858
												KDLCNG_02615	lipase secretion chaperone	sXF1; sXF2; sXF3; sXF4; sXF5	no; no; no; no; no	0.6013822; 0.440997; 0.4584106; 0.7849444; 0.4397648
												KDLCNG_02625	UDP-N-acetyl-D-mannosaminuronate dehydrogenase	sXF1; sXF2; sXF3; sXF4; sXF5	no; no; no; no; no	0.3125106; 0.3535454; 0.3064877; 0.5491993; 0.3838028
												KDLCNG_02630	hypothetical protein	sXF1; sXF2; sXF3; sXF4; sXF5	no; no; no; no; no	0.3590376; 0.7684155; 0.0523483; 0.3590376; 0.5651959
												KDLCNG_02635	hypothetical protein	sXF1; sXF2; sXF3; sXF4; sXF5	no; no; no; no; no	0.7998528; 0.5946705; 0.8447249; 0.6655264; 0.4824987
												KDLCNG_02640	hypothetical protein	sXF1; sXF2; sXF3; sXF5	no; no; no; no	0.9746253; 0.9938189; 0.9950224; 0.9743169
												KDLCNG_02650	trigger factor	sXF1; sXF2; sXF3; sXF4; sXF5	no; no; no; no; no	0.3746858; 0.2420726; 0.3331498; 0.4837799; 0.46344
												KDLCNG_02655	ATP-dependent Clp endopeptidase proteolytic subunit ClpP	sXF1; sXF2; sXF3; sXF4; sXF5	no; no; no; no; no	0.3448655; 0.196077; 0.39771; 0.9461377; 0.5705436
												KDLCNG_02660	ATP-dependent Clp protease ATP-binding subunit ClpX	sXF1; sXF2; sXF3; sXF4; sXF5	no; no; yes; no; no	0.158464; 0.1373694; 0.0457922; 0.7277708; 0.1946467
												KDLCNG_02665	endopeptidase La	sXF1; sXF2; sXF3; sXF4; sXF5	no; no; no; no; no	0.3310472; 0.1939346; 0.4130791; 0.553191; 0.3094894
												KDLCNG_02670	DNA-binding protein HU	sXF1; sXF2; sXF3; sXF4; sXF5	no; no; no; no; no	0.4799402; 0.3491888; 0.3448655; 0.7440391; 0.3186118
												KDLCNG_02685	hypothetical protein	sXF1; sXF2; sXF3; sXF5	no; no; no; no	0.7872665; 0.9899721; 0.8963194; 0.9888819
												KDLCNG_02690	Peptidyl-prolyl isomerase%2C parvulin family	sXF1; sXF2; sXF3; sXF4; sXF5	no; no; no; no; no	0.1781201; 0.4324061; 0.2296707; 0.5319717; 0.1646015
												KDLCNG_02695	DUF475 domain-containing protein	sXF1; sXF2; sXF3; sXF4; sXF5	no; no; no; no; no	0.3826563; 0.5839379; 0.3656956; 0.8467249; 0.7112151
												KDLCNG_02700	hypothetical protein	sXF1; sXF2; sXF3; sXF4; sXF5	no; no; no; no; no	0.9994759; 0.7150591; 0.9967371; 0.9173514; 0.7137792
												KDLCNG_02705	ribonucleoside-diphosphate reductase subunit alpha	sXF1; sXF2; sXF3; sXF4; sXF5	no; no; no; no; no	0.1191502; 0.2177558; 0.1368334; 0.5465413; 0.2558436
												KDLCNG_02710	ribonucleotide-diphosphate reductase subunit beta	sXF1; sXF2; sXF3; sXF4; sXF5	no; no; no; no; no	0.4373054; 0.2169787; 0.1572593; 0.5852788; 0.7660167
												KDLCNG_02715	flavodoxin	sXF1; sXF2; sXF3; sXF4; sXF5	no; no; no; no; no	0.9772776; 0.3623574; 0.9826478; 0.9994759; 0.3623574
												KDLCNG_02720	Thiol-disulfide isomerase or thioredoxin	sXF1; sXF2; sXF3; sXF4; sXF5	no; no; no; no; no	0.7636089; 0.5057436; 0.4238964; 0.5665322; 0.6852762
												KDLCNG_02725	Pseudouridylate synthase RsuA%2C specific for 16S rRNA U516 and 23S rRNA U2605	sXF1; sXF2; sXF3; sXF4; sXF5	no; no; no; no; no	0.425107; 0.5227498; 0.7009016; 0.7779183; 0.1696498
												KDLCNG_02730	Beta-phosphoglucomutase%2C HAD superfamily	sXF1; sXF2; sXF3; sXF4; sXF5	no; no; no; no; no	0.4311853; 0.5839379; 0.7086451; 0.7837796; 0.4324061
												KDLCNG_02735	hypothetical protein	sXF1; sXF2; sXF3; sXF4; sXF5	no; no; no; no; no	0.9545993; 0.9324484; 0.9586797; 0.9434564; 0.9305901
												KDLCNG_02740	DUF1415 domain-containing protein	sXF1; sXF2; sXF3; sXF4; sXF5	no; no; no; no; no	0.7188893; 0.7802701; 0.9299633; 0.9992427; 0.5933284
												KDLCNG_02745	50S ribosomal protein L28	sXF1; sXF3; sXF5	no; no; no	0.9939192; 0.9990127; 0.9938189
												KDLCNG_02750	50S ribosomal protein L33	sXF1; sXF2; sXF4; sXF5	no; no; no; no	0.9564463; 0.6335675; 0.9764179; 0.9456085
												KDLCNG_02755	cardiolipin synthase	sXF1; sXF2; sXF3; sXF4; sXF5	no; no; no; no; no	0.2078188; 0.443466; 0.196077; 0.6774024; 0.4447029
												KDLCNG_02760	Glutathione S-transferase	sXF1; sXF2; sXF3; sXF4; sXF5	no; no; no; no; no	0.534614; 0.734064; 0.4071314; 0.6681717; 0.534614
												KDLCNG_02765	malate dehydrogenase	sXF1; sXF2; sXF3; sXF4; sXF5	no; no; no; no; no	0.1834994; 0.1305373; 0.2446118; 0.8043492; 0.3965406
												KDLCNG_02770	Peptidyl-prolyl cis-trans isomerase (rotamase) - cyclophilin family	sXF1; sXF2; sXF3; sXF4; sXF5	no; no; no; no; no	0.9152374; 0.0823727; 0.7872665; 0.1608962; 0.1060054
												KDLCNG_02775	translational GTPase TypA	sXF1; sXF2; sXF3; sXF4; sXF5	no; no; no; no; no	0.1989624; 0.4979536; 0.3206628; 0.5571879; 0.3299992
												KDLCNG_02780	DUF2068 domain-containing protein	sXF1; sXF2; sXF3; sXF4; sXF5	no; no; no; no; no	0.9497433; 0.5266969; 0.6322293; 0.9502444; 0.5266969
												KDLCNG_02785	Multidrug resistance efflux pump EmrA	sXF1; sXF2; sXF3; sXF4; sXF5	no; yes; no; no; yes	0.5465413; 0.0212239; 0.4940737; 0.5188108; 0.0246273
												KDLCNG_02790	hypothetical protein	sXF1; sXF2; sXF3; sXF4; sXF5	no; no; no; no; no	0.4837799; 0.6628777; 0.1639792; 0.5174996; 0.4190712
												KDLCNG_02795	Dirigent protein	sXF1; sXF2; sXF3; sXF4; sXF5	no; no; no; no; no	0.8132079; 0.4889171; 0.6322293; 0.8613002; 0.3352609
												KDLCNG_02800	hypothetical protein	sXF1; sXF2; sXF3; sXF4; sXF5	no; no; no; no; no	0.6957126; 0.2674475; 0.2093242; 0.6983096; 0.2674475
												KDLCNG_02805	Class IIb bacteriocin%2C lactobin A/cerein 7B family	sXF1; sXF2; sXF3; sXF4; sXF5	no; no; no; no; no	0.9909751; 0.8065808; 0.8687595; 0.5319717; 0.9228249
												KDLCNG_02810	ABC-type bacteriocin/lantibiotic exporters%2C contain an N-terminal double-glycine peptidase domain	sXF1; sXF2; sXF3; sXF4; sXF5	no; no; no; no; no	0.2850786; 0.6482581; 0.1722206; 0.0884463; 0.231296
												KDLCNG_02815	ABC-type multidrug transport system%2C permease component	sXF1; sXF2; sXF3; sXF4; sXF5	no; no; no; no; no	0.7660167; 0.0960876; 0.1560621; 0.9071996; 0.0972817
												KDLCNG_02820	ABC-type multidrug transport system%2C ATPase component	sXF1; sXF2; sXF3; sXF4; sXF5	no; no; no; no; no	0.4106946; 0.1939346; 0.1939346; 0.4095051; 0.2048331
												KDLCNG_02825	Type IV pilus biogenesis factor PilY1-like protein PD_0502	sXF1; sXF2; sXF3; sXF4; sXF5	no; no; no; no; no	0.265638; 0.0701002; 0.239553; 0.5571879; 0.0698002
												KDLCNG_02830	Secreted protein	sXF1; sXF2; sXF3; sXF4; sXF5	no; no; no; no; no	0.3310472; 0.1572593; 0.3395085; 0.6121209; 0.1112858
												KDLCNG_02835	DUF3618 domain-containing protein	sXF1; sXF2; sXF3; sXF4; sXF5	no; no; no; no; no	0.2403906; 0.5812567; 0.2683556; 0.8971206; 0.4609224
												KDLCNG_02840	ATP-dependent helicase HrpB	sXF1; sXF2; sXF3; sXF4; sXF5	no; no; no; no; no	0.3237556; 0.1596763; 0.6148048; 0.6668494; 0.1862374
												KDLCNG_02845	Transposase	sXF1; sXF2; sXF3; sXF4; sXF5	no; no; no; no; no	0.3054915; 0.910909; 0.4059473; 0.9686351; 0.7112151
												KDLCNG_02850	hypothetical protein	sXF1; sXF2; sXF3; sXF4; sXF5	no; no; no; no; no	0.8963194; 0.2403906; 0.9641033; 0.8795267; 0.9456085
												KDLCNG_02855	GAF domain-containing protein%2C putative methionine-R-sulfoxide reductase	sXF1; sXF2; sXF3; sXF4; sXF5	no; no; no; no; no	0.4071314; 0.2378841; 0.6878922; 0.9809797; 0.1967952
												KDLCNG_02860	Outer membrane translocation and assembly module TamA	sXF1; sXF2; sXF3; sXF4; sXF5	no; no; no; no; no	0.2162037; 0.1331305; 0.265638; 0.2860286; 0.134707
												KDLCNG_02865	Autotransporter translocation and assembly protein TamB	sXF1; sXF2; sXF3; sXF4; sXF5	no; no; no; no; no	0.4786629; 0.2738504; 0.5425591; 0.4311853; 0.3035057
												KDLCNG_02870	methylisocitrate lyase	sXF1; sXF2; sXF3; sXF4; sXF5	no; no; no; no; no	0.4459414; 0.3094894; 0.2362241; 0.46344; 0.3094894
												KDLCNG_02880	Cell division protein FtsL	sXF1; sXF2; sXF3; sXF4; sXF5	no; no; no; no; no	0.8240204; 0.7239743; 0.9689928; 0.9984317; 0.8768829
												KDLCNG_02885	Ig-like SoxY domain-containing protein	sXF1; sXF2; sXF3; sXF4; sXF5	no; no; no; no; no	0.4447029; 0.7802701; 0.39771; 0.9049293; 0.5306518
												KDLCNG_02890	hypothetical protein	sXF1; sXF2; sXF3; sXF4; sXF5	no; no; no; no; no	0.9429095; 0.9899721; 0.981709; 0.9439998; 0.9429095
												KDLCNG_02895	Phage-related protein	sXF1; sXF2; sXF3; sXF4; sXF5	no; no; no; no; no	0.5240646; 0.6268729; 0.4697589; 0.6013822; 0.5611897
												KDLCNG_02900	Aconitate hydratase domain protein	sXF1; sXF2; sXF3; sXF4; sXF5	no; no; no; no; no	0.2794247; 0.1946467; 0.1814672; 0.5772369; 0.2523481
												KDLCNG_02905	aconitate hydratase	sXF1; sXF2; sXF3; sXF4; sXF5	no; no; no; no; no	0.2193166; 0.3459432; 0.3459432; 0.8714991; 0.4659633
												KDLCNG_02910	2-methylaconitate cis-trans isomerase PrpF	sXF1; sXF2; sXF3; sXF4; sXF5	no; no; no; no; no	0.3679311; 0.3268677; 0.3310472; 0.5319717; 0.5491993
												KDLCNG_02915	hypothetical protein	sXF1; sXF2; sXF3; sXF4; sXF5	no; no; no; no; no	0.6067519; 0.2131249; 0.8696762; 0.975534; 0.2123605
												KDLCNG_02920	hypothetical protein	sXF1; sXF2; sXF3; sXF4; sXF5	no; no; no; no; no	0.9293328; 0.7953129; 0.8955145; 0.9312132; 0.7941712
												KDLCNG_02925	Integral membrane protein	sXF1; sXF2; sXF3; sXF4; sXF5	no; no; no; no; no	0.8768829; 0.5280144; 0.8594008; 0.8777678; 0.5266969
												KDLCNG_02930	hypothetical protein	sXF1; sXF2; sXF3; sXF4; sXF5	no; no; no; no; no	0.4837799; 0.3612488; 0.7452774; 0.9450758; 0.4385343
												KDLCNG_02935	Arginase/agmatinase family enzyme	sXF1; sXF2; sXF3; sXF4; sXF5	yes; yes; yes; no; yes	0.0223791; 0.0316131; 0.0213266; 0.5044425; 0.0230331
												KDLCNG_02940	hypothetical protein	sXF1; sXF2; sXF3; sXF4; sXF5	no; no; no; no; no	0.1284935; 0.874207; 0.5161894; 0.231296; 0.9234923
												KDLCNG_02945	Alpha-2-macroglobulin	sXF1; sXF2; sXF3; sXF4; sXF5	no; no; no; no; yes	0.1834994; 0.1030256; 0.1167895; 0.2004176; 0.03405
												KDLCNG_02950	Acetyl esterase/lipase	sXF1; sXF2; sXF3; sXF4; sXF5	no; no; no; no; no	0.2558436; 0.0834172; 0.5372594; 0.5758976; 0.1467521
												KDLCNG_02955	AraC-type DNA-binding domain and AraC-containing proteins	sXF1; sXF2; sXF3; sXF4; sXF5	no; yes; no; no; no	0.2420726; 0.0331169; 0.3502748; 0.7252414; 0.092965
												KDLCNG_02960	hypothetical protein	sXF1; sXF2; sXF3; sXF4; sXF5	no; no; no; no; no	0.4902044; 0.5188108; 0.8714991; 0.9794543; 0.4902044
												KDLCNG_02965	oligoribonuclease	sXF1; sXF2; sXF3; sXF4; sXF5	no; no; no; no; no	0.3115013; 0.5135719; 0.5280144; 0.6983096; 0.1741693
												KDLCNG_02970	Small-conductance mechanosensitive channel	sXF1; sXF2; sXF3; sXF4; sXF5	no; no; no; no; no	0.414274; 0.4979536; 0.5359363; 0.9885537; 0.1536902
												KDLCNG_02975	phosphoenolpyruvate synthase	sXF1; sXF2; sXF3; sXF4; sXF5	no; no; no; no; no	0.4012292; 0.117729; 0.351363; 0.6865848; 0.2454627
												KDLCNG_02980	Putative phosphoenolpyruvate synthase regulatory protein	sXF1; sXF2; sXF3; sXF4; sXF5	no; no; no; no; no	0.5280144; 0.6295518; 0.6734519; 0.964498; 0.8314098
												KDLCNG_02985	DUF1249 domain-containing protein	sXF1; sXF2; sXF3; sXF4; sXF5	no; no; no; no; no	0.4311853; 0.6944122; 0.7975882; 0.4311853; 0.7277708
												KDLCNG_02990	8-oxo-dGTP pyrophosphatase MutT and related house-cleaning NTP pyrophosphohydrolases%2C NUDIX family	sXF1; sXF2; sXF3; sXF4; sXF5	no; no; no; no; no	0.5083489; 0.1876185; 0.4876309; 0.8516673; 0.39771
												KDLCNG_02995	Autotransporter beta-domain protein	sXF1; sXF2; sXF3; sXF4; sXF5	no; no; no; no; no	0.3459432; 0.191107; 0.5240646; 0.6027246; 0.2584883
												KDLCNG_03000	Glucanase	sXF1; sXF2; sXF3; sXF4; sXF5	no; no; no; no; no	0.3331498; 0.1932247; 0.3196362; 0.8631858; 0.1671102
												KDLCNG_03005	hypothetical protein	sXF1; sXF3	no; no	0.9821832; 0.9913795
												KDLCNG_03010	lipoyl synthase	sXF1; sXF2; sXF3; sXF4; sXF5	no; no; no; no; no	0.3838028; 0.4202749; 0.347023; 0.7538904; 0.5135719
												KDLCNG_03015	lipoyl(octanoyl) transferase LipB	sXF1; sXF2; sXF3; sXF4; sXF5	no; no; no; no; no	0.5571879; 0.2208858; 0.2208858; 0.8324531; 0.414274
												KDLCNG_03020	UPF0250 protein XfasM23_0556	sXF1; sXF2; sXF3; sXF4; sXF5	no; no; no; no; no	0.2138914; 0.5879613; 0.2523481; 0.491493; 0.3044975
												KDLCNG_03025	Forkhead associated (FHA) domain%2C binds pSer%2C pThr%2C pTyr	sXF1; sXF2; sXF3; sXF4; sXF5	no; no; no; no; no	0.3623574; 0.3758186; 0.4534048; 0.1384465; 0.4509109
												KDLCNG_03030	Poly(Hydroxyalcanoate) granule associated protein	sXF1; sXF2; sXF3; sXF4; sXF5	no; no; no; no; no	0.7953129; 0.1633588; 0.4992491; 0.9679105; 0.1627402
												KDLCNG_03035	hypothetical protein	sXF1; sXF2; sXF3; sXF4; sXF5	no; no; no; no; no	0.734064; 0.4812188; 0.534614; 0.9305901; 0.720163
												KDLCNG_03040	hypothetical protein	sXF1; sXF2; sXF3; sXF4; sXF5	no; no; no; no; no	0.5161894; 0.8631858; 0.4824987; 0.8838612; 0.5161894
												KDLCNG_03045	DUF445 domain-containing protein	sXF1; sXF2; sXF3; sXF4; sXF5	no; no; no; no; no	0.2497496; 0.1055752; 0.4166691; 0.8406856; 0.2248466
												KDLCNG_03050	Hemolysin-related protein%2C contains CBS domains%2C UPF0053 family	sXF1; sXF2; sXF3; sXF4; sXF5	no; no; no; yes; no	0.2216737; 0.0844734; 0.0741041; 0.0412754; 0.0509736
												KDLCNG_03055	Carboxypeptidase C (cathepsin A)	sXF1; sXF2; sXF3; sXF4; sXF5	no; no; no; no; no	0.5839379; 0.23293; 0.5651959; 0.8110103; 0.2966244
												KDLCNG_03060	Transmembrane protein	sXF1; sXF2; sXF3; sXF4; sXF5	no; no; no; no; no	0.7489807; 0.874207; 0.4889171; 0.8696762; 0.9208002
												KDLCNG_03065	DNA topoisomerase IV subunit B	sXF1; sXF2; sXF3; sXF4; sXF5	no; no; no; no; no	0.4263193; 0.1596763; 0.1671102; 0.6760865; 0.1596763
												KDLCNG_03070	Secreted protein	sXF1; sXF2; sXF3; sXF4; sXF5	no; no; no; no; no	0.5812567; 0.4584106; 0.5227498; 0.7188893; 0.4571569
												KDLCNG_03075	CTP synthase	sXF1; sXF2; sXF3; sXF4; sXF5	no; no; no; no; no	0.3656956; 0.1507671; 0.2362241; 0.2070692; 0.1507671
												KDLCNG_03080	3-deoxy-8-phosphooctulonate synthase	sXF1; sXF2; sXF3; sXF4; sXF5	no; no; no; no; no	0.1748228; 0.3175895; 0.165852; 0.3930438; 0.3054915
												KDLCNG_03085	phosphopyruvate hydratase	sXF1; sXF2; sXF3; sXF4; sXF5	no; no; no; no; no	0.5960127; 0.109945; 0.3015287; 0.6852762; 0.2683556
												KDLCNG_03090	hypothetical protein	sXF1; sXF2; sXF3; sXF4; sXF5	yes; no; no; no; no	0.037506; 0.2480282; 0.061581; 0.6522533; 0.1444978
												KDLCNG_03095	2-C-methyl-D-erythritol 4-phosphate cytidylyltransferase	sXF1; sXF2; sXF3; sXF4; sXF5	no; no; no; no; no	0.6349053; 0.3155514; 0.3005435; 0.414274; 0.4287489
												KDLCNG_03100	2-C-methyl-D-erythritol 2%2C4-cyclodiphosphate synthase	sXF1; sXF2; sXF3; sXF4; sXF5	no; no; no; no; no	0.4609224; 0.7684155; 0.6308907; 0.6322293; 0.5083489
												KDLCNG_03105	Smr domain-containing protein	sXF1; sXF2; sXF3; sXF4; sXF5	no; no; no; no; no	0.6535838; 0.5018436; 0.9018502; 0.7779183; 0.5491993
												KDLCNG_03110	Sugar lactone lactonase YvrE	sXF1; sXF2; sXF3; sXF4; sXF5	no; no; no; no; no	0.5745586; 0.1989624; 0.2224637; 0.7587668; 0.2138914
												KDLCNG_03115	Ferredoxin-like protein FixX	sXF1; sXF2; sXF3; sXF4; sXF5	no; no; no; no; no	0.6335675; 0.2154308; 0.8768829; 0.402406; 0.1230116
												KDLCNG_03120	Alkylated DNA repair dioxygenase AlkB	sXF1; sXF2; sXF3; sXF4; sXF5	no; no; no; no; no	0.8143024; 0.6201706; 0.7290329; 0.9280608; 0.6174881
												KDLCNG_03125	ABC-type uncharacterized transport system%2C auxiliary component	sXF1; sXF2; sXF3; sXF4; sXF5	no; no; no; no; no	0.4596658; 0.2869809; 0.5319717; 0.9555296; 0.2860286
												KDLCNG_03130	Periplasmic subunit MlaD of the ABC-type intermembrane phospholipid transporter Mla	sXF1; sXF2; sXF3; sXF4; sXF5	no; no; no; no; no	0.8272057; 0.5319717; 0.7176141; 0.5839379; 0.6215116
												KDLCNG_03135	ATPase subunit MlaF of the ABC-type intermembrane phospholipid transporter Mla	sXF1; sXF2; sXF3; sXF4; sXF5	no; no; no; no; no	0.226446; 0.4609224; 0.2831851; 0.2497496; 0.2995604
												KDLCNG_03140	Permease subunit MlaE of the ABC-type intermembrane phospholipid transporter Mla	sXF1; sXF2; sXF3; sXF4; sXF5	no; no; no; no; no	0.357935; 0.5678689; 0.5518598; 0.7489807; 0.6655264
												KDLCNG_03145	DUF3815 domain-containing protein	sXF1; sXF2; sXF3; sXF4; sXF5	no; no; no; no; no	0.3546397; 0.1590692; 0.3227225; 0.3268677; 0.3384434
												KDLCNG_03150	Bacteriocin	sXF1; sXF2; sXF3; sXF4; sXF5	no; no; no; no; no	0.5306518; 0.9844133; 0.3930438; 0.6442576; 0.5306518
												KDLCNG_03155	Bacteriocin	sXF1; sXF2; sXF3; sXF5	no; no; no; no	0.8724053; 0.9305901; 0.8406856; 0.7163374
												KDLCNG_03160	Bacteriocin	sXF1; sXF2; sXF3; sXF4; sXF5	no; no; no; no; no	0.8396677; 0.9187421; 0.7953129; 0.9995455; 0.734064
												KDLCNG_03165	hypothetical protein	sXF1; sXF2; sXF3; sXF4; sXF5	no; no; no; no; no	0.6469252; 0.3342043; 0.3342043; 0.7563328; 0.625533
												KDLCNG_03170	Colicin V synthesis protein	sXF1; sXF2; sXF3; sXF4; sXF5	no; no; no; no; no	0.7755568; 0.2420726; 0.2638374; 0.7452774; 0.2831851
												KDLCNG_03175	hypothetical protein	sXF1; sXF2; sXF3; sXF4; sXF5	no; no; no; no; no	0.7551126; 0.9714136; 0.8622447; 0.7047795; 0.4496662
												KDLCNG_03180	Cell shape-determining ATPase MreB%2C actin-like superfamily	sXF1; sXF2; sXF3; sXF4; sXF5	no; no; no; no; no	0.625533; 0.3035057; 0.2506136; 0.6734519; 0.1274817
												KDLCNG_03185	rod shape-determining protein MreC	sXF1; sXF2; sXF3; sXF4; sXF5	no; no; no; no; no	0.6891986; 0.4178693; 0.7872665; 0.5372594; 0.5571879
												KDLCNG_03190	rod shape-determining protein MreD	sXF1; sXF2; sXF3; sXF4; sXF5	no; no; no; no; no	0.204092; 0.5070457; 0.1602853; 0.7964519; 0.5611897
												KDLCNG_03195	penicillin-binding protein 2	sXF1; sXF2; sXF3; sXF4; sXF5	no; no; no; no; no	0.0763424; 0.0993005; 0.0984887; 0.4190712; 0.1030256
												KDLCNG_03200	rod shape-determining protein RodA	sXF1; sXF2; sXF3; sXF4; sXF5	no; no; no; no; no	0.4684923; 0.351363; 0.3342043; 0.5096531; 0.2437632
												KDLCNG_03205	tRNA preQ1(34) S-adenosylmethionine ribosyltransferase-isomerase QueA	sXF1; sXF2; sXF3; sXF4; sXF5	no; no; no; no; no	0.5852788; 0.6787173; 0.3679311; 0.3712995; 0.3712995
												KDLCNG_03210	(p)ppGpp synthase/hydrolase%2C HD superfamily	sXF1; sXF2; sXF3; sXF4; sXF5	no; no; no; no; yes	0.0866207; 0.053283; 0.0997086; 0.5070457; 0.0401651
												KDLCNG_03215	Tetratricopeptide repeat protein	sXF1; sXF2; sXF3; sXF4; sXF5	no; no; no; no; no	0.4596658; 0.3384434; 0.186927; 0.707358; 0.3826563
												KDLCNG_03220	IrrE N-terminal-like domain-containing protein	sXF1; sXF2; sXF3; sXF4; sXF5	no; no; no; no; no	0.3025161; 0.826147; 0.5799165; 0.9026256; 0.1807937
												KDLCNG_03225	cell division topological specificity factor MinE	sXF1; sXF2; sXF3; sXF4; sXF5	no; no; no; no; no	0.5812567; 0.1590692; 0.7328088; 0.7060695; 0.0964842
												KDLCNG_03230	septum site-determining protein MinD	sXF1; sXF2; sXF3; sXF4; sXF5	no; no; no; no; no	0.1417205; 0.1417205; 0.3104943; 0.9010712; 0.3155514
												KDLCNG_03235	septum site-determining protein MinC	sXF1; sXF2; sXF3; sXF4; sXF5	no; no; no; no; no	0.3299992; 0.486346; 0.5718816; 0.7884237; 0.4496662
												KDLCNG_03240	putative N-acetyltransferase%2C GNAT superfamily	sXF1; sXF2; sXF3; sXF4; sXF5	no; no; no; no; no	0.721435; 0.1507671; 0.4584106; 0.8777678; 0.721435
												KDLCNG_03245	Polyketide cyclase	sXF1; sXF2; sXF3; sXF4; sXF5	no; no; no; no; no	0.2437632; 0.1411704; 0.3849512; 0.5986973; 0.1411704
												KDLCNG_03250	3-methyladenine DNA glycosylase/8-oxoguanine DNA glycosylase	sXF1; sXF2; sXF3; sXF4; sXF5	no; no; no; no; no	0.5571879; 0.2647366; 0.27201; 0.8804008; 0.2647366
												KDLCNG_03255	Polyisoprenoid-binding periplasmic protein YceI	sXF1; sXF2; sXF3; sXF4; sXF5	no; no; no; no; no	0.6957126; 0.0574242; 0.7611922; 0.9166505; 0.0574242
												KDLCNG_03260	Cytochrome b561	sXF1; sXF2; sXF3; sXF4; sXF5	no; no; no; no; no	0.976126; 0.5240646; 0.9629; 0.9837684; 0.5558551
												KDLCNG_03265	Polyisoprenoid-binding periplasmic protein YceI	sXF1; sXF2; sXF3; sXF4; sXF5	no; no; no; no; no	0.625533; 0.3930438; 0.6013822; 0.5598553; 0.2131249
												KDLCNG_03270	Periplasmic ligand-binding sensor domain	sXF1; sXF2; sXF3; sXF4; sXF5	no; no; no; no; no	0.2995604; 0.2070692; 0.2070692; 0.4226875; 0.2638374
												KDLCNG_03275	DNA (cytosine-5-)-methyltransferase	sXF1; sXF2; sXF3; sXF4; sXF5	no; no; no; no; no	0.4722961; 0.2208858; 0.1953608; 0.7176141; 0.1702896
												KDLCNG_03280	MAE-28990/MAE-18760-like HEPN domain-containing protein	sXF1; sXF2; sXF3; sXF4; sXF5	no; no; no; no; no	0.3535454; 0.0895577; 0.1834994; 0.8250852; 0.3268677
												KDLCNG_03285	DUF262 domain-containing protein	sXF1; sXF2; sXF3; sXF4; sXF5	no; no; no; no; no	0.2055764; 0.2412305; 0.2701784; 0.4889171; 0.2055764
												KDLCNG_03290	uroporphyrinogen decarboxylase	sXF1; sXF2; sXF3; sXF4; sXF5	no; no; no; no; no	0.4621805; 0.1821426; 0.6000397; 0.8099072; 0.228054
												KDLCNG_03295	3-dehydroquinate synthase	sXF1; sXF2; sXF3; sXF4; sXF5	no; no; no; no; no	0.5385833; 0.3557361; 0.5201229; 0.9064465; 0.3557361
												KDLCNG_03300	Shikimate kinase	sXF1; sXF2; sXF3; sXF4; sXF5	no; no; no; no; no	0.2576046; 0.4953658; 0.4953658; 0.9854436; 0.204092
												KDLCNG_03305	pyridoxamine 5'-phosphate oxidase	sXF1; sXF2; sXF3; sXF4; sXF5	no; no; no; no; no	0.4953658; 0.3155514; 0.4697589; 0.5933284; 0.3155514
												KDLCNG_03310	glutamine--tRNA ligase/YqeY domain fusion protein	sXF1; sXF2; sXF3; sXF4; sXF5	no; yes; no; no; no	0.4940737; 0.0387265; 0.8282614; 0.2956502; 0.2665417
												KDLCNG_03315	Transmembrane protein	sXF1; sXF2; sXF3; sXF4; sXF5	no; no; no; no; no	0.0945151; 0.0844734; 0.0525806; 0.4799402; 0.341645
												KDLCNG_03320	PF03932 family protein CutC	sXF1; sXF2; sXF3; sXF4; sXF5	no; no; no; yes; no	0.1135515; 0.165852; 0.0507476; 0.0412754; 0.2201001
												KDLCNG_03325	Transmembrane protein	sXF1; sXF2; sXF3; sXF4; sXF5	no; no; no; no; no	0.8881052; 0.975534; 0.9724071; 0.9824167; 0.9814684
												KDLCNG_03330	Lipoprotein	sXF1; sXF2; sXF3; sXF4; sXF5	no; no; no; no; no	0.7987218; 0.6694931; 0.6852762; 0.6121209; 0.7086451
												KDLCNG_03335	ABC-type sulfate transport system%2C periplasmic component	sXF1; sXF2; sXF3; sXF4; sXF5	no; no; yes; no; yes	0.1741693; 0.0799797; 0.0472523; 0.7930269; 0.0281204
												KDLCNG_03340	sulfate ABC transporter permease subunit CysT	sXF1; sXF2; sXF3; sXF4; sXF5	no; no; no; no; no	0.3104943; 0.0813396; 0.1026058; 0.4786629; 0.4263193
												KDLCNG_03345	sulfate ABC transporter permease subunit CysW	sXF1; sXF2; sXF3; sXF4; sXF5	no; no; yes; no; no	0.3679311; 0.4397648; 0.03405; 0.2674475; 0.6760865
												KDLCNG_03350	Sulfate/thiosulfate import ATP-binding protein CysA	sXF1; sXF2; sXF3; sXF4; sXF5	no; no; no; no; no	0.347023; 0.1633588; 0.2115983; 0.3942075; 0.2177558
												KDLCNG_03355	lauroyl acyltransferase	sXF1; sXF2; sXF3; sXF4; sXF5	no; no; no; no; no	0.6215116; 0.2131249; 0.84772; 0.3237556; 0.46344
												KDLCNG_03360	RNA polymerase sigma factor RpoD	sXF1; sXF2; sXF3; sXF4; sXF5	no; no; no; no; no	0.6839665; 0.1077411; 0.1932247; 0.7872665; 0.1807937
												KDLCNG_03365	DNA topoisomerase IV subunit A	sXF1; sXF2; sXF3; sXF4; sXF5	no; no; no; no; no	0.4214803; 0.3196362; 0.5031425; 0.1210678; 0.2454627
												KDLCNG_03370	DNA-binding transcriptional regulator%2C MarR family	sXF1; sXF2; sXF3; sXF4; sXF5	no; no; no; no; no	0.5174996; 0.0704013; 0.5122647; 0.9591164; 0.5253803
												KDLCNG_03375	pimeloyl-ACP methyl ester esterase BioH	sXF1; sXF2; sXF3; sXF4; sXF5	no; no; no; no; no	0.7779183; 0.3216916; 0.7767387; 0.9434564; 0.6734519
												KDLCNG_03380	8-amino-7-oxononanoate synthase	sXF1; sXF2; sXF3; sXF4; sXF5	no; no; no; no; no	0.4876309; 0.0855411; 0.1821426; 0.6308907; 0.1490354
												KDLCNG_03385	Heme A synthase	sXF1; sXF2; sXF3; sXF4; sXF5	no; no; no; no; no	0.2822417; 0.4459414; 0.0551974; 0.7611922; 0.4397648
												KDLCNG_03390	heme o synthase	sXF1; sXF2; sXF3; sXF4; sXF5	no; no; no; no; no	0.4397648; 0.6067519; 0.2085704; 0.4397648; 0.4422307
												KDLCNG_03395	MBL fold metallo-hydrolase	sXF1; sXF2; sXF3; sXF4; sXF5	no; no; no; no; no	0.6628777; 0.3735551; 0.5812567; 0.5839379; 0.3268677
												KDLCNG_03400	Glyoxylase or a related metal-dependent hydrolase%2C beta-lactamase superfamily II	sXF1; sXF2; sXF3; sXF4; sXF5	no; no; no; no; no	0.5598553; 0.6721332; 0.5044425; 0.5359363; 0.6642025
												KDLCNG_03405	multifunctional CCA addition/repair protein	sXF1; sXF2; sXF3; sXF4; sXF5	no; no; no; no; no	0.486346; 0.2841308; 0.5293327; 0.7390664; 0.2454627
												KDLCNG_03410	Soluble lytic murein transglycosylase or regulatory protein s ( may contain LysM/invasin domain)	sXF1; sXF2; sXF3; sXF4; sXF5	no; no; no; no; no	0.3015287; 0.1709313; 0.4287489; 0.8355641; 0.2558436
												KDLCNG_03415	archaetidylserine decarboxylase	sXF1; sXF2; sXF3; sXF4; sXF5	no; no; no; no; no	0.486346; 0.4786629; 0.6509222; 0.9450758; 0.388408
												KDLCNG_03420	Cytochrome C oxidase	sXF1; sXF2; sXF3; sXF4; sXF5	no; no; no; no; no	0.858446; 0.8687595; 0.948219; 0.9641033; 0.6349053
												KDLCNG_03425	hypothetical protein	sXF1; sXF2; sXF3; sXF4; sXF5	no; no; no; no; no	0.721435; 0.721435; 0.8164826; 0.6107788; 0.6201706
												KDLCNG_03430	50S ribosomal protein L3 N(5)-glutamine methyltransferase	sXF1; sXF2; sXF3; sXF4; sXF5	no; no; no; no; no	0.7265069; 0.1572593; 0.7188893; 0.5839379; 0.454654
												KDLCNG_03435	chorismate synthase	sXF1; sXF2; sXF3; sXF4; sXF5	no; no; no; no; no	0.2985796; 0.2048331; 0.2048331; 0.5598553; 0.2169787
												KDLCNG_03440	hypothetical protein	sXF1; sXF2; sXF3; sXF4; sXF5	no; no; no; no; no	0.7907305; 0.721435; 0.6201706; 0.7907305; 0.9679105
												KDLCNG_03445	aspartate-semialdehyde dehydrogenase	sXF1; sXF2; sXF3; sXF4; sXF5	no; no; no; no; no	0.5919864; 0.4035846; 0.4447029; 0.8208078; 0.2747739
												KDLCNG_03450	Type IV pilus assembly protein FimV	sXF1; sXF2; sXF3; sXF4; sXF5	no; no; no; no; no	0.39771; 0.1621237; 0.3746858; 0.4786629; 0.2784902
												KDLCNG_03455	tRNA pseudouridine(38-40) synthase TruA	sXF1; sXF2; sXF3; sXF4; sXF5	no; no; no; no; no	0.4083174; 0.5253803; 0.2208858; 0.6188295; 0.414274
												KDLCNG_03460	phosphoribosylanthranilate isomerase	sXF1; sXF2; sXF3; sXF4; sXF5	no; no; no; no; no	0.938405; 0.6482581; 0.1821426; 0.9254725; 0.4422307
												KDLCNG_03465	hypothetical protein	sXF1; sXF2; sXF3; sXF4; sXF5	no; no; no; no; no	0.8487118; 0.9173514; 0.8186511; 0.8922581; 0.9159458
												KDLCNG_03470	tryptophan synthase subunit beta	sXF1; sXF2; sXF3; sXF4; sXF5	no; no; no; no; no	0.4263193; 0.0728512; 0.2321119; 0.7636089; 0.0710068
												KDLCNG_03475	tryptophan synthase subunit alpha	sXF1; sXF2; sXF3; sXF4; sXF5	no; no; no; no; no	0.2085704; 0.0634822; 0.1807937; 0.1794529; 0.0634822
												KDLCNG_03480	Secreted protein	sXF1; sXF2; sXF3; sXF5	no; no; no; no	0.5879613; 0.7427988; 0.7427988; 0.5879613
												KDLCNG_03485	DNA repair protein RadA	sXF1; sXF2; sXF3; sXF4; sXF5	no; no; no; no; no	0.2523481; 0.1336543; 0.3094894; 0.7743724; 0.18282
												KDLCNG_03490	Flavin-dependent oxidoreductase%2C luciferase family (includes alkanesulfonate monooxygenase SsuD and methylene tetrahydromethanopterin reductase)	sXF1; sXF2; sXF3; sXF4; sXF5	no; no; no; no; no	0.5385833; 0.5109584; 0.0873469; 0.7112151; 0.5109584
												KDLCNG_03495	hypothetical protein	sXF1; sXF2; sXF3; sXF4; sXF5	no; no; no; no; no	0.5611897; 0.8751025; 0.8526458; 0.7849444; 0.8526458
												KDLCNG_03500	hypothetical protein	sXF1; sXF2; sXF3; sXF4; sXF5	no; no; no; no; no	0.7188893; 0.8872637; 0.9293328; 0.6495905; 0.7403124
												KDLCNG_03505	DNA helicase RecQ	sXF1; sXF2; sXF3; sXF4; sXF5	no; no; no; no; no	0.404765; 0.3546397; 0.54787; 0.8043492; 0.357935
												KDLCNG_03510	DNA-binding ferritin-like protein (oxidative damage protectant)	sXF1; sXF2; sXF3; sXF4; sXF5	no; no; no; no; no	0.7767387; 0.3227225; 0.8947059; 0.8724053; 0.4263193
												KDLCNG_03515	ATP-dependent RNA helicase HrpA	sXF1; sXF2; sXF3; sXF4; sXF5	no; no; no; no; no	0.2240502; 0.1722206; 0.1883122; 0.2362241; 0.0698002
												KDLCNG_03520	aminomethyl-transferring glycine dehydrogenase	sXF1; sXF2; sXF3; sXF4; sXF5	no; no; no; no; no	0.2256452; 0.1220364; 0.2710931; 0.3405757; 0.265638
												KDLCNG_03525	Transposase	sXF1; sXF2; sXF3; sXF4; sXF5	no; no; no; no; no	0.9781134; 0.9497433; 0.9445396; 0.9963635; 0.6215116
												KDLCNG_03530	cytochrome o ubiquinol oxidase subunit IV	sXF1; sXF2; sXF3; sXF4; sXF5	no; no; no; no; no	0.660226; 0.2879353; 0.2879353; 0.6174881; 0.613463
												KDLCNG_03535	cytochrome o ubiquinol oxidase subunit III	sXF1; sXF2; sXF3; sXF4; sXF5	no; no; no; no; no	0.9324484; 0.2248466; 0.8659883; 0.9582396; 0.2240502
												KDLCNG_03540	cytochrome o ubiquinol oxidase subunit I	sXF1; sXF2; sXF3; sXF4; sXF5	no; no; no; no; no	0.2514797; 0.1633588; 0.3701747; 0.7452774; 0.4226875
												KDLCNG_03545	ubiquinol oxidase subunit II	sXF1; sXF2; sXF3; sXF4; sXF5	no; no; no; no; no	0.4287489; 0.0680243; 0.6839665; 0.9612508; 0.0677322
												KDLCNG_03550	Geranylgeranyl pyrophosphate synthase	sXF1; sXF2; sXF3; sXF4; sXF5	no; no; no; no; no	0.6228523; 0.2232559; 0.5839379; 0.4471814; 0.2240502
												KDLCNG_03555	Single-stranded DNA-binding protein	sXF1; sXF2; sXF3; sXF4; sXF5	no; yes; no; no; no	0.3054915; 0.0328111; 0.3623574; 0.2683556; 0.3826563
												KDLCNG_03560	hypothetical protein	sXF1; sXF2; sXF3; sXF5	no; no; no; no	0.8938936; 0.5293327; 0.5293327; 0.8938936
												KDLCNG_03565	2-polyprenyl-3-methyl-5-hydroxy-6-metoxy-1%2C4-benzoquinol methylase	sXF1; sXF2; sXF3; sXF4; sXF5	no; no; no; no; no	0.4130791; 0.6107788; 0.5188108; 0.464701; 0.4130791
												KDLCNG_03570	Kef-type K+ transport system%2C membrane component KefB	sXF1; sXF2; sXF3; sXF4; sXF5	no; no; no; no; no	0.4166691; 0.2611529; 0.1249817; 0.6535838; 0.4166691
												KDLCNG_03575	lactoylglutathione lyase	sXF1; sXF2; sXF3; sXF4; sXF5	no; no; no; no; yes	0.3601421; 0.2506136; 0.4773869; 0.8768829; 0.0345254
												KDLCNG_03580	Magnesium transporter	sXF1; sXF2; sXF5	no; no; no	0.9707367; 0.8922581; 0.9512362
												KDLCNG_03585	Magnesium transporter	sXF1; sXF2; sXF3; sXF4; sXF5	no; no; no; no; no	0.8043492; 0.5585213; 0.7930269; 0.9577963; 0.6402524
												KDLCNG_03590	Phosphoenolpyruvate-protein kinase (PTS system EI component in bacteria)	sXF1; sXF2; sXF3; sXF4; sXF5	no; no; no; no; no	0.2216737; 0.061581; 0.4850623; 0.8963194; 0.3803693
												KDLCNG_03595	Phosphocarrier protein HPr	sXF1; sXF2; sXF3; sXF4; sXF5	no; no; no; no; no	0.3668124; 0.5148802; 0.9652781; 0.9412473; 0.7872665
												KDLCNG_03600	Phosphotransferase system%2C mannose/fructose-specific component IIA	sXF1; sXF2; sXF3; sXF4; sXF5	no; no; no; no; no	0.84772; 0.8457265; 0.5678689; 0.815394; 0.6852762
												KDLCNG_03605	RNase adapter RapZ	sXF1; sXF2; sXF3; sXF4; sXF5	no; no; no; no; no	0.6495905; 0.3965406; 0.8427117; 0.9852419; 0.391882
												KDLCNG_03610	HPr(Ser) kinase/phosphatase	sXF1; sXF2; sXF3; sXF4; sXF5	no; no; no; no; no	0.5799165; 0.1490354; 0.3373805; 0.8526458; 0.5425591
												KDLCNG_03615	Ribosome-associated translation inhibitor RaiA	sXF1; sXF2; sXF3; sXF5	no; no; no; no	0.6721332; 0.5109584; 0.8705894; 0.5718816
												KDLCNG_03620	RNA polymerase factor sigma-54	sXF1; sXF2; sXF3; sXF4; sXF5	no; no; no; no; yes	0.1461858; 0.4521571; 0.1787855; 0.8250852; 0.0272073
												KDLCNG_03625	LPS export ABC transporter ATP-binding protein	sXF1; sXF2; sXF3; sXF4; sXF5	no; no; no; no; no	0.491493; 0.5893028; 0.7964519; 0.720163; 0.491493
												KDLCNG_03630	lipopolysaccharide transport periplasmic protein LptA	sXF1; sXF2; sXF3; sXF4; sXF5	no; no; no; no; no	0.5452132; 0.4202749; 0.9152374; 0.9979663; 0.4202749
												KDLCNG_03635	LPS export ABC transporter periplasmic protein LptC	sXF1; sXF2; sXF3; sXF4; sXF5	no; no; no; no; no	0.4927828; 0.2272489; 0.5678689; 0.7998528; 0.3690519
												KDLCNG_03640	3-deoxy-D-manno-octulosonate 8-phosphate phosphatase KdsC and related HAD superfamily phosphatases	sXF1; sXF2; sXF3; sXF4; sXF5	no; no; no; no; no	0.1108373; 0.1748228; 0.1807937; 0.6668494; 0.076667
												KDLCNG_03645	D-arabinose 5-phosphate isomerase GutQ	sXF1; sXF2; sXF3; sXF4; sXF5	no; no; no; no; no	0.6282125; 0.4238964; 0.3405757; 0.54787; 0.7302933
												KDLCNG_03650	Acid stress protein IbaG/YrbA%2C BolA-like family	sXF1; sXF2; sXF3; sXF4; sXF5	no; no; no; no; no	0.9911116; 0.8938936; 0.9758313; 0.8947059; 0.9201179
												KDLCNG_03655	UDP-N-acetylglucosamine 1-carboxyvinyltransferase	sXF1; sXF2; sXF3; sXF4; sXF5	no; no; no; no; no	0.1566598; 0.4238964; 0.1239933; 0.4083174; 0.4850623
												KDLCNG_03660	Membrane protein	sXF1; sXF2; sXF3; sXF4; sXF5	no; no; no; no; no	0.8250852; 0.7227055; 0.8881052; 0.981709; 0.4095051
												KDLCNG_03665	hypothetical protein	sXF1; sXF2; sXF3; sXF4; sXF5	no; no; no; no; no	0.3186118; 0.0710068; 0.1781201; 0.3084866; 0.1047194
												KDLCNG_03670	UDP-3-O-[3-hydroxymyristoyl] glucosamine N-acyltransferase	sXF1; sXF2; sXF3; sXF4; sXF5	no; no; no; no; no	0.5306518; 0.1855499; 0.2240502; 0.7563328; 0.3907221
												KDLCNG_03675	DUF4224 domain-containing protein	sXF1; sXF2; sXF3; sXF4; sXF5	no; yes; no; no; no	0.641588; 0.044573; 0.6094366; 0.5558551; 0.5293327
												KDLCNG_03680	phosphoribosylformylglycinamidine synthase	sXF1; sXF2; sXF3; sXF4; sXF5	no; no; no; no; yes	0.0888154; 0.2115983; 0.0763424; 0.3342043; 0.0373345
												KDLCNG_03685	Protein thiol-disulfide isomerase DsbC	sXF1; sXF2; sXF3; sXF4; sXF5	no; no; no; no; no	0.3942075; 0.5452132; 0.6482581; 0.7328088; 0.1042937
												KDLCNG_03690	site-specific tyrosine recombinase XerD	sXF1; sXF2; sXF3; sXF4; sXF5	no; no; no; no; no	0.681344; 0.3849512; 0.5031425; 0.8406856; 0.4130791
												KDLCNG_03695	Voltage-gated potassium channel Kch	sXF1; sXF2; sXF3; sXF5	no; no; no; no	0.8427117; 0.7743724; 0.9786575; 0.5692061
												KDLCNG_03700	acetylornithine transaminase	sXF1; sXF2; sXF3; sXF4; sXF5	no; no; no; no; no	0.4214803; 0.2403906; 0.1548724; 0.6931106; 0.4202749
												KDLCNG_03705	Transposase	sXF1; sXF2; sXF3; sXF4; sXF5	no; no; no; no; no	0.5705436; 0.0862595; 0.0674412; 0.7719966; 0.3005435
												KDLCNG_03710	glutamate--cysteine ligase	sXF1; sXF2; sXF3; sXF4; sXF5	no; no; no; no; no	0.6655264; 0.1876185; 0.6282125; 0.6957126; 0.1876185
												KDLCNG_03715	ribosome biogenesis GTP-binding protein YihA/YsxC	sXF1; sXF2; sXF3; sXF4; sXF5	no; no; no; no; no	0.8345302; 0.1890078; 0.7648139; 0.2629404; 0.1890078
												KDLCNG_03720	hypothetical protein	sXF1; sXF2; sXF3; sXF4; sXF5	no; no; no; no; no	0.4447029; 0.6694931; 0.534614; 0.9989465; 0.1639792
												KDLCNG_03725	Serine protease	sXF1; sXF2; sXF3; sXF4; sXF5	no; no; no; no; no	0.7502112; 0.2976009; 0.7302933; 0.7826122; 0.256723
												KDLCNG_03730	Protein thiol-disulfide isomerase DsbC	sXF1; sXF2; sXF3; sXF4; sXF5	no; no; no; no; no	0.3546397; 0.553191; 0.5109584; 0.7252414; 0.7176141
												KDLCNG_03735	Protein thiol-disulfide isomerase DsbC	sXF1; sXF2; sXF3; sXF4; sXF5	no; no; no; no; no	0.7826122; 0.443466; 0.3712995; 0.4621805; 0.6429231
												KDLCNG_03740	Metal-dependent hydrolase%2C endonuclease/exonuclease/phosphatase family	sXF1; sXF2; sXF3; sXF4; sXF5	no; no; no; no; no	0.4927828; 0.2169787; 0.3679311; 0.7365689; 0.3601421
												KDLCNG_03745	high frequency lysogenization protein HflD	sXF1; sXF2; sXF3; sXF4; sXF5	no; yes; no; no; no	0.2985796; 0.0466215; 0.3145357; 0.9116397; 0.231296
												KDLCNG_03750	tRNA 2-thiouridine(34) synthase MnmA	sXF1; sXF2; sXF3; sXF4; sXF5	no; no; no; no; no	0.3320975; 0.1368334; 0.3155514; 0.5201229; 0.1841809
												KDLCNG_03755	ADP-ribose pyrophosphatase YjhB%2C NUDIX family	sXF1; sXF2; sXF3; sXF4; sXF5	no; no; no; no; no	0.5070457; 0.226446; 0.2908119; 0.3320975; 0.5425591
												KDLCNG_03760	ATP-dependent Clp protease adapter ClpS	sXF1; sXF2; sXF3; sXF4; sXF5	no; no; no; no; no	0.7328088; 0.7188893; 0.7575508; 0.9752338; 0.4471814
												KDLCNG_03765	ATP-dependent Clp protease ATP-binding subunit ClpA	sXF1; sXF2; sXF3; sXF4; sXF5	no; no; no; no; no	0.1996889; 0.2026159; 0.2532187; 0.2412305; 0.2738504
												KDLCNG_03770	translation initiation factor IF-1	sXF1; sXF2; sXF3; sXF4; sXF5	no; no; no; no; no	0.7227055; 0.4940737; 0.7302933; 0.6469252; 0.5385833
												KDLCNG_03775	leucyl/phenylalanyl-tRNA--protein transferase	sXF1; sXF2; sXF3; sXF4; sXF5	no; no; no; no; no	0.6000397; 0.3690519; 0.2611529; 0.7941712; 0.7465138
												KDLCNG_03780	putative N-acyltransferase	sXF1; sXF2; sXF3; sXF4; sXF5	no; no; no; no; no	0.3634681; 0.2093242; 0.3125106; 0.7767387; 0.4324061
												KDLCNG_03785	thioredoxin-disulfide reductase	sXF1; sXF2; sXF3; sXF4; sXF5	no; no; no; no; no	0.5839379; 0.4659633; 0.6349053; 0.8293139; 0.165852
												KDLCNG_03790	DNA translocase FtsK	sXF1; sXF2; sXF3; sXF4; sXF5	no; no; no; no; no	0.7150591; 0.1918108; 0.3758186; 0.5031425; 0.2154308
												KDLCNG_03795	Transglutaminase-like enzyme%2C putative cysteine protease	sXF1; sXF2; sXF3; sXF4; sXF5	no; no; no; no; no	0.3427164; 0.341645; 0.2345727; 0.2108382; 0.388408
												KDLCNG_03800	outer membrane lipoprotein chaperone LolA	sXF1; sXF2; sXF3; sXF4; sXF5	no; no; no; no; no	0.4299663; 0.5545228; 0.3342043; 0.8110103; 0.553191
												KDLCNG_03805	Replication-associated recombination protein RarA (DNA-dependent ATPase)	sXF1; sXF2; sXF3; sXF4; sXF5	no; no; no; no; no	0.2683556; 0.2860286; 0.3557361; 0.4509109; 0.3363196
												KDLCNG_03810	fluoride efflux transporter CrcB	sXF1; sXF2; sXF3; sXF4; sXF5	no; no; no; no; no	0.3849512; 0.6891986; 0.3342043; 0.4722961; 0.6188295
												KDLCNG_03815	CheY-like REC (receiver) domain%2C includes chemotaxis protein CheY and sporulation regulator Spo0F	sXF1; sXF2; sXF3; sXF4; sXF5	no; yes; no; no; no	0.2123605; 0.0311742; 0.053756; 0.4059473; 0.3546397
												KDLCNG_03820	2-amino-4-hydroxy-6-hydroxymethyldihydropteridine diphosphokinase	sXF1; sXF2; sXF3; sXF4; sXF5	no; no; no; no; no	0.391882; 0.2966244; 0.2966244; 0.8457265; 0.6721332
												KDLCNG_03825	pteridine reductase	sXF1; sXF2; sXF3; sXF4; sXF5	no; no; no; no; no	0.7227055; 0.2131249; 0.6970117; 0.597355; 0.1269784
												KDLCNG_03830	SAM-dependent methyltransferase%2C MidA family	sXF1; sXF2; sXF3; sXF4; sXF5	no; no; no; no; no	0.2412305; 0.1051465; 0.2593743; 0.5031425; 0.1269784
												KDLCNG_03835	Antibiotic resistance protein VanZ	sXF1; sXF2; sXF3; sXF4; sXF5	no; no; no; no; no	0.5399078; 0.1210678; 0.1982379; 0.5452132; 0.6215116
												KDLCNG_03840	Glucokinase-like protein XF_1460	sXF1; sXF2; sXF3; sXF4; sXF5	no; no; no; no; no	0.3135221; 0.092965; 0.3165694; 0.8641234; 0.18282
												KDLCNG_03845	hypothetical protein	sXF1; sXF2; sXF3; sXF4; sXF5	no; no; yes; no; no	0.9033972; 0.4422307; 0.0431875; 0.9896697; 0.8175684
												KDLCNG_03850	Fucose permease	sXF1; sXF2; sXF3; sXF4; sXF5	no; no; no; no; no	0.3074861; 0.1090589; 0.1153923; 0.6308907; 0.3025161
												KDLCNG_03855	DNA-binding transcriptional regulator%2C LacI/PurR family	sXF1; sXF2; sXF3; sXF4; sXF5	no; no; no; no; no	0.3679311; 0.3342043; 0.6335675; 0.6121209; 0.3679311
												KDLCNG_03860	Fructoselysine-6-P-deglycase FrlB or related protein%2C duplicated sugar isomerase (SIS) domain	sXF1; sXF2; sXF3; sXF4; sXF5	no; no; no; no; no	0.4710268; 0.6308907; 0.3942075; 0.6957126; 0.486346
												KDLCNG_03865	N-acetylglucosamine-6-phosphate deacetylase	sXF1; sXF2; sXF3; sXF4; sXF5	no; no; no; no; no	0.1709313; 0.1572593; 0.1026058; 0.5319717; 0.3125106
												KDLCNG_03870	acetyl-CoA carboxylase%2C carboxyltransferase subunit beta	sXF1; sXF2; sXF3; sXF4; sXF5	no; no; no; no; no	0.1140093; 0.3535454; 0.0884463; 0.2497496; 0.3427164
												KDLCNG_03875	phosphoglucosamine mutase	sXF1; sXF2; sXF3; sXF4; sXF5	yes; no; no; no; no	0.0335805; 0.2638374; 0.0500751; 0.2985796; 0.2611529
												KDLCNG_03880	Peptidoglycan/xylan/chitin deacetylase%2C PgdA/NodB/CDA1 family	sXF1; sXF2; sXF3; sXF4; sXF5	no; no; no; no; no	0.7137792; 0.491493; 0.7150591; 0.7290329; 0.6362427
												KDLCNG_03885	Glycosyltransferase involved in cell wall bisynthesis	sXF1; sXF2; sXF3; sXF4; sXF5	no; no; no; no; no	0.58662; 0.404765; 0.5201229; 0.3363196; 0.2937083
												KDLCNG_03890	Ferredoxin subunit of nitrite reductase or a ring-hydroxylating dioxygenase	sXF1; sXF2; sXF3; sXF4; sXF5	no; no; no; no; no	0.7252414; 0.7290329; 0.9969114; 0.8088012; 0.5879613
												KDLCNG_03895	putative cysteine desulfurase	sXF1; sXF2; sXF3; sXF4; sXF5	no; no; no; no; no	0.1602853; 0.1149297; 0.1406221; 0.4521571; 0.1121874
												KDLCNG_03900	Fe-S cluster assembly protein SufD	sXF1; sXF2; sXF3; sXF4; sXF5	no; no; no; no; no	0.5678689; 0.4071314; 0.8303634; 0.8855697; 0.625533
												KDLCNG_03905	Fe-S cluster assembly ATPase SufC	sXF1; sXF2; sXF3; sXF4; sXF5	no; no; no; no; no	0.2620455; 0.2647366; 0.5005458; 0.7790954; 0.2602625
												KDLCNG_03910	Fe-S cluster assembly protein SufB	sXF1; sXF2; sXF3; sXF4; sXF5	no; no; no; no; no	0.5893028; 0.1144687; 0.4837799; 0.597355; 0.1140093
												KDLCNG_03915	SUF system Fe-S cluster assembly regulator	sXF1; sXF2; sXF3; sXF4; sXF5	no; no; no; no; no	0.4748388; 0.3342043; 0.4761122; 0.5906445; 0.3363196
												KDLCNG_03920	SET domain-containing protein (function unknown)	sXF1; sXF2; sXF3; sXF4; sXF5	no; no; no; no; no	0.6878922; 0.27201; 0.681344; 0.5812567; 0.3155514
												KDLCNG_03925	Protease II	sXF1; sXF2; sXF3; sXF4; sXF5	no; no; no; no; no	0.5044425; 0.161509; 0.0834172; 0.5718816; 0.2841308
												KDLCNG_03930	Lipoprotein	sXF1; sXF2; sXF3; sXF4; sXF5	no; no; no; no; no	0.4287489; 0.1735178; 0.2701784; 0.7779183; 0.3930438
												KDLCNG_03935	diaminopimelate epimerase	sXF1; sXF2; sXF3; sXF4; sXF5	no; no; no; no; no	0.1848644; 0.3838028; 0.3724263; 0.5919864; 0.2620455
												KDLCNG_03940	DUF484 domain-containing protein	sXF1; sXF2; sXF3; sXF4; sXF5	no; no; no; no; no	0.4684923; 0.5625246; 0.2429168; 0.5083489; 0.6482581
												KDLCNG_03945	tyrosine recombinase XerC	sXF1; sXF2; sXF3; sXF4; sXF5	no; no; no; no; no	0.7551126; 0.3942075; 0.4360781; 0.5122647; 0.2860286
												KDLCNG_03950	ATP-dependent protease subunit HslV	sXF1; sXF2; sXF3; sXF4; sXF5	no; no; no; no; no	0.2337502; 0.1005291; 0.3216916; 0.9802283; 0.2523481
												KDLCNG_03955	ATP-dependent hsl protease ATP-binding subunit hslU	sXF1; sXF2; sXF3; sXF4; sXF5	no; no; no; no; no	0.4509109; 0.4735668; 0.6642025; 0.9018502; 0.4684923
												KDLCNG_03960	ATP-dependent protease ATPase subunit HslU	sXF1; sXF2; sXF3; sXF4; sXF5	no; no; no; no; no	0.1953608; 0.3064877; 0.1821426; 0.4095051; 0.3064877
												KDLCNG_03965	DUF2252 domain-containing protein	sXF1; sXF2; sXF3; sXF4; sXF5	no; no; no; no; no	0.2506136; 0.4509109; 0.4621805; 0.8659883; 0.1975155
												KDLCNG_03970	bifunctional demethylmenaquinone methyltransferase/2-methoxy-6-polyprenyl-1%2C4-benzoquinol methylase UbiE	sXF1; sXF2; sXF3; sXF4; sXF5	no; no; no; no; no	0.6040671; 0.1677422; 0.4083174; 0.7660167; 0.5044425
												KDLCNG_03975	DUF3458 domain-containing protein	sXF1; sXF2; sXF3; sXF4; sXF5	no; no; no; no; no	0.1484618; 0.1026058; 0.1167895; 0.4824987; 0.1021875
												KDLCNG_03980	Thioredoxin-related protein SoxW	sXF1; sXF2; sXF3; sXF4; sXF5	no; no; no; no; no	0.6615523; 0.7599805; 0.6308907; 0.8777678; 0.2869809
												KDLCNG_03985	DNA-binding transcriptional regulator%2C MarR family	sXF1; sXF2; sXF3; sXF4; sXF5	no; no; no; no; no	0.9624925; 0.454654; 0.8795267; 0.4824987; 0.5293327
												KDLCNG_03990	DNA-binding protein H-NS	sXF1; sXF2; sXF3; sXF4; sXF5	no; no; no; no; no	0.5174996; 0.4659633; 0.1525154; 0.8795267; 0.3895641
												KDLCNG_03995	hypothetical protein	sXF1; sXF2; sXF4; sXF5	no; no; no; no	0.9917692; 0.9927392; 0.9918959; 0.9974372
												KDLCNG_04000	UPF0162 protein PD_0709	sXF1; sXF2; sXF3; sXF4; sXF5	no; no; no; no; no	0.6469252; 0.4263193; 0.4071314; 0.5188108; 0.4735668
												KDLCNG_04005	UPF0127 protein	sXF1; sXF2; sXF3; sXF4; sXF5	no; no; no; no; no	0.3352609; 0.5005458; 0.9280608; 0.9445396; 0.1507671
												KDLCNG_04010	hypothetical protein	sXF1; sXF2; sXF3; sXF4; sXF5	no; no; no; no; no	0.8054664; 0.9187421; 0.7575508; 0.7265069; 0.9372428
												KDLCNG_04015	Outer membrane receptor protein%2C Fe transport	sXF1; sXF2; sXF3; sXF4; sXF5	no; no; no; no; no	0.4596658; 0.0866207; 0.1274817; 0.6080943; 0.2784902
												KDLCNG_04020	Periplasmic protein	sXF1; sXF2; sXF3; sXF4; sXF5	no; no; no; no; no	0.425107; 0.1220364; 0.3803693; 0.5919864; 0.1411704
												KDLCNG_04025	phosphoadenylyl-sulfate reductase	sXF1; sXF2; sXF3; sXF4; sXF5	no; no; no; no; no	0.8043492; 0.5096531; 0.414274; 0.7514396; 0.4012292
												KDLCNG_04030	assimilatory sulfite reductase (NADPH) hemoprotein subunit	sXF1; sXF2; sXF3; sXF4; sXF5	no; no; no; no; no	0.7465138; 0.2976009; 0.3373805; 0.3656956; 0.6509222
												KDLCNG_04035	assimilatory sulfite reductase (NADPH) flavoprotein subunit	sXF1; sXF2; sXF3; sXF4; sXF5	no; no; no; no; no	0.5174996; 0.1068702; 0.2454627; 0.6121209; 0.347023
												KDLCNG_04040	sulfate adenylyltransferase subunit CysD	sXF1; sXF2; sXF3; sXF4; sXF5	no; no; no; no; no	0.54787; 0.391882; 0.3792286; 0.815394; 0.6694931
												KDLCNG_04045	sulfate adenylyltransferase subunit CysN	sXF1; sXF2; sXF3; sXF4; sXF5	no; no; no; no; no	0.3838028; 0.3535454; 0.4596658; 0.443466; 0.3524531
												KDLCNG_04050	DNA-directed RNA polymerase subunit omega	sXF1; sXF2; sXF3; sXF4; sXF5	no; no; no; no; no	0.4672271; 0.4571569; 0.6402524; 0.9360661; 0.6628777
												KDLCNG_04055	guanylate kinase	sXF1; sXF2; sXF3; sXF4; sXF5	no; no; no; no; no	0.3064877; 0.165852; 0.351363; 0.8293139; 0.3155514
												KDLCNG_04060	Uncharacterized stationary-phase protein YicC%2C UPF0701 family	sXF1; sXF2; sXF3; sXF4; sXF5	no; no; no; no; no	0.161509; 0.2850786; 0.3437899; 0.4953658; 0.5372594
												KDLCNG_04065	ribonuclease PH	sXF1; sXF2; sXF3; sXF4; sXF5	no; no; no; no; no	0.5399078; 0.3216916; 0.7465138; 0.7599805; 0.3701747
												KDLCNG_04070	RdgB/HAM1 family non-canonical purine NTP pyrophosphatase	sXF1; sXF2; sXF3; sXF4; sXF5	no; yes; no; no; no	0.4385343; 0.0483207; 0.0530479; 0.7328088; 0.2784902
												KDLCNG_04075	radical SAM family heme chaperone HemW	sXF1; sXF2; sXF3; sXF4; sXF5	no; no; no; no; no	0.5135719; 0.341645; 0.6957126; 0.7365689; 0.3405757
												KDLCNG_04080	DUF1631 domain-containing protein	sXF1; sXF2; sXF3; sXF4; sXF5	no; no; no; no; no	0.414274; 0.5018436; 0.1149297; 0.414274; 0.3623574
												KDLCNG_04085	Type IV pilus assembly PilZ	sXF1; sXF2; sXF3; sXF4; sXF5	no; no; no; no; no	0.8687595; 0.7302933; 0.7277708; 0.8345302; 0.858446
												KDLCNG_04090	prolyl aminopeptidase	sXF1; sXF2; sXF3; sXF4; sXF5	no; no; no; no; no	0.5825971; 0.6865848; 0.4471814; 0.5825971; 0.7112151
												KDLCNG_04095	peptide chain release factor N(5)-glutamine methyltransferase	sXF1; sXF2; sXF3; sXF4; sXF5	no; no; no; no; no	0.4083174; 0.6708136; 0.8303634; 0.7277708; 0.2576046
												KDLCNG_04100	TauD/TfdA-like domain-containing protein	sXF1; sXF2; sXF3; sXF4; sXF5	no; no; no; no; no	0.2123605; 0.3084866; 0.1855499; 0.4534048; 0.3084866
												KDLCNG_04105	putative permease%2C AEC (auxin efflux carrier) family	sXF1; sXF2; sXF3; sXF4; sXF5	no; no; no; no; no	0.4824987; 0.3237556; 0.4287489; 0.8613002; 0.3227225
												KDLCNG_04110	YadA domain protein	sXF1; sXF2; sXF3; sXF4; sXF5	no; yes; yes; no; yes	0.0680243; 0.0476771; 0.0114179; 0.1357667; 0.0429928
												KDLCNG_04115	type II secretion system ATPase GspE	sXF1; sXF2; sXF3; sXF4; sXF5	no; no; no; no; no	0.351363; 0.3186118; 0.3491888; 0.5399078; 0.3656956
												KDLCNG_04120	Type II secretory pathway%2C component PulF	sXF1; sXF2; sXF3; sXF4; sXF5	no; no; no; no; no	0.4166691; 0.3746858; 0.4154706; 0.3279094; 0.448423
												KDLCNG_04125	type II secretion system major pseudopilin GspG	sXF1; sXF2; sXF3; sXF4; sXF5	no; yes; no; no; no	0.7684155; 0.0010814; 0.9573496; 0.734064; 0.1279868
												KDLCNG_04130	Type IV pilus assembly protein FimT	sXF1; sXF2; sXF3; sXF4; sXF5	no; no; no; no; no	0.6027246; 0.2463157; 0.2463157; 0.7941712; 0.58662
												KDLCNG_04135	General secretion pathway protein I	sXF1; sXF2; sXF3; sXF4; sXF5	no; no; no; no; no	0.3175895; 0.9720789; 0.6161465; 0.7112151; 0.5214359
												KDLCNG_04140	type II secretion system protein J	sXF1; sXF2; sXF3; sXF4; sXF5	no; no; no; no; no	0.7365689; 0.3186118; 0.707358; 0.8376223; 0.734064
												KDLCNG_04145	Type II secretory pathway%2C component PulK	sXF1; sXF2; sXF3; sXF4; sXF5	no; no; no; no; no	0.1417205; 0.5611897; 0.2446118; 0.7047795; 0.4154706
												KDLCNG_04150	Type IV pilus assembly protein PilN	sXF1; sXF2; sXF3; sXF4; sXF5	no; no; no; no; no	0.2224637; 0.4940737; 0.091437; 0.6148048; 0.2841308
												KDLCNG_04155	type II secretion system protein GspM	sXF1; sXF2; sXF3; sXF4; sXF5	no; no; no; no; no	0.3363196; 0.5438858; 0.4710268; 0.6642025; 0.5438858
												KDLCNG_04160	General secretion pathway protein N	sXF1; sXF2; sXF3; sXF4; sXF5	no; no; no; no; no	0.6839665; 0.7551126; 0.8386466; 0.8678392; 0.3590376
												KDLCNG_04165	type II secretion system secretin GspD	sXF1; sXF2; sXF3; sXF4; sXF5	no; no; no; no; no	0.2412305; 0.1126405; 0.1153923; 0.3459432; 0.1126405
												KDLCNG_04170	hypothetical protein	sXF1; sXF2; sXF3; sXF4; sXF5	no; no; no; no; no	0.7767387; 0.9586797; 0.8594008; 0.9912464; 0.9577963
												KDLCNG_04175	YadA-like family protein	sXF1; sXF2; sXF3; sXF4; sXF5	no; yes; no; no; no	0.1794529; 0.0218471; 0.1163222; 0.2085704; 0.2063217
												KDLCNG_04180	alkyl hydroperoxide reductase subunit C	sXF1; sXF2; sXF3; sXF4; sXF5	no; no; no; no; no	0.2437632; 0.7137792; 0.4876309; 0.7277708; 0.4940737
												KDLCNG_04185	alkyl hydroperoxide reductase subunit F	sXF1; sXF2; sXF3; sXF4; sXF5	no; no; no; no; no	0.5332925; 0.4178693; 0.597355; 0.3384434; 0.0941255
												KDLCNG_04190	DNA-binding transcriptional regulator%2C LysR family	sXF1; sXF2; sXF3; sXF4; sXF5	no; no; no; no; no	0.6148048; 0.3104943; 0.228054; 0.6787173; 0.3104943
												KDLCNG_04195	tRNA (adenosine(37)-N6)-threonylcarbamoyltransferase complex dimerization subunit type 1 TsaB	sXF1; sXF2; sXF3; sXF4; sXF5	no; no; no; no; no	0.5758976; 0.4000542; 0.4336284; 0.6027246; 0.5465413
												KDLCNG_04200	Secreted protein	sXF1; sXF2; sXF3; sXF4; sXF5	no; no; no; no; no	0.6628777; 0.7176141; 0.6107788; 0.7390664; 0.0589528
												KDLCNG_04205	type B 50S ribosomal protein L31	sXF1; sXF2; sXF3; sXF4; sXF5	no; no; no; no; no	0.4799402; 0.5083489; 0.5083489; 0.4799402; 0.8889431
												KDLCNG_04210	citrate synthase	sXF1; sXF2; sXF3; sXF4; sXF5	no; no; no; no; no	0.3612488; 0.1326084; 0.3216916; 0.553191; 0.4287489
												KDLCNG_04215	30S ribosomal protein S9	sXF1; sXF2; sXF3; sXF4; sXF5	no; no; no; no; no	0.6615523; 0.2026159; 0.7767387; 0.938405; 0.2026159
												KDLCNG_04220	50S ribosomal protein L13	sXF1; sXF2; sXF3; sXF4; sXF5	no; no; no; no; no	0.7227055; 0.46344; 0.7060695; 0.2908119; 0.721435
												KDLCNG_04225	hypothetical protein	sXF1; sXF2; sXF3; sXF4; sXF5	no; no; no; no; no	0.9906972; 0.6349053; 0.9764179; 0.9906972; 0.9049293
												KDLCNG_04230	2-polyprenyl-3-methyl-6-methoxy-1%2C4-benzoquinone monooxygenase	sXF1; sXF2; sXF3; sXF4; sXF5	no; no; no; no; no	0.4927828; 0.1841809; 0.5946705; 0.8132079; 0.1834994
												KDLCNG_04235	adenosylmethionine decarboxylase	sXF1; sXF2; sXF3; sXF4; sXF5	no; no; no; no; no	0.0988939; 0.3953731; 0.9620818; 0.9526981; 0.0547131
												KDLCNG_04240	cAMP-activated global transcriptional regulator CRP	sXF1; sXF2; sXF3; sXF4; sXF5	no; no; no; no; no	0.7696115; 0.3331498; 0.3459432; 0.7696115; 0.6215116
												KDLCNG_04245	Bacteriocin	sXF1; sXF2; sXF3; sXF4; sXF5	no; no; no; no; no	0.4059473; 0.1417205; 0.1417205; 0.8641234; 0.2946781
												KDLCNG_04250	Bacteriocin	sXF1; sXF2; sXF3; sXF4; sXF5	no; no; no; no; no	0.4559047; 0.981709; 0.981709; 0.9094364; 0.681344
												KDLCNG_04255	hypothetical protein	sXF1; sXF2; sXF4; sXF5	no; no; no; no	0.8733079; 0.9862289; 0.8733079; 0.9887187
												KDLCNG_04260	tRNA A37 threonylcarbamoyladenosine dehydratase	sXF1; sXF2; sXF3; sXF4; sXF5	no; no; no; no; no	0.2288613; 0.6905038; 0.7378186; 0.7047795; 0.4083174
												KDLCNG_04265	hypothetical protein	sXF1; sXF2; sXF3; sXF4; sXF5	no; no; no; no; no	0.7930269; 0.9899721; 0.7930269; 0.7930269; 0.2701784
												KDLCNG_04270	Outer membrane lipoprotein SlyB	sXF1; sXF2; sXF3; sXF4; sXF5	no; no; no; no; no	0.2177558; 0.2337502; 0.3690519; 0.3942075; 0.3735551
												KDLCNG_04275	dihydrolipoyl dehydrogenase	sXF1; sXF2; sXF3; sXF4; sXF5	no; no; no; no; no	0.1996889; 0.1326084; 0.4534048; 0.4584106; 0.1021875
												KDLCNG_04280	hypothetical protein	sXF1; sXF2; sXF3; sXF4; sXF5	no; no; no; no; no	0.8229525; 0.6027246; 0.9752338; 0.7440391; 0.7538904
												KDLCNG_04285	dihydrolipoyllysine-residue succinyltransferase	sXF1; sXF2; sXF3; sXF4; sXF5	no; no; no; no; no	0.3590376; 0.2927406; 0.4035846; 0.6067519; 0.4850623
												KDLCNG_04290	2-oxoglutarate dehydrogenase E1 component	sXF1; sXF2; sXF3; sXF4; sXF5	no; no; no; no; no	0.3044975; 0.1191502; 0.6067519; 0.1368334; 0.1722206
												KDLCNG_04295	Ribosomal protein L16 Arg81 hydroxylase%2C contains JmjC domain	sXF1; sXF2; sXF3; sXF4; sXF5	no; no; no; no; no	0.6429231; 0.1230116; 0.3535454; 0.8830015; 0.6429231
												KDLCNG_04300	adenylosuccinate lyase	sXF1; sXF2; sXF3; sXF4; sXF5	no; no; no; no; no	0.4722961; 0.3623574; 0.6996062; 0.8032292; 0.5505293
												KDLCNG_04305	hypothetical protein	sXF1; sXF2; sXF3; sXF4; sXF5	no; no; no; no; no	0.5518598; 0.7563328; 0.1473202; 0.7099309; 0.9487306
												KDLCNG_04310	Fumarate hydratase class II	sXF1; sXF2; sXF3; sXF4; sXF5	no; no; no; no; no	0.5201229; 0.18282; 0.454654; 0.1126405; 0.265638
												KDLCNG_04315	Integrase	sXF1; sXF2; sXF3; sXF4; sXF5	no; no; no; no; no	0.404765; 0.0888154; 0.1953608; 0.721435; 0.5772369
												KDLCNG_04320	hypothetical protein	sXF1; sXF2; sXF3; sXF4; sXF5	no; no; no; no; no	0.9412473; 0.9228249; 0.9071996; 0.9228249; 0.9842006
												KDLCNG_04325	Phage-related protein	sXF1; sXF2; sXF3; sXF4; sXF5	no; no; no; no; no	0.7060695; 0.5960127; 0.8622447; 0.9194318; 0.7021956
												KDLCNG_04330	Tip attachment protein J domain-containing protein	sXF1; sXF2; sXF3; sXF4; sXF5	no; no; no; no; no	0.4287489; 0.2378841; 0.2378841; 0.6469252; 0.3115013
												KDLCNG_04335	Major tropism determinant N-terminal domain-containing protein	sXF1; sXF2; sXF3; sXF4; sXF5	no; no; no; no; no	0.4659633; 0.1996889; 0.4596658; 0.6575712; 0.2813005
												KDLCNG_04340	hypothetical protein	sXF1; sXF2; sXF3; sXF4; sXF5	no; no; no; no; no	0.3015287; 0.5135719; 0.3557361; 0.8650576; 0.625533
												KDLCNG_04345	Phage-related protein	sXF1; sXF2; sXF3; sXF4; sXF5	no; no; no; no; no	0.4130791; 0.6174881; 0.5758976; 0.4130791; 0.6482581
												KDLCNG_04355	Antitoxin SocA-like Panacea domain-containing protein	sXF1; sXF2; sXF3; sXF4; sXF5	no; no; no; no; no	0.8914348; 0.9980059; 0.613463; 0.3074861; 0.6000397
												KDLCNG_04360	tRNA uridine-5-carboxymethylaminomethyl(34) synthesis enzyme MnmG	sXF1; sXF2; sXF3; sXF4; sXF5	no; no; no; no; no	0.2813005; 0.1496108; 0.150188; 0.4360781; 0.2123605
												KDLCNG_04365	hypothetical protein	sXF1; sXF2; sXF3; sXF4; sXF5	no; no; no; no; no	0.4287489; 0.388408; 0.165852; 0.6268729; 0.4571569
												KDLCNG_04375	Lipoprotein	sXF1; sXF2; sXF3; sXF4; sXF5	no; no; no; no; no	0.5161894; 0.186927; 0.9372428; 0.9973386; 0.2018811
												KDLCNG_04380	hypothetical protein	sXF1; sXF2; sXF3; sXF4; sXF5	no; no; no; no; no	0.8574878; 0.1456213; 0.8457265; 0.8088012; 0.6562428
												KDLCNG_04385	hypothetical protein	sXF1; sXF2; sXF3; sXF4; sXF5	no; no; no; no; no	0.7708052; 0.3769533; 0.6575712; 0.951727; 0.9002885
												KDLCNG_04390	DUF218 domain-containing protein	sXF1; sXF2; sXF3; sXF4; sXF5	no; no; no; no; no	0.6107788; 0.1163222; 0.4697589; 0.7587668; 0.6282125
												KDLCNG_04395	lipid A hydroxylase LpxO	sXF1; sXF2; sXF3; sXF4; sXF5	no; no; no; no; no	0.6983096; 0.2766276; 0.8088012; 0.7315519; 0.3758186
												KDLCNG_04400	malonyl-ACP O-methyltransferase BioC	sXF1; sXF2; sXF3; sXF4; sXF5	no; no; no; no; no	0.7489807; 0.2463157; 0.4214803; 0.9555296; 0.2004176
												KDLCNG_04405	hypothetical protein	sXF1; sXF2; sXF3; sXF4; sXF5	no; no; no; no; no	0.6362427; 0.7779183; 0.8847173; 0.9876995; 0.5585213
												KDLCNG_04410	Microcin J25-processing protein McjB C-terminal domain-containing protein	sXF1; sXF2; sXF3; sXF4; sXF5	no; no; no; no; no	0.8555611; 0.4735668; 0.4735668; 0.9378258; 0.7551126
												KDLCNG_04415	GTP cyclohydrolase FolE2	sXF1; sXF2; sXF3; sXF4; sXF5	no; no; no; no; no	0.6575712; 0.6891986; 0.6562428; 0.6575712; 0.6931106
												KDLCNG_04420	Carbonic anhydrase or acetyltransferase%2C isoleucine patch superfamily	sXF1; sXF2; sXF3; sXF4; sXF5	no; no; no; no; no	0.6054095; 0.8065808; 0.4202749; 0.486346; 0.9166505
												KDLCNG_04425	Multidrug efflux pump subunit AcrB	sXF1; sXF2; sXF3; sXF4; sXF5	no; no; no; no; no	0.288892; 0.2775578; 0.3656956; 0.6495905; 0.2683556
												KDLCNG_04430	Multidrug efflux pump subunit AcrA (membrane-fusion protein)	sXF1; sXF2; sXF3; sXF4; sXF5	no; no; no; no; no	0.5161894; 0.0858997; 0.4012292; 0.5096531; 0.2647366
												KDLCNG_04435	NAD-specific glutamate dehydrogenase	sXF1; sXF2; sXF3; sXF4; sXF5	no; no; no; no; no	0.2966244; 0.0918169; 0.2123605; 0.5201229; 0.3405757
												KDLCNG_04440	NAD kinase	sXF1; sXF2; sXF3; sXF4; sXF5	no; no; no; no; no	0.5946705; 0.4697589; 0.357935; 0.9026256; 0.5933284
												KDLCNG_04445	5'-nucleotidase	sXF1; sXF2; sXF3; sXF4; sXF5	no; no; no; no; no	0.4672271; 0.4311853; 0.4154706; 0.7150591; 0.4786629
												KDLCNG_04450	Cupin type-2 domain-containing protein	sXF1; sXF2; sXF3; sXF4; sXF5	no; no; no; no; no	0.4621805; 0.4534048; 0.7563328; 0.9545993; 0.4697589
												KDLCNG_04455	toprim domain-containing protein	sXF1; sXF2; sXF3; sXF4; sXF5	no; no; no; no; yes	0.0880785; 0.0662884; 0.4748388; 0.8631858; 0.0212239
												KDLCNG_04460	L-ascorbate lactonase UlaG%2C metallo-beta-lactamase superfamily	sXF1; sXF2; sXF3; sXF4; sXF5	no; no; no; no; no	0.5505293; 0.3025161; 0.5718816; 0.4850623; 0.3015287
												KDLCNG_04465	DUF2461 domain-containing protein	sXF1; sXF2; sXF3; sXF4; sXF5	no; no; no; no; no	0.4214803; 0.1149297; 0.6826558; 0.9299633; 0.1149297
												KDLCNG_04470	exodeoxyribonuclease I	sXF1; sXF2; sXF3; sXF4; sXF5	no; no; no; no; no	0.6891986; 0.3826563; 0.6174881; 0.8889431; 0.2620455
												KDLCNG_04475	Integral membrane protein-like protein	sXF1; sXF2; sXF3; sXF4; sXF5	no; no; no; no; no	0.2288613; 0.3502748; 0.1112858; 0.5518598; 0.4584106
												KDLCNG_04480	hypothetical protein	sXF1; sXF2; sXF3; sXF4; sXF5	no; no; no; no; no	0.9293328; 0.7150591; 0.9531785; 0.8724053; 0.926774
												KDLCNG_04485	Na+/H+ antiporter	sXF1; sXF2; sXF3; sXF4; sXF5	no; no; no; no; no	0.5412331; 0.2232559; 0.1215513; 0.391882; 0.2611529
												KDLCNG_04490	hypothetical protein	sXF1; sXF2; sXF3; sXF4; sXF5	no; no; no; no; no	0.8132079; 0.9555296; 0.8121105; 0.8132079; 0.9550661
												KDLCNG_04495	DUF4253 domain-containing protein	sXF1; sXF2; sXF3; sXF4; sXF5	no; no; no; no; no	0.4966591; 0.3437899; 0.4311853; 0.7672172; 0.2995604
												KDLCNG_04500	hypothetical protein	sXF1; sXF2; sXF3; sXF4; sXF5	no; no; no; no; no	0.9991343; 0.9502444; 0.7290329; 0.9406861; 0.9502444
												KDLCNG_04505	ribose-5-phosphate isomerase RpiA	sXF1; sXF2; sXF3; sXF4; sXF5	no; no; no; no; no	0.3668124; 0.3712995; 0.6389163; 0.6322293; 0.3645808
												KDLCNG_04510	putative RNA-binding protein%2C contains EVE domain	sXF1; sXF2; sXF3; sXF4; sXF5	no; no; no; no; no	0.8759945; 0.2514797; 0.9389807; 0.9936142; 0.2506136
												KDLCNG_04515	5-formyltetrahydrofolate cyclo-ligase	sXF1; sXF2; sXF3; sXF4; sXF5	no; no; no; no; no	0.6375797; 0.2593743; 0.0799797; 0.6375797; 0.4684923
												KDLCNG_04525	Cell division protein ZapA%2C inhibits GTPase activity of FtsZ	sXF1; sXF2; sXF3; sXF5	no; no; no; no	0.7034882; 0.3237556; 0.9123667; 0.5319717
												KDLCNG_04530	TIGR02449 family protein	sXF1; sXF2; sXF3; sXF4; sXF5	no; no; no; no; no	0.9963635; 0.6891986; 0.91309; 0.8947059; 0.5960127
												KDLCNG_04535	UPF0149 protein PD_0802	sXF1; sXF2; sXF3; sXF4; sXF5	no; no; no; no; no	0.6040671; 0.4902044; 0.3502748; 0.9261251; 0.4889171
												KDLCNG_04540	Xaa-Pro aminopeptidase	sXF1; sXF2; sXF3; sXF4; sXF5	no; yes; no; no; no	0.1996889; 0.0088279; 0.1696498; 0.151348; 0.2412305
												KDLCNG_04545	Nudix hydrolase domain-containing protein	sXF1; sXF2; sXF3; sXF4; sXF5	no; no; no; no; no	0.2841308; 0.2488878; 0.2004176; 0.1982379; 0.402406
												KDLCNG_04550	Nitroreductase	sXF1; sXF2; sXF3; sXF4; sXF5	no; yes; no; no; no	0.9138095; 0.0481053; 0.9921445; 0.4166691; 0.613463
												KDLCNG_04555	DUF1631 domain-containing protein	sXF1; sXF2; sXF3; sXF4; sXF5	no; no; no; no; no	0.5425591; 0.2353973; 0.3838028; 0.18282; 0.6349053
												KDLCNG_04560	hypothetical protein	sXF1; sXF2; sXF3; sXF4; sXF5	no; no; no; no; no	0.8506855; 0.6760865; 0.981709; 0.7636089; 0.9173514
												KDLCNG_04565	hypothetical protein	sXF1; sXF2; sXF3; sXF4; sXF5	no; no; no; no; no	0.707358; 0.5571879; 0.9531785; 0.9736916; 0.5558551
												KDLCNG_04570	hypothetical protein	sXF1; sXF2; sXF3; sXF4; sXF5	no; no; no; no; no	0.7047795; 0.7826122; 0.7964519; 0.8516673; 0.5758976
												KDLCNG_04575	hypothetical protein	sXF1; sXF2; sXF3; sXF4; sXF5	no; no; no; no; no	0.7112151; 0.800981; 0.7477483; 0.9947635; 0.9214788
												KDLCNG_04580	Transmembrane protein	sXF1; sXF2; sXF3; sXF4; sXF5	no; no; no; no; no	0.8229525; 0.5491993; 0.4876309; 0.6878922; 0.5319717
												KDLCNG_04585	Metal-sulfur cluster biosynthetic enzyme	sXF1; sXF2; sXF3; sXF4; sXF5	no; no; no; no; no	0.404765; 0.1639792; 0.4118859; 0.4953658; 0.4496662
												KDLCNG_04590	branched-chain amino acid aminotransferase	sXF1; sXF2; sXF3; sXF4; sXF5	no; no; no; no; no	0.5057436; 0.3320975; 0.1484618; 0.8733079; 0.3792286
												KDLCNG_04595	DNA-binding transcriptional regulator Fis	sXF1; sXF2; sXF3; sXF4; sXF5	no; no; no; no; no	0.8864185; 0.1890078; 0.3216916; 0.721435; 0.1883122
												KDLCNG_04600	DUF3426 domain-containing protein	sXF1; sXF2; sXF3; sXF4; sXF5	no; no; no; no; no	0.9293328; 0.7009016; 0.6228523; 0.9526981; 0.1456213
												KDLCNG_04605	Transcriptional regulator%2C contains XRE-family HTH domain	sXF1; sXF2; sXF3; sXF4; sXF5	no; no; no; no; no	0.8110103; 0.6575712; 0.7150591; 0.7998528; 0.6694931
												KDLCNG_04610	hypothetical protein	sXF1; sXF2; sXF3; sXF4; sXF5	no; no; no; no; no	0.2004176; 0.6442576; 0.1855499; 0.7837796; 0.1748228
												KDLCNG_04615	O-antigen ligase	sXF1; sXF2; sXF3; sXF4; sXF5	no; no; no; no; no	0.3758186; 0.120586; 0.1320881; 0.6495905; 0.2387175
												KDLCNG_04620	Glycosyltransferase involved in cell wall bisynthesis	sXF1; sXF2; sXF3; sXF4; sXF5	no; no; no; no; no	0.391882; 0.3196362; 0.5174996; 0.6681717; 0.4722961
												KDLCNG_04625	CDP-glycerol glycerophosphotransferase%2C TagB/SpsB family	sXF1; sXF2; sXF3; sXF4; sXF5	no; no; no; no; no	0.4966591; 0.2558436; 0.6188295; 0.9187421; 0.4559047
												KDLCNG_04630	GTP cyclohydrolase II RibA	sXF1; sXF2; sXF3; sXF4; sXF5	no; no; no; no; no	0.3481049; 0.265638; 0.4621805; 0.4459414; 0.2576046
												KDLCNG_04635	hypothetical protein	sXF2; sXF3	no; no	0.1220364; 0.2224637
												KDLCNG_04640	Thioredoxin	sXF1; sXF2; sXF3; sXF4; sXF5	no; no; no; no; no	0.2647366; 0.2420726; 0.3907221; 0.486346; 0.534614
												KDLCNG_04645	hypothetical protein	sXF1; sXF2; sXF3; sXF4; sXF5	no; no; no; no; no	0.999276; 0.8987119; 0.6335675; 0.9992079; 0.8979181
												KDLCNG_04650	hypothetical protein	sXF1; sXF2; sXF3; sXF4; sXF5	no; yes; yes; no; no	0.204092; 0.0478908; 0.0410885; 0.6509222; 0.288892
												KDLCNG_04655	ribonuclease R	sXF1; sXF2; sXF3; sXF4; sXF5	no; no; no; no; no	0.1627402; 0.1946467; 0.1664801; 0.7302933; 0.1201058
												KDLCNG_04660	23S rRNA (guanosine(2251)-2'-O)-methyltransferase RlmB	sXF1; sXF2; sXF3; sXF4; sXF5	no; no; no; no; no	0.2446118; 0.0618495; 0.2593743; 0.7086451; 0.0844734
												KDLCNG_04665	Carbonic anhydrase or acetyltransferase%2C isoleucine patch superfamily	sXF1; sXF2; sXF3; sXF4; sXF5	no; no; no; no; no	0.7060695; 0.2775578; 0.6760865; 0.8314098; 0.448423
												KDLCNG_04670	GTP cyclohydrolase I FolE	sXF1; sXF2; sXF3; sXF4; sXF5	no; no; no; no; no	0.6174881; 0.39771; 0.5678689; 0.6615523; 0.660226
												KDLCNG_04675	hypothetical protein	sXF2; sXF5	no; no	0.8186511; 0.8175684
												KDLCNG_04680	Surface protein	sXF1; sXF2; sXF3; sXF4; sXF5	no; yes; yes; no; no	0.0516568; 0.0394399; 0.0481053; 0.0551974; 0.1876185
												KDLCNG_04685	Membrane protein AmpE required for beta-lactamase induction	sXF1; sXF2; sXF3; sXF4; sXF5	no; no; no; no; no	0.4697589; 0.3216916; 0.4559047; 0.084828; 0.2523481
												KDLCNG_04690	Uncharacterized membrane protein YccC	sXF1; sXF2; sXF3; sXF4; sXF5	no; no; no; no; no	0.3826563; 0.2523481; 0.5825971; 0.0941255; 0.2193166
												KDLCNG_04695	hypothetical protein	sXF1; sXF2; sXF3; sXF4; sXF5	no; no; no; no; no	0.5505293; 0.8110103; 0.8345302; 0.9286987; 0.5491993
												KDLCNG_04700	hypothetical protein	sXF1; sXF2; sXF3; sXF4; sXF5	no; no; no; no; no	0.9835489; 0.6774024; 0.9812252; 0.9412473; 0.7403124
												KDLCNG_04705	Phosphoribosylamine--glycine ligase	sXF1; sXF2; sXF3; sXF4; sXF5	no; no; no; no; no	0.5585213; 0.7648139; 0.5319717; 0.4178693; 0.2131249
												KDLCNG_04710	bifunctional phosphoribosylaminoimidazolecarboxamide formyltransferase/IMP cyclohydrolase	sXF1; sXF2; sXF3; sXF4; sXF5	no; no; no; no; no	0.2378841; 0.3015287; 0.2085704; 0.6121209; 0.1121874
												KDLCNG_04715	hypothetical protein	sXF1; sXF2; sXF3; sXF5	no; no; no; no	0.9964281; 0.9752338; 0.9858405; 0.990837
												KDLCNG_04720	Phage-related protein	sXF1; sXF2; sXF3; sXF4; sXF5	no; no; no; no; no	0.6878922; 0.3656956; 0.8186511; 0.6201706; 0.3373805
												KDLCNG_04725	tRNA(Leu) C34 or U34 (ribose-2'-O)-methylase TrmL%2C contains SPOUT domain	sXF1; sXF2; sXF3; sXF4; sXF5	no; no; no; no; no	0.8555611; 0.7538904; 0.9342737; 0.8565261; 0.4927828
												KDLCNG_04730	DUF4156 domain-containing protein	sXF1; sXF2; sXF3; sXF4; sXF5	no; no; no; no; no	0.7060695; 0.826147; 0.2729291; 0.7060695; 0.5611897
												KDLCNG_04735	3-oxoacyl-ACP synthase III	sXF1; sXF2; sXF3; sXF4; sXF5	no; no; no; no; no	0.4059473; 0.6800311; 0.3634681; 0.5005458; 0.6107788
												KDLCNG_04740	site-specific DNA-methyltransferase (adenine-specific)	sXF1; sXF2; sXF3; sXF4; sXF5	no; no; no; no; no	0.4534048; 0.256723; 0.288892; 0.2403906; 0.2446118
												KDLCNG_04745	hypothetical protein	sXF2; sXF5	no; no	0.910909; 0.6509222
												KDLCNG_04750	Superfamily II DNA or RNA helicase	sXF1; sXF2; sXF3; sXF4; sXF5	no; no; no; no; no	0.18282; 0.2729291; 0.1191502; 0.1496108; 0.0895577
												KDLCNG_04755	2-succinyl-6-hydroxy-2%2C4-cyclohexadiene-1-carboxylate synthase MenH and related esterases%2C alpha/beta hydrolase fold	sXF1; sXF2; sXF3; sXF4; sXF5	no; no; no; no; no	0.2956502; 0.4083174; 0.1633588; 0.7837796; 0.3861015
												KDLCNG_04760	Uncharacterized protein YkgJ%2C contains CxxCxxCC motif	sXF1; sXF2; sXF3; sXF4; sXF5	no; no; no; no; no	0.4154706; 0.288892; 0.3668124; 0.4812188; 0.3930438
												KDLCNG_04765	NAD+ synthase	sXF1; sXF2; sXF3; sXF4; sXF5	no; no; no; no; no	0.1496108; 0.1331305; 0.0906812; 0.4471814; 0.1590692
												KDLCNG_04770	glycine--tRNA ligase subunit alpha	sXF1; sXF2; sXF3; sXF4; sXF5	no; no; no; no; no	0.2454627; 0.5266969; 0.0877121; 0.5518598; 0.4336284
												KDLCNG_04775	Glycine--tRNA ligase beta subunit	sXF1; sXF2; sXF3; sXF4; sXF5	no; no; no; no; no	0.454654; 0.1652258; 0.0660029; 0.5070457; 0.3942075
												KDLCNG_04780	DUF6216 domain-containing protein	sXF1; sXF2; sXF3; sXF4; sXF5	no; no; no; no; no	0.5148802; 0.39771; 0.681344; 0.7696115; 0.4710268
												KDLCNG_04785	Periplasmic protein TonB%2C links inner and outer membranes	sXF1; sXF2; sXF3; sXF4; sXF5	no; yes; no; no; no	0.4509109; 0.0130246; 0.2412305; 0.6362427; 0.3395085
												KDLCNG_04790	glutathione synthase	sXF1; sXF2; sXF3; sXF4; sXF5	no; no; no; no; no	0.3645808; 0.4876309; 0.3535454; 0.7672172; 0.404765
												KDLCNG_04795	DNA-binding response regulator%2C OmpR family%2C contains REC and winged-helix (wHTH) domain	sXF1; sXF2; sXF3; sXF4; sXF5	no; no; no; no; no	0.3623574; 0.658899; 0.8914348; 0.6201706; 0.6535838
												KDLCNG_04800	Chemotaxis signal transduction protein CheW	sXF1; sXF2; sXF3; sXF4; sXF5	no; no; no; no; no	0.6721332; 0.6241928; 0.7252414; 0.8795267; 0.4559047
												KDLCNG_04805	Methyl-accepting chemotaxis protein (MCP)	sXF1; sXF2; sXF3; sXF4; sXF5	no; no; no; no; no	0.3965406; 0.1548724; 0.237053; 0.8669155; 0.1946467
												KDLCNG_04810	Two-component response regulator%2C PleD family%2C consists of two REC domains and a diguanylate cyclase (GGDEF) domain	sXF1; sXF2; sXF3; sXF4; sXF5	no; no; no; no; no	0.3247908; 0.2345727; 0.0945151; 0.6094366; 0.2296707
												KDLCNG_04815	Chemotaxis response regulator CheB%2C contains REC and protein-glutamate methylesterase domains	sXF1; sXF2; sXF3; sXF4; sXF5	no; no; no; no; no	0.4621805; 0.1925167; 0.1748228; 0.4609224; 0.4397648
												KDLCNG_04820	Chemotaxis protein CheW	sXF1; sXF2; sXF3; sXF4; sXF5	no; no; no; no; no	0.5399078; 0.7489807; 0.6642025; 0.9274193; 0.7477483
												KDLCNG_04825	amidophosphoribosyltransferase	sXF1; sXF2; sXF3; sXF4; sXF5	no; no; no; no; no	0.5745586; 0.2123605; 0.2514797; 0.8376223; 0.534614
												KDLCNG_04830	Colicin V production protein	sXF1; sXF2; sXF3; sXF4; sXF5	no; no; no; no; no	0.8641234; 0.8437199; 0.7987218; 0.91309; 0.8240204
												KDLCNG_04835	Cell division protein DedD (periplasmic protein involved in septation)	sXF1; sXF2; sXF3; sXF4; sXF5	no; no; no; no; no	0.7290329; 0.414274; 0.9064465; 0.9620818; 0.4130791
												KDLCNG_04840	bifunctional tetrahydrofolate synthase/dihydrofolate synthase	sXF1; sXF2; sXF3; sXF4; sXF5	no; no; no; no; no	0.1456213; 0.1883122; 0.098085; 0.3758186; 0.2078188
												KDLCNG_04845	VirK protein	sXF1; sXF2; sXF3; sXF4; sXF5	no; no; no; no; no	0.5545228; 0.9002885; 0.8516673; 0.9988277; 0.899502
												KDLCNG_04850	peptidyl-dipeptidase Dcp	sXF1; sXF2; sXF3; sXF4; sXF5	no; no; no; no; no	0.5412331; 0.2766276; 0.6080943; 0.6349053; 0.1735178
												KDLCNG_04855	Bacterial nucleoid DNA-binding protein IHF-alpha	sXF1; sXF2; sXF3; sXF4; sXF5	no; no; no; no; no	0.6852762; 0.7034882; 0.7719966; 0.9967961; 0.613463
												KDLCNG_04860	Secreted protein	sXF1; sXF2; sXF3; sXF4; sXF5	no; no; no; no; no	0.9783868; 0.6375797; 0.9656635; 0.9992427; 0.6375797
												KDLCNG_04865	Phage-related protein	sXF2; sXF4; sXF5	no; no; no	0.8714991; 0.9994507; 0.8705894
												KDLCNG_04870	Calcium/calmodulin-dependent protein kinase II association-domain domain-containing protein	sXF1; sXF2; sXF3; sXF4; sXF5	no; no; no; no; no	0.9856431; 0.2813005; 0.8396677; 0.9809797; 0.5031425
												KDLCNG_04875	Peptide methionine sulfoxide reductase MsrA	sXF1; sXF2; sXF3; sXF4; sXF5	no; no; no; no; no	0.597355; 0.1153923; 0.6000397; 0.553191; 0.5518598
												KDLCNG_04880	Na+/H+-dicarboxylate symporter	sXF1; sXF2; sXF3; sXF4; sXF5	no; no; no; no; no	0.2956502; 0.2937083; 0.1560621; 0.5785765; 0.351363
												KDLCNG_04885	transketolase	sXF1; sXF2; sXF3; sXF4; sXF5	no; no; no; no; no	0.2898508; 0.1417205; 0.1967952; 0.7731857; 0.2403906
												KDLCNG_04890	16S rRNA (guanine(527)-N(7))-methyltransferase RsmG	sXF1; sXF2; sXF3; sXF4; sXF5	no; no; no; no; no	0.3104943; 0.1566598; 0.2011483; 0.6575712; 0.1787855
												KDLCNG_04895	Phosphopantetheinyl transferase	sXF1; sXF2; sXF3; sXF4; sXF5	no; no; no; no; no	0.2898508; 0.3310472; 0.3405757; 0.7575508; 0.6628777
												KDLCNG_04900	exodeoxyribonuclease III	sXF1; sXF2; sXF3; sXF4; sXF5	no; no; no; no; no	0.7826122; 0.6335675; 0.7415565; 0.7034882; 0.1473202
												KDLCNG_04905	hypothetical protein	sXF1; sXF2; sXF3; sXF4; sXF5	no; no; no; no; no	0.3384434; 0.2248466; 0.5385833; 0.7575508; 0.0776479
												KDLCNG_04910	hypothetical protein	sXF1; sXF2; sXF3; sXF4; sXF5	no; no; no; no; no	0.8164826; 0.3645808; 0.9010712; 0.7551126; 0.4584106
												KDLCNG_04915	hypothetical protein	sXF1; sXF2; sXF3; sXF4; sXF5	no; no; no; no; no	0.7563328; 0.7502112; 0.4786629; 0.6734519; 0.2018811
												KDLCNG_04920	hypothetical protein	sXF1; sXF2; sXF3; sXF4; sXF5	no; no; no; no; no	0.9789257; 0.9582396; 0.9717477; 0.9406861; 0.9471854
												KDLCNG_04925	carboxylating nicotinate-nucleotide diphosphorylase	sXF1; sXF2; sXF3; sXF4; sXF5	no; no; no; no; no	0.2803615; 0.3145357; 0.1051465; 0.752666; 0.440997
												KDLCNG_04930	L-aspartate oxidase	sXF1; sXF2; sXF3; sXF4; sXF5	no; no; no; no; no	0.5825971; 0.2674475; 0.4287489; 0.4447029; 0.3015287
												KDLCNG_04935	quinolinate synthase NadA	sXF1; sXF2; sXF3; sXF4; sXF5	no; no; no; no; no	0.2683556; 0.5031425; 0.2162037; 0.3601421; 0.4621805
												KDLCNG_04940	Superoxide dismutase	sXF1; sXF2; sXF3; sXF4; sXF5	no; no; no; no; no	0.2908119; 0.613463; 0.3405757; 0.9671738; 0.3953731
												KDLCNG_04945	trp operon repressor	sXF1; sXF2; sXF3; sXF4; sXF5	no; no; no; no; no	0.9559896; 0.8386466; 0.9781134; 0.9856431; 0.8396677
												KDLCNG_04950	NADPH-dependent FMN reductase-like domain-containing protein	sXF1; sXF2; sXF3; sXF4; sXF5	no; no; no; no; no	0.58662; 0.2387175; 0.2387175; 0.6241928; 0.2185351
												KDLCNG_04955	TenA/THI-4 protein	sXF1; sXF2; sXF3; sXF4; sXF5	no; no; no; no; no	0.8314098; 0.5986973; 0.9531785; 0.2514797; 0.9487306
												KDLCNG_04960	N-acetyltransferase domain-containing protein	sXF1; sXF2; sXF3; sXF4; sXF5	no; no; no; no; no	0.6957126; 0.5188108; 0.910909; 0.9248161; 0.4889171
												KDLCNG_04965	Coenzyme F390 synthetase	sXF1; sXF2; sXF3; sXF5	no; no; no; no	0.8565261; 0.7099309; 0.9671738; 0.8555611
												KDLCNG_04970	phenylacetate--CoA ligase family protein	sXF1; sXF2; sXF3; sXF4; sXF5	no; no; no; no; no	0.7563328; 0.6996062; 0.8506855; 0.8687595; 0.5758976
												KDLCNG_04975	Phenylacetate-coenzyme A ligase (Phenylacetyl-CoA ligase) (PA-CoA ligase)	sXF1; sXF2; sXF3; sXF4; sXF5	no; no; no; no; no	0.6228523; 0.7636089; 0.7060695; 0.9668008; 0.56386
												KDLCNG_04980	Anthranilate/para-aminobenzoate synthase component II (glutamine amidotransferase)	sXF1; sXF2; sXF3; sXF4; sXF5	no; no; no; no; no	0.9717477; 0.826147; 0.9778375; 0.8555611; 0.5919864
												KDLCNG_04985	Anthranilate synthase component I family protein	sXF1; sXF2; sXF3; sXF4; sXF5	no; no; no; no; no	0.7452774; 0.6509222; 0.9086945; 0.7551126; 0.4697589
												KDLCNG_04990	Anthranilate/para-aminobenzoate synthases component I	sXF1; sXF2; sXF3; sXF4; sXF5	no; no; no; no; no	0.5812567; 0.5031425; 0.3196362; 0.5812567; 0.5161894
												KDLCNG_04995	hypothetical protein	sXF1; sXF2; sXF3; sXF4; sXF5	no; no; no; no; no	0.7315519; 0.7137792; 0.720163; 0.8043492; 0.6201706
												KDLCNG_05000	3'->5' ssDNA/RNA exonuclease TatD	sXF1; sXF2; sXF3; sXF4; sXF5	no; no; no; no; no	0.2514797; 0.2976009; 0.2747739; 0.7403124; 0.1389878
												KDLCNG_05005	hypothetical protein	sXF2; sXF3; sXF4; sXF5	no; no; no; no	0.9456085; 0.91309; 0.9995233; 0.9781134
												KDLCNG_05010	5-methylcytosine-specific restriction endonuclease McrA	sXF1; sXF2; sXF3; sXF4; sXF5	no; no; no; no; no	0.7611922; 0.5306518; 0.9461377; 0.8714991; 0.5306518
												KDLCNG_05015	Late embryogenesis abundant protein LEA-2 subgroup domain-containing protein	sXF1; sXF2; sXF3; sXF4; sXF5	no; no; no; no; no	0.5812567; 0.6027246; 0.5625246; 0.8345302; 0.1086181
												KDLCNG_05020	signal recognition particle-docking protein FtsY	sXF1; sXF2; sXF3; sXF4; sXF5	no; no; no; no; no	0.4773869; 0.5839379; 0.4397648; 0.7086451; 0.54787
												KDLCNG_05025	A/G-specific adenine glycosylase	sXF1; sXF2; sXF3; sXF4; sXF5	no; no; no; no; no	0.7987218; 0.5785765; 0.7477483; 0.8143024; 0.5293327
												KDLCNG_05030	oxidative damage protection protein	sXF1; sXF2; sXF3; sXF4; sXF5	no; no; no; no; no	0.7290329; 0.2803615; 0.8054664; 0.7290329; 0.2794247
												KDLCNG_05035	DUF2726 domain-containing protein	sXF1; sXF2; sXF3; sXF4; sXF5	no; no; no; no; no	0.8365948; 0.8314098; 0.878649; 0.9086945; 0.8355641
												KDLCNG_05040	YebC/PmpR family DNA-binding transcriptional regulator	sXF1; sXF2; sXF3; sXF4; sXF5	no; no; no; no; no	0.3279094; 0.4748388; 0.3084866; 0.9568996; 0.4735668
												KDLCNG_05045	crossover junction endodeoxyribonuclease RuvC	sXF1; sXF2; sXF3; sXF4; sXF5	no; no; no; no; no	0.3437899; 0.3612488; 0.4299663; 0.8032292; 0.1646015
												KDLCNG_05050	Holliday junction branch migration protein RuvA	sXF1; sXF2; sXF3; sXF4; sXF5	no; no; no; no; no	0.6389163; 0.2201001; 0.2437632; 0.2018811; 0.3094894
												KDLCNG_05055	potassium uptake protein	sXF1; sXF2; sXF3; sXF4; sXF5	no; no; no; no; no	0.2602625; 0.2018811; 0.3352609; 0.6774024; 0.2011483
												KDLCNG_05060	Holliday junction branch migration DNA helicase RuvB	sXF1; sXF2; sXF3; sXF4; sXF5	no; no; no; no; no	0.1379071; 0.1814672; 0.1158564; 0.2078188; 0.2131249
												KDLCNG_05065	tol-pal system-associated acyl-CoA thioesterase	sXF1; sXF2; sXF3; sXF4; sXF5	no; no; no; no; no	0.3838028; 0.5651959; 0.658899; 0.8386466; 0.7302933
												KDLCNG_05070	protein TolQ	sXF1; sXF2; sXF3; sXF4; sXF5	no; no; no; no; no	0.6839665; 0.534614; 0.3405757; 0.6161465; 0.5758976
												KDLCNG_05075	protein TolR	sXF1; sXF2; sXF3; sXF4; sXF5	no; no; no; no; no	0.8855697; 0.8110103; 0.8631858; 0.7465138; 0.7779183
												KDLCNG_05080	cell envelope integrity protein TolA	sXF1; sXF2; sXF3; sXF4; sXF5	no; no; no; no; no	0.3895641; 0.1989624; 0.2674475; 0.7315519; 0.2256452
												KDLCNG_05085	Tol-Pal system beta propeller repeat protein TolB	sXF1; sXF2; sXF3; sXF4; sXF5	no; no; no; no; no	0.2692659; 0.2488878; 0.2523481; 0.5425591; 0.2497496
												KDLCNG_05090	peptidoglycan-associated lipoprotein Pal	sXF1; sXF2; sXF3; sXF4; sXF5	no; no; no; no; no	0.402406; 0.7465138; 0.5319717; 0.5174996; 0.7636089
												KDLCNG_05095	tol-pal system protein YbgF	sXF1; sXF2; sXF3; sXF4; sXF5	no; no; no; no; no	0.7837796; 0.3872538; 0.7624016; 0.7861067; 0.3872538
												KDLCNG_05100	Organic radical activating enzyme NrdG/QueE	sXF1; sXF2; sXF3; sXF4; sXF5	no; no; no; no; no	0.4571569; 0.7599805; 0.5399078; 0.5412331; 0.4837799
												KDLCNG_05105	2%2C3-diphosphoglycerate-dependent phosphoglycerate mutase	sXF1; sXF2; sXF3; sXF4; sXF5	no; no; no; no; no	0.7636089; 0.4672271; 0.9010712; 0.6241928; 0.4953658
												KDLCNG_05110	deoxyribonuclease V	sXF1; sXF2; sXF3; sXF4; sXF5	no; no; no; no; no	0.7489807; 0.4812188; 0.707358; 0.819731; 0.4812188
												KDLCNG_05115	Dipeptide/tripeptide permease	sXF1; sXF2; sXF3; sXF4; sXF5	no; no; no; no; no	0.5598553; 0.4287489; 0.4471814; 0.6905038; 0.443466
												KDLCNG_05120	Thioredoxin/glutathione peroxidase BtuE%2C reduces lipid peroxides	sXF1; sXF2; sXF3; sXF4; sXF5	no; no; no; no; no	0.3735551; 0.6774024; 0.6107788; 0.8099072; 0.3384434
												KDLCNG_05125	Flavodoxin/ferredoxin--NADP reductase	sXF1; sXF2; sXF3; sXF4; sXF5	no; no; no; no; no	0.4238964; 0.7009016; 0.721435; 0.8506855; 0.1735178
												KDLCNG_05130	phosphomethylpyrimidine synthase ThiC	sXF1; sXF2; sXF3; sXF4; sXF5	no; no; no; no; no	0.597355; 0.27201; 0.3005435; 0.3094894; 0.27201
												KDLCNG_05135	Dipeptidyl-peptidase	sXF1; sXF2; sXF3; sXF4; sXF5	no; yes; no; no; yes	0.0834172; 0.0255827; 0.2917751; 0.3320975; 0.0145431
												KDLCNG_05140	Broad specificity phosphatase PhoE	sXF1; sXF2; sXF3; sXF4; sXF5	no; no; no; no; no	0.4534048; 0.3838028; 0.7252414; 0.9324484; 0.4521571
												KDLCNG_05145	Phage-related protein	sXF1; sXF2; sXF3; sXF4; sXF5	no; no; no; no; no	0.3568345; 0.4238964; 0.6000397; 0.3568345; 0.4226875
												KDLCNG_05150	hypothetical protein	sXF1; sXF2; sXF3; sXF4; sXF5	no; no; no; no; no	0.8447249; 0.3746858; 0.8930777; 0.9996068; 0.3735551
												KDLCNG_05155	hypothetical protein	sXF1; sXF2; sXF3; sXF4; sXF5	no; no; no; no; no	0.9740057; 0.9564463; 0.8076924; 0.9740057; 0.9586797
												KDLCNG_05160	hypothetical protein	sXF1; sXF2; sXF3; sXF4; sXF5	no; no; no; no; no	0.2437632; 0.8963194; 0.3872538; 0.2917751; 0.8376223
												KDLCNG_05165	hypothetical protein	sXF1; sXF2; sXF3; sXF4; sXF5	no; no; no; no; no	0.9456085; 0.8979181; 0.9101745; 0.9573496; 0.8971206
												KDLCNG_05170	hypothetical protein	sXF1; sXF2; sXF3; sXF4; sXF5	no; no; no; no; no	0.6760865; 0.7034882; 0.4722961; 0.6760865; 0.9522142
												KDLCNG_05175	hypothetical protein	sXF1; sXF2; sXF3; sXF4; sXF5	no; no; no; no; no	0.9123667; 0.8293139; 0.8054664; 0.9123667; 0.8282614
												KDLCNG_05180	Replication initiation factor	sXF1; sXF2; sXF3; sXF4; sXF5	no; no; no; no; no	0.2248466; 0.265638; 0.1975155; 0.2729291; 0.39771
												KDLCNG_05185	Single-stranded DNA-binding protein	sXF1; sXF2; sXF3; sXF4; sXF5	no; no; no; no; no	0.4521571; 0.1191502; 0.1235016; 0.4850623; 0.5005458
												KDLCNG_05190	Phage-related membrane protein	sXF1; sXF2; sXF3; sXF4; sXF5	no; no; no; no; no	0.6905038; 0.3104943; 0.3104943; 0.9906972; 0.6905038
												KDLCNG_05195	Phage-related protein	sXF1; sXF2; sXF3; sXF4; sXF5	no; no; no; no; no	0.6215116; 0.4559047; 0.4559047; 0.5651959; 0.4773869
												KDLCNG_05200	Phage-related protein	sXF1; sXF2; sXF3; sXF4; sXF5	no; yes; no; no; no	0.1279868; 0.0038583; 0.109945; 0.534614; 0.0855411
												KDLCNG_05205	DUF2523 domain-containing protein	sXF1; sXF2; sXF3; sXF4; sXF5	no; no; no; no; no	0.3125106; 0.2085704; 0.351363; 0.4202749; 0.2540915
												KDLCNG_05210	Zona occludens toxin N-terminal domain-containing protein	sXF1; sXF2; sXF3; sXF4; sXF5	no; no; no; no; no	0.5005458; 0.2420726; 0.1814672; 0.6161465; 0.454654
												KDLCNG_05215	DUF1640 domain-containing protein	sXF1; sXF2; sXF3; sXF4; sXF5	no; no; no; no; no	0.7427988; 0.3849512; 0.8650576; 0.7941712; 0.5438858
												KDLCNG_05220	Phage-related protein	sXF1; sXF2; sXF3; sXF4; sXF5	no; no; no; no; no	0.3320975; 0.1038695; 0.4130791; 0.9608304; 0.0952985
												KDLCNG_05225	Phage-related protein	sXF1; sXF2; sXF3; sXF4; sXF5	no; no; no; no; no	0.8110103; 0.1939346; 0.7624016; 0.8121105; 0.4397648
												KDLCNG_05230	hypothetical protein	sXF1; sXF2; sXF3; sXF4; sXF5	no; no; no; no; no	0.7403124; 0.7277708; 0.5491993; 0.858446; 0.707358
												KDLCNG_05235	hypothetical protein	sXF1; sXF2; sXF3; sXF4; sXF5	no; yes; no; no; yes	0.7790954; 0.0134237; 0.2093242; 0.9693476; 0.0134237
												KDLCNG_05240	hypothetical protein	sXF1; sXF2; sXF5	no; no; no	0.9931881; 0.6694931; 0.6694931
												KDLCNG_05245	hypothetical protein	sXF1; sXF2; sXF3; sXF4; sXF5	no; no; no; no; no	0.964498; 0.9935098; 0.9986421; 0.9895158; 0.9637054
												KDLCNG_05250	hypothetical protein	sXF1; sXF2; sXF3; sXF4; sXF5	no; no; no; no; no	0.8208078; 0.5545228; 0.9286987; 0.8208078; 0.6282125
												KDLCNG_05255	Replication initiation factor	sXF1; sXF2; sXF3; sXF4; sXF5	no; no; no; no; no	0.2248466; 0.265638; 0.1975155; 0.2729291; 0.39771
												KDLCNG_05260	Single-stranded DNA-binding protein	sXF1; sXF2; sXF3; sXF4; sXF5	no; no; no; no; no	0.4521571; 0.1191502; 0.1235016; 0.4850623; 0.5005458
												KDLCNG_05265	Phage-related membrane protein	sXF1; sXF2; sXF3; sXF4; sXF5	no; no; no; no; no	0.6905038; 0.3104943; 0.3104943; 0.9906972; 0.6905038
												KDLCNG_05270	Phage-related protein	sXF1; sXF2; sXF3; sXF4; sXF5	no; no; no; no; no	0.6215116; 0.4559047; 0.4559047; 0.5651959; 0.4773869
												KDLCNG_05275	Phage-related protein	sXF1; sXF2; sXF3; sXF4; sXF5	no; yes; no; no; no	0.1279868; 0.0038583; 0.109945; 0.534614; 0.0855411
												KDLCNG_05280	DUF2523 domain-containing protein	sXF1; sXF2; sXF3; sXF4; sXF5	no; no; no; no; no	0.3125106; 0.2085704; 0.351363; 0.4202749; 0.2540915
												KDLCNG_05285	Zona occludens toxin N-terminal domain-containing protein	sXF1; sXF2; sXF3; sXF4; sXF5	no; no; no; no; no	0.5005458; 0.2420726; 0.1814672; 0.6161465; 0.454654
												KDLCNG_05290	DUF1640 domain-containing protein	sXF1; sXF2; sXF3; sXF4; sXF5	no; no; no; no; no	0.7427988; 0.3849512; 0.8650576; 0.7941712; 0.5438858
												KDLCNG_05295	hypothetical protein	sXF1; sXF2; sXF3; sXF5	no; no; no; no	0.7124979; 0.7452774; 0.6747697; 0.7124979
												KDLCNG_05300	Phage-related protein	sXF1; sXF2; sXF3; sXF4; sXF5	no; no; no; no; no	0.8240204; 0.5705436; 0.58662; 0.7755568; 0.7538904
												KDLCNG_05305	Zona occludens toxin N-terminal domain-containing protein	sXF1; sXF2; sXF3; sXF4; sXF5	no; no; no; no; no	0.2004176; 0.4106946; 0.0564248; 0.204092; 0.4659633
												KDLCNG_05310	zonular occludens toxin domain-containing protein	sXF2; sXF3; sXF4; sXF5	no; no; no; no	0.9946747; 0.9944935; 0.8293139; 0.9324484
												KDLCNG_05315	Minor coat protein	sXF1; sXF2; sXF3; sXF4; sXF5	no; no; no; no; no	0.6174881; 0.2584883; 0.1821426; 0.8751025; 0.6174881
												KDLCNG_05320	Phage-related protein	sXF1; sXF2; sXF3; sXF4; sXF5	no; no; no; no; no	0.228054; 0.1336543; 0.2177558; 0.6282125; 0.2506136
												KDLCNG_05325	Capsid protein	sXF1; sXF2; sXF3; sXF5	no; no; no; no	0.9986136; 0.938405; 0.9839856; 0.938405
												KDLCNG_05330	Phage-related protein	sXF1; sXF2; sXF3; sXF4; sXF5	no; no; no; no; no	0.8777678; 0.9194318; 0.9439998; 0.9123667; 0.8795267
												KDLCNG_05335	Single-stranded DNA-binding protein	sXF1; sXF2; sXF3; sXF4; sXF5	no; no; no; no; no	0.9002885; 0.2738504; 0.2822417; 0.7837796; 0.2532187
												KDLCNG_05340	Replication initiation factor	sXF1; sXF2; sXF3; sXF4; sXF5	no; no; no; no; no	0.2638374; 0.3115013; 0.228054; 0.3175895; 0.1728682
												KDLCNG_05345	hypothetical protein	sXF1; sXF2; sXF3; sXF4; sXF5	no; no; no; no; no	0.9932968; 0.7672172; 0.9864199; 0.9979261; 0.7672172
												KDLCNG_05350	hypothetical protein	sXF1; sXF2; sXF3; sXF4; sXF5	no; no; no; no; no	0.6760865; 0.7034882; 0.4722961; 0.6760865; 0.9522142
												KDLCNG_05355	hypothetical protein	sXF1; sXF2; sXF3; sXF4; sXF5	no; no; no; no; no	0.9456085; 0.8979181; 0.9101745; 0.9573496; 0.8971206
												KDLCNG_05360	hypothetical protein	sXF1; sXF2; sXF3; sXF4; sXF5	no; no; no; no; no	0.2437632; 0.8963194; 0.3872538; 0.2917751; 0.8376223
												KDLCNG_05365	hypothetical protein	sXF1; sXF2; sXF3; sXF4; sXF5	no; no; no; no; no	0.9969114; 0.9577963; 0.8076924; 0.9967961; 0.9586797
												KDLCNG_05370	hypothetical protein	sXF1; sXF2; sXF3; sXF4; sXF5	no; no; no; no; no	0.9899721; 0.6013822; 0.9983995; 0.9901206; 0.6000397
												KDLCNG_05375	hypothetical protein	sXF1; sXF2; sXF3; sXF4; sXF5	no; no; no; no; no	0.9804812; 0.9821832; 0.9679105; 0.9958832; 0.9799728
												KDLCNG_05385	7-cyano-7-deazaguanine synthase QueC	sXF1; sXF2; sXF3; sXF4; sXF5	no; no; no; no; no	0.5812567; 0.899502; 0.228054; 0.5812567; 0.7265069
												KDLCNG_05390	aspartate--tRNA ligase	sXF1; sXF2; sXF3; sXF4; sXF5	no; no; no; no; no	0.3352609; 0.1554663; 0.4471814; 0.7672172; 0.1554663
												KDLCNG_05395	hypothetical protein	sXF1; sXF2; sXF3; sXF4; sXF5	no; no; no; no; no	0.7021956; 0.7636089; 0.7009016; 0.7021956; 0.9241561
												KDLCNG_05400	Tartrate dehydratase alpha subunit/Fumarate hydratase class I%2C N-terminal domain	sXF1; sXF2; sXF3; sXF4; sXF5	yes; yes; yes; yes; yes	0.0348457; 0.0131564; 0.0242774; 0.0281204; 0.0079524
												KDLCNG_05405	C-terminal processing protease CtpA/Prc%2C contains a PDZ domain	sXF1; sXF2; sXF3; sXF4; sXF5	no; no; no; no; no	0.2412305; 0.1572593; 0.4238964; 0.534614; 0.1652258
												KDLCNG_05410	Peptidase S41	sXF1; sXF2; sXF3; sXF4; sXF5	no; no; no; no; no	0.2463157; 0.129512; 0.1536902; 0.6148048; 0.1357667
												KDLCNG_05415	hypothetical protein	sXF1; sXF2; sXF3; sXF4; sXF5	no; no; no; no; no	0.4786629; 0.092965; 0.08412; 0.9221537; 0.2224637
												KDLCNG_05420	hypothetical protein	sXF1; sXF2; sXF3; sXF4; sXF5	no; no; no; no; no	0.9960255; 0.8032292; 0.9864199; 0.9951064; 0.9769938
												KDLCNG_05425	Uncharacterized conserved protein%2C contains a C-terminal beta-barrel porin domain	sXF1; sXF2; sXF3; sXF4; sXF5	no; no; no; no; no	0.053283; 0.171575; 0.2123605; 0.4596658; 0.082027
												KDLCNG_05430	Membrane protein	sXF1; sXF2; sXF3; sXF4; sXF5	yes; yes; yes; no; yes	4.1e-06; 0.0001395; 0; 0.9159458; 0.0019006
												KDLCNG_05435	Conjugal transfer protein	sXF1; sXF2; sXF3; sXF4; sXF5	no; no; no; no; no	0.9041651; 0.1794529; 0.9901206; 0.9354723; 0.734064
												KDLCNG_05440	Topoisomerase I	sXF1; sXF2; sXF3; sXF4; sXF5	no; no; no; no; no	0.5678689; 0.2747739; 0.8613002; 0.9969678; 0.4979536
												KDLCNG_05445	DNA topoisomerase III	sXF1; sXF2; sXF3; sXF4; sXF5	no; no; no; no; no	0.6442576; 0.3601421; 0.5306518; 0.8881052; 0.4609224
												KDLCNG_05450	DNA-binding transcriptional regulator YiaG%2C XRE-type HTH domain	sXF1; sXF2; sXF3; sXF4; sXF5	no; no; no; no; no	0.2908119; 0.2177558; 0.2665417; 0.6469252; 0.1741693
												KDLCNG_05455	Peptidase	sXF1; sXF2; sXF3; sXF4; sXF5	no; no; no; no; no	0.4953658; 0.4311853; 0.3227225; 0.4953658; 0.4214803
												KDLCNG_05460	Peptidase	sXF1; sXF2; sXF3; sXF4; sXF5	no; no; no; no; no	0.3165694; 0.1862374; 0.1264767; 0.5161894; 0.3838028
												KDLCNG_05465	Phage tail collar domain	sXF1; sXF2; sXF3; sXF4; sXF5	no; no; no; no; no	0.5412331; 0.3015287; 0.3186118; 0.1444978; 0.3679311
												KDLCNG_05470	DUF2612 domain-containing protein	sXF1; sXF2; sXF3; sXF4; sXF5	no; no; no; no; no	0.4850623; 0.6228523; 0.4992491; 0.9221537; 0.404765
												KDLCNG_05475	Uncharacterized phage protein gp47/JayE	sXF1; sXF2; sXF3; sXF4; sXF5	no; no; no; no; no	0.4373054; 0.1525154; 0.4071314; 0.4659633; 0.2674475
												KDLCNG_05480	Plasmid stabilization protein ParE	sXF1; sXF2; sXF3; sXF4; sXF5	no; no; no; no; no	0.5005458; 0.7302933; 0.4837799; 0.9166505; 0.4509109
												KDLCNG_05485	Antitoxin	sXF1; sXF2; sXF3; sXF4; sXF5	no; no; no; no; no	0.7489807; 0.625533; 0.9902674; 0.7489807; 0.7563328
												KDLCNG_05490	Phage-related protein	sXF1; sXF2; sXF3; sXF4; sXF5	no; no; no; no; no	0.8175684; 0.56386; 0.6668494; 0.5625246; 0.7551126
												KDLCNG_05495	Phage protein Gp138 N-terminal domain-containing protein	sXF1; sXF2; sXF3; sXF4; sXF5	no; no; no; no; no	0.6549136; 0.6878922; 0.5893028; 0.9138095; 0.1646015
												KDLCNG_05500	Phage-related protein	sXF1; sXF2; sXF3; sXF4; sXF5	no; no; no; no; no	0.3448655; 0.3268677; 0.3054915; 0.8088012; 0.3448655
												KDLCNG_05505	virion structural protein	sXF1; sXF2; sXF4; sXF5	no; no; no; no	0.9450758; 0.3145357; 0.7696115; 0.8847173
												KDLCNG_05510	Phage-related protein	sXF1; sXF2; sXF3; sXF4; sXF5	no; no; no; no; no	0.6970117; 0.3930438; 0.8417003; 0.941805; 0.4178693
												KDLCNG_05515	Type II toxin-antitoxin system RelE/ParE family toxin	sXF1; sXF2; sXF3; sXF4; sXF5	no; no; no; no; no	0.7124979; 0.2055764; 0.6826558; 0.9778375; 0.3690519
												KDLCNG_05520	HTH cro/C1-type domain-containing protein	sXF1; sXF2; sXF3; sXF4; sXF5	no; no; no; no; no	0.5452132; 0.7624016; 0.7611922; 0.878649; 0.4360781
												KDLCNG_05525	Phage-related protein	sXF1; sXF2; sXF3; sXF4; sXF5	no; no; no; no; no	0.3459432; 0.2850786; 0.2208858; 0.1130952; 0.4459414
												KDLCNG_05530	Uncharacterized protein PD_0970	sXF1; sXF2; sXF3; sXF4; sXF5	no; no; no; no; no	0.8545927; 0.4178693; 0.7696115; 0.9573496; 0.1741693
												KDLCNG_05535	DUF3277 domain-containing protein	sXF1; sXF2; sXF3; sXF4; sXF5	no; no; no; no; no	0.3769533; 0.3612488; 0.9026256; 0.9983995; 0.2647366
												KDLCNG_05540	DUF3383 domain-containing protein	sXF1; sXF2; sXF3; sXF4; sXF5	no; no; no; no; no	0.402406; 0.3838028; 0.4850623; 0.6575712; 0.5031425
												KDLCNG_05545	Baseplate assembly protein	sXF1; sXF2; sXF3; sXF4; sXF5	no; no; no; no; no	0.3175895; 0.5625246; 0.5031425; 0.6535838; 0.076667
												KDLCNG_05550	Phage-related protein	sXF1; sXF2; sXF3; sXF4; sXF5	no; no; no; no; no	0.9928536; 0.7277708; 0.9979663; 0.9992079; 0.7265069
												KDLCNG_05555	Phage-related protein	sXF1; sXF2; sXF3; sXF4; sXF5	no; no; no; no; no	0.7390664; 0.1478901; 0.6878922; 0.8272057; 0.3861015
												KDLCNG_05560	DUF4054 domain-containing protein	sXF1; sXF2; sXF3; sXF4; sXF5	no; no; no; no; no	0.402406; 0.6094366; 0.4979536; 0.9752338; 0.6655264
												KDLCNG_05565	Phage-related protein	sXF1; sXF2; sXF3; sXF4; sXF5	no; no; no; no; no	0.721435; 0.4722961; 0.6642025; 0.8963194; 0.265638
												KDLCNG_05570	DUF2184 domain-containing protein	sXF1; sXF2; sXF3; sXF4; sXF5	no; no; no; no; no	0.443466; 0.2966244; 0.721435; 0.9187421; 0.440997
												KDLCNG_05575	Phage-related protein	sXF1; sXF2; sXF3; sXF4; sXF5	no; no; no; no; no	0.4559047; 0.2747739; 0.2201001; 0.7290329; 0.2738504
												KDLCNG_05580	DUF2213 domain-containing protein	sXF1; sXF2; sXF3; sXF4; sXF5	no; no; no; no; no	0.2429168; 0.1525154; 0.1890078; 0.4953658; 0.1904052
												KDLCNG_05585	Uncharacterized protein%2C contains phage Mu head morphogenesis gpF-like domain	sXF1; sXF2; sXF3; sXF4; sXF5	no; no; no; no; no	0.5839379; 0.6708136; 0.4263193; 0.6188295; 0.5135719
												KDLCNG_05590	Phage-related protein	sXF1; sXF2; sXF3; sXF4; sXF5	no; no; no; no; no	0.3623574; 0.1841809; 0.4761122; 0.443466; 0.1834994
												KDLCNG_05595	putative DNA-binding protein%2C XRE-type HTH domain	sXF1; sXF2; sXF3; sXF4; sXF5	no; no; no; no; no	0.6957126; 0.6931106; 0.7837796; 0.8938936; 0.6918078
												KDLCNG_05600	DUF1073 domain-containing protein	sXF1; sXF2; sXF3; sXF4; sXF5	yes; no; yes; yes; no	0.0130246; 0.1531019; 0.0113022; 0.0224869; 0.4336284
												KDLCNG_05605	DUF769 domain-containing protein	sXF1; sXF2; sXF3; sXF4; sXF5	no; no; no; no; no	0.6027246; 0.3331498; 0.5306518; 0.6721332; 0.5083489
												KDLCNG_05610	Hemagglutinin	sXF1; sXF2; sXF3; sXF4; sXF5	no; no; no; no; no	0.6721332; 0.3054915; 0.4324061; 0.1722206; 0.6295518
												KDLCNG_05615	DUF769 domain-containing protein	sXF1; sXF2; sXF3; sXF4; sXF5	no; no; no; no; no	0.6628777; 0.4799402; 0.2224637; 0.7611922; 0.5425591
												KDLCNG_05620	hypothetical protein	sXF1; sXF2; sXF3; sXF4; sXF5	no; no; no; no; no	0.8830015; 0.3746858; 0.9758313; 0.9450758; 0.3735551
												KDLCNG_05625	hypothetical protein	sXF1; sXF2; sXF3; sXF4; sXF5	no; no; no; no; no	0.7975882; 0.534614; 0.3331498; 0.9839856; 0.534614
												KDLCNG_05630	hypothetical protein	sXF1; sXF2; sXF3; sXF4; sXF5	no; no; no; no; no	0.4360781; 0.5214359; 0.7767387; 0.4360781; 0.5227498
												KDLCNG_05635	hypothetical protein	sXF1; sXF2; sXF3; sXF4; sXF5	no; no; no; no; no	0.7440391; 0.4850623; 0.4850623; 0.9228249; 0.8240204
												KDLCNG_05640	hypothetical protein	sXF1; sXF2; sXF3; sXF4; sXF5	no; no; no; no; no	0.553191; 0.4348524; 0.4509109; 0.8240204; 0.3679311
												KDLCNG_05645	hypothetical protein	sXF1; sXF2; sXF3; sXF4; sXF5	no; no; no; no; no	0.4202749; 0.5148802; 0.7302933; 0.6495905; 0.7163374
												KDLCNG_05650	hypothetical protein	sXF1; sXF2; sXF3; sXF4; sXF5	no; no; no; no; no	0.3175895; 0.2033529; 0.0599919; 0.4000542; 0.1897055
												KDLCNG_05655	hypothetical protein	sXF1; sXF2; sXF3; sXF4; sXF5	yes; yes; yes; yes; yes	0.0111876; 0.0127004; 0.0007445; 0.023818; 0.0301714
												KDLCNG_05660	hypothetical protein	sXF1; sXF2; sXF3; sXF4; sXF5	no; no; no; no; no	0.0599919; 0.1456213; 0.1153923; 0.2063217; 0.1639792
												KDLCNG_05665	hypothetical protein	sXF1; sXF2; sXF3; sXF4; sXF5	no; no; no; no; no	0.1030256; 0.055441; 0.0597306; 0.0823727; 0.2108382
												KDLCNG_05670	hypothetical protein	sXF1; sXF2; sXF3; sXF4; sXF5	no; no; no; no; no	0.1683761; 0.4012292; 0.1946467; 0.3427164; 0.46344
												KDLCNG_05675	hypothetical protein	sXF1; sXF2; sXF3; sXF4; sXF5	yes; yes; yes; no; no	0.0071196; 0.019075; 1.56e-05; 0.1310525; 0.1652258
												KDLCNG_05680	PE family protein	sXF1; sXF2; sXF3; sXF4; sXF5	no; no; no; no; no	0.1821426; 0.5879613; 0.2584883; 0.6121209; 0.6442576
												KDLCNG_05685	hypothetical protein	sXF1; sXF2; sXF3; sXF4; sXF5	no; no; no; no; no	0.6228523; 0.9703939; 0.1989624; 0.9875228; 0.9988026
												KDLCNG_05690	hypothetical protein	sXF1; sXF2; sXF3; sXF4; sXF5	no; yes; yes; no; no	0.0903053; 0.0159832; 0.0098926; 0.1735178; 0.1444978
												KDLCNG_05695	hypothetical protein	sXF1; sXF2; sXF3; sXF4; sXF5	no; no; no; no; no	0.2710931; 0.6734519; 0.0507476; 0.3524531; 0.7489807
												KDLCNG_05700	hypothetical protein	sXF1; sXF2; sXF3; sXF4; sXF5	no; no; no; no; no	0.3612488; 0.5385833; 0.2956502; 0.9671738; 0.8437199
												KDLCNG_05705	hypothetical protein	sXF1; sXF2; sXF3; sXF4; sXF5	no; no; no; no; no	0.1149297; 0.1005291; 0.0725409; 0.3826563; 0.1683761
												KDLCNG_05710	hypothetical protein	sXF1; sXF2; sXF3; sXF4; sXF5	yes; no; no; no; yes	0.0140432; 0.1038695; 0.0880785; 0.1230116; 0.0348457
												KDLCNG_05715	PE-PGRS family protein	sXF1; sXF2; sXF3; sXF4; sXF5	no; yes; yes; no; no	0.1112858; 0.03962; 0.0094435; 0.1633588; 0.1507671
												KDLCNG_05720	PE-PGRS family protein	sXF1; sXF2; sXF3; sXF4; sXF5	no; yes; no; no; no	0.1855499; 0.0073103; 0.0579297; 0.3557361; 0.2018811
												KDLCNG_05725	hypothetical protein	sXF1; sXF2; sXF3; sXF5	no; no; no; no	0.9152374; 0.4927828; 0.9194318; 0.4940737
												KDLCNG_05730	Phage transcriptional regulator%2C AlpA	sXF1; sXF2; sXF3; sXF4; sXF5	no; no; no; no; no	0.9299633; 0.9434564; 0.8864185; 0.910909; 0.491493
												KDLCNG_05735	Tyr recombinase domain-containing protein	sXF1; sXF2; sXF3; sXF4; sXF5	no; no; no; no; no	0.2822417; 0.0507476; 0.2471708; 0.092965; 0.2629404
												KDLCNG_05740	Phage-related protein	sXF1; sXF2; sXF3; sXF4; sXF5	no; no; no; no; no	0.5598553; 0.2033529; 0.7953129; 0.9775589; 0.5109584
												KDLCNG_05745	Terminase large subunit gp17-like C-terminal domain-containing protein	sXF1; sXF2; sXF3; sXF4; sXF5	no; no; no; no; no	0.2100801; 0.0844734; 0.0645918; 0.3084866; 0.0997086
												KDLCNG_05750	terminase small subunit	sXF1; sXF2; sXF3; sXF4; sXF5	no; no; no; no; no	0.1621237; 0.1722206; 0.7849444; 0.8889431; 0.3035057
												KDLCNG_05755	Phage-related protein	sXF1; sXF2; sXF3; sXF4; sXF5	no; no; no; no; no	0.4459414; 0.4238964; 0.6970117; 0.6839665; 0.4748388
												KDLCNG_05760	Holin	sXF1; sXF2; sXF3; sXF4; sXF5	no; no; no; no; no	0.4902044; 0.553191; 0.2337502; 0.5096531; 0.5044425
												KDLCNG_05765	Lysozyme	sXF1; sXF2; sXF3; sXF4; sXF5	no; no; no; no; no	0.3557361; 0.4609224; 0.2321119; 0.0756969; 0.1484618
												KDLCNG_05770	DUF4415 domain-containing protein	sXF1; sXF2; sXF3; sXF4; sXF5	no; no; no; no; no	0.5986973; 0.7112151; 0.56386; 0.9995118; 0.4889171
												KDLCNG_05775	DUF497 domain-containing protein	sXF1; sXF2; sXF3; sXF4; sXF5	no; no; no; no; no	0.9360661; 0.8386466; 0.8457265; 0.8355641; 0.8650576
												KDLCNG_05780	Phage-related protein	sXF1; sXF2; sXF3; sXF4; sXF5	no; no; no; no; no	0.4471814; 0.2576046; 0.2378841; 0.5946705; 0.0741041
												KDLCNG_05785	Uncharacterized protein PD_1345	sXF1; sXF2; sXF3; sXF4; sXF5	no; no; no; no; no	0.5718816; 0.3165694; 0.8365948; 0.6121209; 0.3094894
												KDLCNG_05790	Phage-related protein	sXF1; sXF2; sXF3; sXF4; sXF5	no; no; no; no; no	0.3590376; 0.3826563; 0.5240646; 0.6535838; 0.1848644
												KDLCNG_05795	DUF1376 domain-containing protein	sXF1; sXF2; sXF3; sXF4; sXF5	no; no; no; no; no	0.4559047; 0.1038695; 0.1103904; 0.5785765; 0.1781201
												KDLCNG_05800	Prophage antirepressor	sXF1; sXF2; sXF3; sXF4; sXF5	no; no; no; no; no	0.6655264; 0.357935; 0.5018436; 0.9094364; 0.5018436
												KDLCNG_05805	Prophage antirepressor-like protein	sXF1; sXF2; sXF3; sXF4; sXF5	no; no; no; no; no	0.388408; 0.3084866; 0.3838028; 0.8132079; 0.3074861
												KDLCNG_05810	anti-repressor	sXF1; sXF2; sXF3; sXF4; sXF5	no; no; no; no; no	0.9286987; 0.4348524; 0.8881052; 0.9389807; 0.4336284
												KDLCNG_05820	hypothetical protein	sXF1; sXF2; sXF3; sXF4; sXF5	no; no; no; no; no	0.8314098; 0.7365689; 0.9502444; 0.993404; 0.734064
												KDLCNG_05825	CopG family transcriptional regulator	sXF1; sXF2; sXF3; sXF4; sXF5	no; no; no; no; no	0.9992255; 0.7060695; 0.9966772; 0.9918959; 0.2412305
												KDLCNG_05830	Phage tail protein	sXF1; sXF2; sXF5	no; no; no	0.9929666; 0.9234923; 0.6469252
												KDLCNG_05835	hypothetical protein	sXF1; sXF2; sXF3; sXF4; sXF5	no; no; no; no; no	0.5986973; 0.7378186; 0.8777678; 0.976126; 0.5148802
												KDLCNG_05840	Helix-turn-helix domain-containing protein	sXF1; sXF2; sXF3; sXF4; sXF5	no; no; no; no; no	0.9450758; 0.9461377; 0.941805; 0.994401; 0.388408
												KDLCNG_05845	Phage repressor protein C%2C contains Cro/C1-type HTH and peptisase s24 domains	sXF1; sXF2; sXF3; sXF4; sXF5	no; no; no; no; no	0.402406; 0.3735551; 0.5745586; 0.8987119; 0.5491993
												KDLCNG_05850	Fido%2C protein-threonine AMPylation domain	sXF1; sXF2; sXF3; sXF4; sXF5	no; no; no; no; no	0.6375797; 0.5280144; 0.357935; 0.8076924; 0.6335675
												KDLCNG_05855	Antitoxin VbhA domain-containing protein	sXF1; sXF2; sXF3; sXF4; sXF5	no; no; no; no; no	0.7034882; 0.7009016; 0.8987119; 0.8032292; 0.6121209
												KDLCNG_05860	hypothetical protein	sXF2; sXF5	no; no	0.8427117; 0.8437199
												KDLCNG_05865	Mucin	sXF1; sXF2; sXF3; sXF4; sXF5	no; no; no; no; no	0.3448655; 0.4684923; 0.1897055; 0.5946705; 0.3196362
												KDLCNG_05870	DUF1566 domain-containing protein	sXF1; sXF2; sXF3; sXF4; sXF5	no; no; no; no; no	0.2115983; 0.2177558; 0.226446; 0.4722961; 0.1196272
												KDLCNG_05875	Phage-related protein	sXF1; sXF2; sXF3; sXF4; sXF5	no; no; no; no; no	0.6215116; 0.4521571; 0.2011483; 0.3125106; 0.5772369
												KDLCNG_05880	hypothetical protein	sXF1; sXF2; sXF3; sXF5	no; no; no; no	0.9852419; 0.9913795; 0.79188; 0.9850381
												KDLCNG_05885	hypothetical protein	sXF1; sXF2; sXF3; sXF4; sXF5	no; no; no; no; no	0.8437199; 0.8613002; 0.8804008; 0.976126; 0.8705894
												KDLCNG_05890	Transposase	sXF1; sXF2; sXF3; sXF4; sXF5	no; no; no; no; no	0.8872637; 0.7611922; 0.7538904; 0.9671738; 0.8669155
												KDLCNG_05895	GAF domain-containing protein	sXF1; sXF2; sXF3; sXF4; sXF5	no; no; no; no; no	0.7440391; 0.2985796; 0.5044425; 0.9791913; 0.3557361
												KDLCNG_05900	DUF2303 domain-containing protein	sXF1; sXF2; sXF3; sXF4; sXF5	no; no; no; no; no	0.4471814; 0.1834994; 0.5852788; 0.9522142; 0.1683761
												KDLCNG_05905	phage recombination protein Bet	sXF1; sXF2; sXF3; sXF4; sXF5	no; no; no; no; no	0.5188108; 0.21466; 0.7489807; 0.7086451; 0.1787855
												KDLCNG_05910	YqaJ viral recombinase domain-containing protein	sXF1; sXF2; sXF3; sXF4; sXF5	no; no; no; no; no	0.402406; 0.4927828; 0.5399078; 0.8705894; 0.2004176
												KDLCNG_05915	UDP-3-O-(3-hydroxymyristoyl)-like protein	sXF1; sXF2; sXF3; sXF4; sXF5	no; no; no; no; no	0.9586797; 0.6535838; 0.926774; 0.8777678; 0.681344
												KDLCNG_05925	Phage-related protein	sXF1; sXF2; sXF3; sXF4; sXF5	no; no; no; no; no	0.391882; 0.6747697; 0.3838028; 0.4876309; 0.5625246
												KDLCNG_05930	Single-stranded DNA-binding protein	sXF1; sXF2; sXF3; sXF4; sXF5	no; no; no; no; no	0.1722206; 0.0632074; 0.3568345; 0.9406861; 0.1728682
												KDLCNG_05935	DUF4224 domain-containing protein	sXF1; sXF2; sXF3; sXF5	no; no; no; no	0.8032292; 0.9620818; 0.9608304; 0.9951891
												KDLCNG_05940	Integrase	sXF1; sXF2; sXF3; sXF4; sXF5	no; no; no; no; no	0.6774024; 0.0888154; 0.1883122; 0.721435; 0.6268729
												KDLCNG_05945	histidine kinase	sXF1; sXF2; sXF3; sXF4; sXF5	no; no; no; no; no	0.5412331; 0.5839379; 0.79188; 0.8376223; 0.2860286
												KDLCNG_05950	nitrogen regulation protein NR(I)	sXF1; sXF2; sXF3; sXF4; sXF5	no; no; no; no; no	0.4786629; 0.3612488; 0.6174881; 0.7684155; 0.4336284
												KDLCNG_05955	hypothetical protein	sXF1; sXF2; sXF3; sXF4; sXF5	no; no; no; no; no	0.2927406; 0.3491888; 0.5465413; 0.9261251; 0.1801223
												KDLCNG_05960	Omega-protein	sXF1; sXF2; sXF3; sXF4; sXF5	no; no; no; no; no	0.3175895; 0.1315694; 0.5227498; 0.8516673; 0.1310525
												KDLCNG_05965	Ammonia channel protein AmtB	sXF1; sXF2; sXF3; sXF4; sXF5	no; no; no; no; no	0.3724263; 0.1406221; 0.2100801; 0.6826558; 0.1406221
												KDLCNG_05970	Nitrogen regulatory protein PII	sXF1; sXF2; sXF3; sXF4; sXF5	no; no; no; no; no	0.4672271; 0.491493; 0.7465138; 0.4275333; 0.3988812
												KDLCNG_05975	type I glutamate--ammonia ligase	sXF1; sXF2; sXF3; sXF4; sXF5	no; yes; no; no; no	0.4799402; 0.0410885; 0.5518598; 0.7099309; 0.3035057
												KDLCNG_05980	undecaprenyl-diphosphate phosphatase	sXF1; sXF2; sXF3; sXF4; sXF5	no; no; no; no; no	0.4275333; 0.6865848; 0.6918078; 0.5692061; 0.1310525
												KDLCNG_05985	Polyisoprenoid-binding periplasmic protein YceI	sXF1; sXF2; sXF3; sXF4; sXF5	no; no; no; no; no	0.4521571; 0.7009016; 0.5825971; 0.7964519; 0.5070457
												KDLCNG_05990	Mitochondrial fission protein ELM1	sXF1; sXF2; sXF3; sXF4; sXF5	no; no; no; no; no	0.3988812; 0.5044425; 0.5070457; 0.1210678; 0.3965406
												KDLCNG_05995	DUF2145 domain-containing protein	sXF1; sXF2; sXF3; sXF4; sXF5	no; no; no; no; no	0.4509109; 0.56386; 0.5293327; 0.7227055; 0.228054
												KDLCNG_06000	Secreted protein	sXF1; sXF2; sXF3; sXF4; sXF5	no; no; no; no; no	0.486346; 0.4059473; 0.7265069; 0.9586797; 0.404765
												KDLCNG_06005	hypothetical protein	sXF1; sXF2; sXF3; sXF5	no; no; no; no	0.8714991; 0.6013822; 0.8506855; 0.6000397
												KDLCNG_06010	enoyl-ACP reductase FabV	sXF1; sXF2; sXF3; sXF4; sXF5	no; no; no; no; no	0.3237556; 0.4850623; 0.4710268; 0.6747697; 0.3279094
												KDLCNG_06015	Thiol-disulfide isomerase or thioredoxin	sXF1; sXF2; sXF3; sXF4; sXF5	no; no; no; no; no	0.4106946; 0.0884463; 0.3535454; 0.79188; 0.1379071
												KDLCNG_06020	ubiquinone biosynthesis regulatory protein kinase UbiB	sXF1; sXF2; sXF3; sXF4; sXF5	no; no; no; no; yes	0.0629337; 0.341645; 0.1855499; 0.3258282; 0.0011082
												KDLCNG_06025	Ubiquinone biosynthesis accessory factor UbiJ	sXF1; sXF2; sXF3; sXF4; sXF5	no; no; no; no; no	0.7731857; 0.5359363; 0.5161894; 0.5174996; 0.6268729
												KDLCNG_06030	formyltetrahydrofolate deformylase	sXF1; sXF2; sXF3; sXF4; sXF5	no; no; no; no; no	0.8065808; 0.6694931; 0.7708052; 0.8065808; 0.6694931
												KDLCNG_06035	Zinc metallochaperone YeiR/ZagA and related GTPases%2C G3E family	sXF1; sXF2; sXF3; sXF4; sXF5	no; no; no; no; no	0.6708136; 0.3258282; 0.5306518; 0.8355641; 0.4000542
												KDLCNG_06040	Alpha/beta superfamily hydrolase	sXF1; sXF2; sXF3; sXF4; sXF5	no; no; no; no; no	0.734064; 0.151348; 0.5332925; 0.8906079; 0.1519308
												KDLCNG_06045	cell division protein ZapE	sXF1; sXF2; sXF3; sXF4; sXF5	no; no; no; no; no	0.7551126; 0.3612488; 0.4979536; 0.4902044; 0.7489807
												KDLCNG_06050	Organic hydroperoxide reductase OsmC/OhrA	sXF1; sXF2; sXF3; sXF5	no; no; no; no	0.8076924; 0.7599805; 0.7755568; 0.7112151
												KDLCNG_06055	2-alkyl-3-oxoalkanoate reductase	sXF1; sXF2; sXF3; sXF4; sXF5	no; no; no; no; no	0.21466; 0.5812567; 0.4373054; 0.5879613; 0.391882
												KDLCNG_06060	C-terminal processing protease CtpA/Prc%2C contains a PDZ domain	sXF1; sXF2; sXF3; sXF4; sXF5	no; no; no; no; no	0.4336284; 0.1379071; 0.3803693; 0.6228523; 0.4166691
												KDLCNG_06065	ketol-acid reductoisomerase	sXF1; sXF2; sXF3; sXF4; sXF5	no; no; no; no; no	0.4761122; 0.0956924; 0.491493; 0.4459414; 0.0952985
												KDLCNG_06070	acetolactate synthase 2 catalytic subunit	sXF1; sXF2; sXF3; sXF4; sXF5	no; no; no; no; no	0.3907221; 0.0674412; 0.0827196; 0.1182011; 0.4521571
												KDLCNG_06075	Acetolactate synthase small subunit%2C contains ACT domain	sXF1; sXF2; sXF3; sXF4; sXF5	no; no; no; no; no	0.6389163; 0.5161894; 0.8417003; 0.9573496; 0.4992491
												KDLCNG_06080	threonine dehydratase	sXF1; sXF2; sXF3; sXF4; sXF5	no; no; no; no; no	0.0972817; 0.2674475; 0.171575; 0.6522533; 0.2683556
												KDLCNG_06085	2-isopropylmalate synthase	sXF1; sXF2; sXF3; sXF4; sXF5	no; no; no; no; no	0.3459432; 0.1621237; 0.3310472; 0.6628777; 0.1621237
												KDLCNG_06090	Beta-ketoacyl-[acyl-carrier-protein] synthase III	sXF1; sXF2; sXF3; sXF4; sXF5	no; no; no; no; no	0.4263193; 0.3502748; 0.3502748; 0.7849444; 0.1026058
												KDLCNG_06095	50S ribosomal protein L32	sXF1; sXF3; sXF4; sXF5	no; no; no; no	0.951727; 0.8705894; 0.5799165; 0.9545993
												KDLCNG_06100	23S rRNA accumulation protein YceD (essential in plants%2C uncharacterized in bacteria)	sXF1; sXF2; sXF3; sXF4; sXF5	no; no; no; no; no	0.391882; 0.6402524; 0.4966591; 0.3005435; 0.391882
												KDLCNG_06105	PMT family glycosyltransferase ArnT/Agl22%2C involved in glycosylation of proteins and lipid IVA	sXF1; sXF2; sXF3; sXF4; sXF5	no; no; no; no; no	0.1406221; 0.1748228; 0.1336543; 0.5135719; 0.2055764
												KDLCNG_06110	MoxR-like ATPase	sXF1; sXF2; sXF3; sXF4; sXF5	no; no; no; no; no	0.3623574; 0.3405757; 0.5852788; 0.8914348; 0.3258282
												KDLCNG_06115	Uncharacterized conserved protein%2C DUF58 family%2C contains vWF domain	sXF1; sXF2; sXF3; sXF4; sXF5	no; no; no; no; no	0.5879613; 0.6668494; 0.8355641; 0.8847173; 0.4385343
												KDLCNG_06120	Transglutaminase-like enzyme%2C putative cysteine protease	sXF1; sXF2; sXF3; sXF4; sXF5	no; no; no; no; no	0.4953658; 0.4336284; 0.4360781; 0.4697589; 0.1596763
												KDLCNG_06125	Starvation-inducible outer membrane lipoprotein Slp	sXF1; sXF2; sXF3; sXF4; sXF5	no; no; no; no; no	0.84772; 0.2549664; 0.8088012; 0.9724071; 0.440997
												KDLCNG_06130	Purine nucleoside phosphoramidase/Ap4A hydrolase%2C histidine triade (HIT) family	sXF1; sXF2; sXF3; sXF4; sXF5	no; no; no; no; no	0.37809; 0.6094366; 0.3601421; 0.9094364; 0.063758
												KDLCNG_06135	recombination mediator RecR	sXF1; sXF2; sXF3; sXF4; sXF5	no; no; no; no; no	0.5201229; 0.5799165; 0.3524531; 0.7328088; 0.5745586
												KDLCNG_06140	YbaB/EbfC family nucleoid-associated protein	sXF1; sXF2; sXF3; sXF4; sXF5	no; no; no; no; no	0.9194318; 0.3645808; 0.7872665; 0.8855697; 0.3437899
												KDLCNG_06145	DNA polymerase III subunit gamma/tau	sXF1; sXF2; sXF3; sXF4; sXF5	no; no; no; no; no	0.2860286; 0.2523481; 0.3044975; 0.4397648; 0.534614
												KDLCNG_06155	DNA damage-indicible protein DnaD	sXF1; sXF2; sXF3; sXF4; sXF5	no; no; no; yes; no	0.2803615; 0.0602542; 0.3044975; 0.0437765; 0.6107788
												KDLCNG_06160	hypothetical protein	sXF1; sXF2; sXF3; sXF5	no; no; no; no	0.9064465; 0.56386; 0.9675437; 0.7514396
												KDLCNG_06165	DNA methyltransferase	sXF1; sXF2; sXF3; sXF4; sXF5	no; no; no; no; no	0.491493; 0.800981; 0.5799165; 0.7872665; 0.7941712
												KDLCNG_06170	Ax21 family protein	sXF1; sXF2; sXF3; sXF4; sXF5	no; no; no; no; no	0.3953731; 0.4876309; 0.5135719; 0.9138095; 0.486346
												KDLCNG_06175	Glycerol-3-phosphate dehydrogenase [NAD(P)+]	sXF1; sXF2; sXF3; sXF4; sXF5	no; no; no; no; no	0.5518598; 0.3623574; 0.5611897; 0.7998528; 0.347023
												KDLCNG_06180	protein-export chaperone SecB	sXF1; sXF2; sXF3; sXF4; sXF5	no; no; no; no; no	0.2321119; 0.4812188; 0.3701747; 0.9781134; 0.2304822
												KDLCNG_06185	Rhodanese-related sulfurtransferase	sXF1; sXF2; sXF3; sXF4; sXF5	no; no; no; no; no	0.5692061; 0.8376223; 0.2463157; 0.4697589; 0.9138095
												KDLCNG_06190	DUF4440 domain-containing protein	sXF1; sXF2; sXF3; sXF4; sXF5	no; no; no; no; no	0.4710268; 0.3237556; 0.5545228; 0.8054664; 0.3491888
												KDLCNG_06195	uroporphyrinogen-III synthase	sXF1; sXF2; sXF3; sXF4; sXF5	no; no; no; no; no	0.7176141; 0.2966244; 0.899502; 0.7150591; 0.6747697
												KDLCNG_06200	Proteobacterial HemX domain%2C involved in 2-ketogluconate production (unrelated to B subtilis HemX%2C COG0755%2C no evidence of involvement in heme biosynthesis)	sXF1; sXF2; sXF3; sXF4; sXF5	no; no; no; no; no	0.1406221; 0.2288613; 0.4012292; 0.5545228; 0.2288613
												KDLCNG_06205	Uncharacterized protein HemY%2C contains HemY_N domain and TPR repeats (unrelated to protoporphyrinogen oxidase HemY)	sXF1; sXF2; sXF3; sXF4; sXF5	no; no; no; no; no	0.4178693; 0.3331498; 0.7465138; 0.8164826; 0.2683556
												KDLCNG_06210	bifunctional biotin--[acetyl-CoA-carboxylase] ligase/biotin operon repressor BirA	sXF1; sXF2; sXF3; sXF4; sXF5	no; no; no; no; no	0.4226875; 0.4837799; 0.1254783; 0.6174881; 0.2831851
												KDLCNG_06215	type III pantothenate kinase	sXF1; sXF2; sXF3; sXF4; sXF5	no; no; no; no; no	0.3612488; 0.109945; 0.1153923; 0.6174881; 0.3895641
												KDLCNG_06220	Sporulation domain protein	sXF1; sXF2; sXF3; sXF4; sXF5	no; no; no; no; no	0.8396677; 0.3601421; 0.1140093; 0.8021065; 0.8110103
												KDLCNG_06230	Integrase	sXF1; sXF2; sXF3; sXF4; sXF5	no; no; no; no; no	0.1542804; 0.2841308; 0.2345727; 0.4059473; 0.1652258
												KDLCNG_06235	DUF4224 domain-containing protein	sXF1; sXF2; sXF3; sXF4; sXF5	no; no; no; no; no	0.987344; 0.5960127; 0.9804812; 0.9703939; 0.8334932
												KDLCNG_06240	hypothetical protein	sXF1; sXF2; sXF3; sXF4; sXF5	no; no; no; no; no	0.7987218; 0.5372594; 0.7315519; 0.7514396; 0.4071314
												KDLCNG_06245	Fimbrillin	sXF1; sXF2; sXF3; sXF4; sXF5	no; no; no; no; no	0.6694931; 0.5135719; 0.7575508; 0.819731; 0.553191
												KDLCNG_06250	Integrase	sXF1; sXF2; sXF3; sXF4; sXF5	no; no; no; no; no	0.7227055; 0.8971206; 0.7814424; 0.9926233; 0.8132079
												KDLCNG_06260	Pyridoxal 5'-phosphate homeostasis protein YggS%2C UPF0001 family	sXF1; sXF2; sXF3; sXF4; sXF5	no; no; no; no; no	0.1918108; 0.1153923; 0.2055764; 0.9079489; 0.1664801
												KDLCNG_06265	DNA mismatch repair protein MutS	sXF1; sXF2; sXF3; sXF4; sXF5	no; no; no; no; no	0.3384434; 0.2216737; 0.3815118; 0.5678689; 0.2747739
												KDLCNG_06270	monofunctional biosynthetic peptidoglycan transglycosylase	sXF1; sXF2; sXF3; sXF4; sXF5	no; no; no; no; no	0.5319717; 0.613463; 0.239553; 0.7624016; 0.7648139
												KDLCNG_06275	Heat shock protein Hsp33	sXF1; sXF2; sXF3; sXF4; sXF5	no; no; no; no; no	0.3459432; 0.1461858; 0.2794247; 0.2540915; 0.191107
												KDLCNG_06280	Secreted protein	sXF1; sXF2; sXF3; sXF4; sXF5	no; no; no; no; no	0.6094366; 0.18282; 0.721435; 0.3310472; 0.6067519
												KDLCNG_06290	Enamine deaminase RidA%2C house cleaning of reactive enamine intermediates%2C YjgF/YER057c/UK114 family	sXF1; sXF2; sXF3; sXF4; sXF5	no; no; no; no; no	0.5745586; 0.54787; 0.5188108; 0.8594008; 0.0502984
												KDLCNG_06295	DNA-binding transcriptional regulator YiaG%2C XRE-type HTH domain	sXF1; sXF2; sXF3; sXF4; sXF5	no; no; no; no; no	0.2602625; 0.1946467; 0.1883122; 0.6080943; 0.2154308
												KDLCNG_06300	Phage protein D	sXF1; sXF2; sXF3; sXF4; sXF5	no; no; no; no; no	0.3299992; 0.204092; 0.239553; 0.7599805; 0.2033529
												KDLCNG_06305	Tail X family protein	sXF1; sXF2; sXF3; sXF4; sXF5	no; no; no; no; no	0.6349053; 0.6000397; 0.6000397; 0.9895158; 0.8324531
												KDLCNG_06310	Phage protein U	sXF1; sXF2; sXF3; sXF4; sXF5	no; no; no; no; no	0.9743169; 0.6957126; 0.9522142; 0.9573496; 0.9166505
												KDLCNG_06315	Phage-related tail protein	sXF1; sXF2; sXF3; sXF4; sXF5	no; no; no; no; no	0.4672271; 0.2506136; 0.5558551; 0.5705436; 0.2869809
												KDLCNG_06320	Phage tail assembly protein	sXF1; sXF2; sXF3; sXF4; sXF5	no; no; no; no; no	0.3942075; 0.1848644; 0.5893028; 0.9577963; 0.3227225
												KDLCNG_06325	phage major tail tube protein	sXF1; sXF2; sXF3; sXF4; sXF5	no; no; no; no; no	0.3186118; 0.1862374; 0.3623574; 0.5135719; 0.3405757
												KDLCNG_06330	Phage tail sheath protein FI	sXF1; sXF2; sXF3; sXF4; sXF5	no; no; no; no; no	0.5906445; 0.3237556; 0.5625246; 0.6944122; 0.4000542
												KDLCNG_06335	Peptidase S74 domain-containing protein	sXF1; sXF2; sXF3; sXF4; sXF5	no; no; no; no; no	0.2692659; 0.2841308; 0.231296; 0.1608962; 0.2420726
												KDLCNG_06340	phage tail protein I	sXF1; sXF2; sXF3; sXF4; sXF5	no; no; no; no; no	0.5852788; 0.3015287; 0.9693476; 0.5852788; 0.6668494
												KDLCNG_06345	Phage-related baseplate assembly protein	sXF1; sXF2; sXF3; sXF4; sXF5	no; no; no; no; no	0.2869809; 0.5083489; 0.534614; 0.5214359; 0.46344
												KDLCNG_06350	GPW/gp25 family protein	sXF1; sXF2; sXF3; sXF4; sXF5	no; no; no; no; no	0.658899; 0.404765; 0.6918078; 0.3437899; 0.4190712
												KDLCNG_06355	Addiction module antitoxin%2C RelB/DinJ family	sXF1; sXF2; sXF3; sXF4; sXF5	no; no; no; no; no	0.9727325; 0.8555611; 0.9850381; 0.9992079; 0.8687595
												KDLCNG_06360	Addiction module toxin%2C RelE/StbE family	sXF1; sXF2; sXF3; sXF4; sXF5	no; no; no; no; no	0.2822417; 0.1748228; 0.3135221; 0.9867957; 0.2304822
												KDLCNG_06365	Phage P2 baseplate assembly protein gpV	sXF1; sXF2; sXF3; sXF4; sXF5	no; no; no; no; no	0.2879353; 0.357935; 0.2480282; 0.5044425; 0.3155514
												KDLCNG_06370	Phage-related protein	sXF1; sXF2; sXF3; sXF4; sXF5	no; no; no; no; no	0.6535838; 0.3247908; 0.4000542; 0.9064465; 0.6522533
												KDLCNG_06375	Phage tail protein	sXF1; sXF2; sXF3; sXF4; sXF5	no; no; no; no; no	0.9582396; 0.4263193; 0.9261251; 0.9248161; 0.425107
												KDLCNG_06380	head closure Hc1	sXF1; sXF2; sXF3; sXF4; sXF5	no; no; no; no; no	0.4966591; 0.3289532; 0.5240646; 0.8088012; 0.4927828
												KDLCNG_06385	Phage-related protein	sXF1; sXF2; sXF3; sXF4; sXF5	no; no; no; no; no	0.6442576; 0.4786629; 0.5839379; 0.8365948; 0.4966591
												KDLCNG_06390	phage major capsid protein	sXF1; sXF2; sXF3; sXF4; sXF5	no; no; no; no; no	0.1754783; 0.142826; 0.171575; 0.4360781; 0.0512004
												KDLCNG_06395	phage portal protein	sXF1; sXF2; sXF3; sXF4; sXF5	no; no; no; no; no	0.4226875; 0.0564248; 0.3634681; 0.5611897; 0.0561774
												KDLCNG_06400	head-tail joining	sXF1; sXF2; sXF3; sXF4; sXF5	no; no; no; no; no	0.800981; 0.6094366; 0.4850623; 0.9366563; 0.6668494
												KDLCNG_06405	Phage terminase%2C large subunit GpA	sXF1; sXF2; sXF3; sXF4; sXF5	no; no; no; no; yes	0.2131249; 0.1149297; 0.1103904; 0.5122647; 0.0457922
												KDLCNG_06410	Phage DNA packaging protein%2C Nu1 subunit of terminase	sXF1; sXF2; sXF3; sXF4; sXF5	no; no; no; no; yes	0.3310472; 0.1320881; 0.351363; 0.9228249; 0.0177259
												KDLCNG_06415	Phage-related protein	sXF1; sXF2; sXF3; sXF4; sXF5	no; no; no; no; no	0.4397648; 0.3601421; 0.6241928; 0.6013822; 0.3712995
												KDLCNG_06420	Holin	sXF1; sXF2; sXF3; sXF4; sXF5	no; no; no; no; no	0.3044975; 0.1801223; 0.0698002; 0.3310472; 0.4697589
												KDLCNG_06425	Phage-related lysozyme (muramidase)%2C GH24 family	sXF1; sXF2; sXF3; sXF4; sXF5	no; no; no; no; no	0.3872538; 0.1754783; 0.3437899; 0.7895784; 0.1748228
												KDLCNG_06430	Mor transcription activator domain-containing protein	sXF1; sXF2; sXF3; sXF4; sXF5	no; no; no; no; no	0.347023; 0.3227225; 0.5852788; 0.8897773; 0.2976009
												KDLCNG_06435	DNA primase%2C phage- or plasmid-associated	sXF1; sXF2; sXF3; sXF4; sXF5	no; no; no; no; no	0.2224637; 0.0866207; 0.1989624; 0.3769533; 0.2162037
												KDLCNG_06440	Bro-N domain-containing protein	sXF1; sXF2; sXF3; sXF4; sXF5	no; no; no; no; no	0.4226875; 0.1821426; 0.2011483; 0.7239743; 0.6469252
												KDLCNG_06445	Phage-related protein	sXF1; sXF2; sXF3; sXF4; sXF5	yes; no; no; no; no	0.0439744; 0.7086451; 0.1368334; 0.9749309; 0.3448655
												KDLCNG_06455	Phage-related protein	sXF1; sXF2; sXF3; sXF4; sXF5	no; yes; no; no; no	0.8864185; 0.0039889; 0.3373805; 0.8427117; 0.8282614
												KDLCNG_06465	Phage-related protein	sXF1; sXF2; sXF3; sXF4; sXF5	no; no; no; no; no	0.0544724; 0.4447029; 0.1461858; 0.9616679; 0.3872538
												KDLCNG_06475	Phage-related protein	sXF1; sXF2; sXF3; sXF4; sXF5	no; no; no; no; no	0.5665322; 0.440997; 0.5083489; 0.1496108; 0.534614
												KDLCNG_06485	Phage-related protein	sXF1; sXF2; sXF3; sXF4; sXF5	no; no; no; no; no	0.1478901; 0.1320881; 0.1735178; 0.3145357; 0.0704013
												KDLCNG_06495	hypothetical protein	sXF1; sXF2; sXF3; sXF4; sXF5	no; no; no; no; no	0.6013822; 0.8631858; 0.6549136; 0.9930781; 0.6013822
												KDLCNG_06500	hypothetical protein	sXF1; sXF2; sXF3; sXF4; sXF5	no; no; no; no; no	0.9947635; 0.7403124; 0.951727; 0.9937172; 0.7378186
												KDLCNG_06505	CopG family transcriptional regulator	sXF1; sXF2; sXF3; sXF4; sXF5	no; no; no; no; no	0.8724053; 0.8650576; 0.8099072; 0.9564463; 0.5188108
												KDLCNG_06510	Phage-related protein	sXF1; sXF2; sXF3; sXF4; sXF5	no; no; no; no; no	0.3815118; 0.5665322; 0.8897773; 0.7907305; 0.391882
												KDLCNG_06515	Helix-turn-helix domain-containing protein	sXF1; sXF2; sXF3; sXF4; sXF5	no; no; no; no; no	0.6469252; 0.9962313; 0.9937172; 0.6469252; 0.9214788
												KDLCNG_06520	Phage-related protein	sXF1; sXF2; sXF3; sXF4; sXF5	no; no; no; no; no	0.8132079; 0.191107; 0.4786629; 0.9717477; 0.1904052
												KDLCNG_06525	SMODS and SLOG-associating 2TM effector domain-containing protein	sXF1; sXF2; sXF3; sXF4; sXF5	no; no; no; no; no	0.8687595; 0.3310472; 0.491493; 0.8777678; 0.388408
												KDLCNG_06530	hypothetical protein	sXF1; sXF2; sXF3; sXF4; sXF5	no; no; no; no; no	0.6970117; 0.7137792; 0.9138095; 0.9152374; 0.2018811
												KDLCNG_06535	hypothetical protein	sXF1; sXF2; sXF3; sXF4; sXF5	no; yes; no; no; no	0.1090589; 0.0182547; 0.1090589; 0.7861067; 0.0891859
												KDLCNG_06540	Stress-response A/B barrel domain-containing protein	sXF1; sXF2; sXF3; sXF5	no; no; no; no	0.9595498; 0.4902044; 0.938405; 0.9395528
												KDLCNG_06545	DUF1566 domain-containing protein	sXF1; sXF2; sXF3; sXF4; sXF5	no; no; no; no; no	0.3165694; 0.1167895; 0.4360781; 0.6282125; 0.1163222
												KDLCNG_06550	SMODS and SLOG-associating 2TM effector domain-containing protein	sXF1; sXF2; sXF3; sXF4; sXF5	no; no; no; no; no	0.5253803; 0.4275333; 0.3155514; 0.3247908; 0.4226875
												KDLCNG_06555	hypothetical protein	sXF1; sXF2; sXF3; sXF4; sXF5	no; no; no; no; no	0.9456085; 0.9652781; 0.8506855; 0.9456085; 0.9502444
												KDLCNG_06560	Transposase	sXF1; sXF2; sXF3; sXF4; sXF5	no; no; no; no; no	0.9286987; 0.8355641; 0.8334932; 0.9860357; 0.9138095
												KDLCNG_06565	Transcriptional regulator	sXF1; sXF2; sXF3; sXF4; sXF5	no; yes; no; no; no	0.1542804; 0.0485369; 0.1326084; 0.2463157; 0.1274817
												KDLCNG_06570	Phage-related protein	sXF1; sXF2; sXF3; sXF4; sXF5	no; no; no; no; no	0.8804008; 0.6295518; 0.9758313; 0.9707367; 0.7837796
												KDLCNG_06575	DUF2800 domain-containing protein	sXF1; sXF2; sXF3; sXF4; sXF5	no; no; no; no; no	0.6429231; 0.2108382; 0.4773869; 0.7987218; 0.5611897
												KDLCNG_06580	DUF2815 domain-containing protein	sXF1; sXF2; sXF3; sXF4; sXF5	no; no; no; no; no	0.3373805; 0.347023; 0.3216916; 0.4299663; 0.5240646
												KDLCNG_06585	Prophage antirepressor	sXF1; sXF2; sXF3; sXF4; sXF5	no; no; no; no; no	0.3074861; 0.3849512; 0.4710268; 0.7514396; 0.1890078
												KDLCNG_06590	DNA polymerase I%2C 3'-5' exonuclease and polymerase domains	sXF1; sXF2; sXF3; sXF4; sXF5	no; no; no; no; no	0.2747739; 0.2055764; 0.2162037; 0.3953731; 0.2085704
												KDLCNG_06595	VRR-NUC domain-containing protein	sXF1; sXF2; sXF3; sXF4; sXF5	no; no; no; no; no	0.9152374; 0.3427164; 0.2831851; 0.9899721; 0.4083174
												KDLCNG_06600	DUF1640 domain-containing protein	sXF1; sXF2; sXF3; sXF4; sXF5	no; no; no; no; no	0.5135719; 0.5083489; 0.3895641; 0.6562428; 0.6067519
												KDLCNG_06605	Superfamily II DNA or RNA helicase%2C SNF2 family	sXF1; sXF2; sXF3; sXF4; sXF5	no; no; no; no; no	0.39771; 0.098085; 0.4311853; 0.4940737; 0.098085
												KDLCNG_06610	hypothetical protein	sXF1; sXF2; sXF3; sXF4; sXF5	no; no; no; no; no	0.553191; 0.1112858; 0.1904052; 0.2683556; 0.1696498
												KDLCNG_06615	DUF4224 domain-containing protein	sXF1; sXF2; sXF3; sXF4; sXF5	no; no; no; no; no	0.7563328; 0.9943073; 0.9293328; 0.9736916; 0.9994245
												KDLCNG_06620	Integrase	sXF1; sXF2; sXF3; sXF4; sXF5	no; no; no; no; no	0.404765; 0.4672271; 0.2420726; 0.7252414; 0.4940737
												KDLCNG_06625	bifunctional lysylphosphatidylglycerol flippase/synthetase MprF	sXF1; sXF2; sXF3; sXF4; sXF5	no; no; no; no; no	0.3861015; 0.1121874; 0.2540915; 0.5705436; 0.2337502
												KDLCNG_06630	Ankyrin repeat	sXF1; sXF2; sXF3; sXF4; sXF5	no; no; no; no; no	0.2850786; 0.1073049; 0.2497496; 0.6000397; 0.1167895
												KDLCNG_06635	Secreted protein	sXF1; sXF2; sXF3; sXF4; sXF5	no; no; no; no; no	0.23293; 0.6865848; 0.4786629; 0.9724071; 0.414274
												KDLCNG_06640	3-oxoacyl-(acyl-carrier-protein) synthase	sXF1; sXF2; sXF3; sXF4; sXF5	no; no; no; no; no	0.4748388; 0.3746858; 0.3437899; 0.6891986; 0.3074861
												KDLCNG_06645	Beta-ketoacyl synthase N-terminal domain-containing protein	sXF1; sXF2; sXF3; sXF4; sXF5	no; no; no; no; no	0.3331498; 0.0910584; 0.2514797; 0.3320975; 0.3064877
												KDLCNG_06650	Glycosyltransferase involved in cell wall bisynthesis	sXF1; sXF2; sXF3; sXF4; sXF5	no; no; no; no; no	0.8955145; 0.5705436; 0.9354723; 0.9466633; 0.5799165
												KDLCNG_06655	hypothetical protein	sXF1; sXF2; sXF3; sXF4; sXF5	no; no; no; no; no	0.5452132; 0.8417003; 0.56386; 0.9887187; 0.8164826
												KDLCNG_06660	Glycosyltransferase%2C GT2 family	sXF1; sXF2; sXF3; sXF4; sXF5	no; no; no; no; no	0.4761122; 0.2946781; 0.288892; 0.7802701; 0.2558436
												KDLCNG_06665	hypothetical protein	sXF1; sXF2; sXF3; sXF4; sXF5	no; no; no; no; no	0.7034882; 0.6215116; 0.4166691; 0.7239743; 0.721435
												KDLCNG_06670	Type IV pilus assembly protein PilT%2C pilus retraction ATPase	sXF1; sXF2; sXF3; sXF4; sXF5	no; no; no; no; no	0.6241928; 0.3557361; 0.4459414; 0.5558551; 0.3206628
												KDLCNG_06675	Type IV pilus assembly protein%2C ATPase PilU	sXF1; sXF2; sXF3; sXF4; sXF5	no; no; no; no; no	0.265638; 0.3064877; 0.231296; 0.9664248; 0.3405757
												KDLCNG_06680	Transcriptional regulator	sXF1; sXF2; sXF3; sXF4; sXF5	no; no; no; no; no	0.3268677; 0.1536902; 0.2138914; 0.7998528; 0.1536902
												KDLCNG_06685	Putative salt-induced outer membrane protein YdiY	sXF1; sXF2; sXF3; sXF4; sXF5	no; no; no; no; no	0.4471814; 0.0686118; 0.1794529; 0.2766276; 0.3074861
												KDLCNG_06690	hydroxymethylbilane synthase	sXF1; sXF2; sXF3; sXF4; sXF5	no; no; no; no; no	0.5018436; 0.3299992; 0.3395085; 0.6642025; 0.4571569
												KDLCNG_06695	DNA-binding response regulator%2C LytR/AlgR family	sXF1; sXF2; sXF3; sXF4; sXF5	no; no; no; no; no	0.6655264; 0.6628777; 0.237053; 0.2185351; 0.5933284
												KDLCNG_06700	Sensor histidine kinase YesM	sXF1; sXF2; sXF3; sXF4; sXF5	no; no; no; no; no	0.5505293; 0.4824987; 0.3826563; 0.5174996; 0.2738504
												KDLCNG_06705	putative esterase	sXF1; sXF2; sXF3; sXF4; sXF5	no; no; no; no; no	0.6708136; 0.4761122; 0.4773869; 0.8132079; 0.2593743
												KDLCNG_06710	glucans biosynthesis glucosyltransferase MdoH	sXF1; sXF2; sXF3; sXF4; sXF5	no; no; no; no; no	0.2638374; 0.2540915; 0.2248466; 0.7239743; 0.4202749
												KDLCNG_06715	hypothetical protein	sXF1; sXF2; sXF3; sXF4; sXF5	no; no; no; no; no	0.6495905; 0.1621237; 0.2898508; 0.8386466; 0.1709313
												KDLCNG_06720	Transposase	sXF1; sXF2; sXF3; sXF4; sXF5	no; no; no; no; no	0.964498; 0.8314098; 0.9318326; 0.9679105; 0.7538904
												KDLCNG_06725	CubicO group peptidase%2C beta-lactamase class C family	sXF1; sXF2; sXF3; sXF4; sXF5	no; no; no; no; no	0.2177558; 0.2304822; 0.4360781; 0.8121105; 0.134707
												KDLCNG_06730	DUF58 domain-containing protein	sXF1; sXF2; sXF3; sXF4; sXF5	no; no; no; no; no	0.3746858; 0.4761122; 0.3279094; 0.6174881; 0.3601421
												KDLCNG_06735	Ubiquinone/menaquinone biosynthesis C-methylase UbiE/MenG	sXF1; sXF2; sXF3; sXF4; sXF5	no; no; no; no; no	0.6957126; 0.3227225; 0.8043492; 0.6996062; 0.3227225
												KDLCNG_06740	hypothetical protein	sXF1; sXF2; sXF3; sXF4; sXF5	no; no; no; no; no	0.9041651; 0.8043492; 0.8545927; 0.7575508; 0.9152374
												KDLCNG_06745	hypothetical protein	sXF2; sXF4; sXF5	no; no; no	0.9893601; 0.992387; 0.9892026
												KDLCNG_06750	D-alanyl-D-alanine carboxypeptidase	sXF1; sXF2; sXF3; sXF4; sXF5	no; no; no; no; no	0.625533; 0.625533; 0.3712995; 0.7137792; 0.3803693
												KDLCNG_06755	hypothetical protein	sXF2; sXF5	no; no	0.9502444; 0.9550661
												KDLCNG_06760	D-alanyl-D-alanine carboxypeptidase/D-alanyl-D-alanine-endopeptidase	sXF1; sXF2; sXF3; sXF4; sXF5	no; no; no; no; no	0.5491993; 0.5372594; 0.597355; 0.941805; 0.4422307
												KDLCNG_06765	Mannose or cellobiose epimerase%2C N-acyl-D-glucosamine 2-epimerase family	sXF1; sXF2; sXF3; sXF4; sXF5	no; no; no; no; no	0.5452132; 0.237053; 0.39771; 0.7265069; 0.3064877
												KDLCNG_06770	Sugar or nucleoside kinase%2C ribokinase family	sXF1; sXF2; sXF3; sXF4; sXF5	no; no; no; no; no	0.5933284; 0.5135719; 0.3634681; 0.8751025; 0.7465138
												KDLCNG_06775	L-fucose:H+ symporter permease	sXF1; sXF2; sXF3; sXF4; sXF5	no; no; no; no; no	0.1254783; 0.1417205; 0.3701747; 0.2138914; 0.2063217
												KDLCNG_06780	hypothetical protein	sXF2; sXF3; sXF5	no; no; no	0.9116397; 0.9995873; 0.910909
												KDLCNG_06785	DUF2058 domain-containing protein	sXF1; sXF2; sXF3; sXF4; sXF5	no; no; no; no; no	0.4422307; 0.2729291; 0.3206628; 0.5293327; 0.4348524
												KDLCNG_06790	Protein SlyX-like protein	sXF1; sXF2; sXF3; sXF4; sXF5	no; no; no; no; no	0.7021956; 0.3289532; 0.9234923; 0.9854436; 0.3895641
												KDLCNG_06795	UDP-glucose 6-dehydrogenase	sXF1; sXF2; sXF3; sXF4; sXF5	no; yes; no; no; no	0.3803693; 0.0426057; 0.3363196; 0.7034882; 0.3405757
												KDLCNG_06800	FKBP-type peptidyl-prolyl cis-trans isomerase	sXF1; sXF2; sXF3; sXF4; sXF5	no; no; no; no; no	0.826147; 0.5083489; 0.9248161; 0.7365689; 0.734064
												KDLCNG_06805	Thioredoxin/glutathione peroxidase BtuE%2C reduces lipid peroxides	sXF1; sXF2; sXF3; sXF4; sXF5	no; no; no; no; no	0.8175684; 0.5678689; 0.8272057; 0.7907305; 0.625533
												KDLCNG_06810	ABC-type multidrug transport system%2C ATPase component	sXF1; sXF2; sXF3; sXF4; sXF5	no; no; no; no; no	0.9071996; 0.1235016; 0.9487306; 0.9895158; 0.1239933
												KDLCNG_06815	ABC transporter permease	sXF1; sXF2; sXF3; sXF4; sXF5	no; no; no; no; no	0.6721332; 0.4459414; 0.5425591; 0.8250852; 0.3758186
												KDLCNG_06820	Lipoprotein	sXF1; sXF2; sXF3; sXF5	no; no; no; no	0.8427117; 0.5758976; 0.9883867; 0.5745586
												KDLCNG_06825	Phage tail collar domain	sXF1; sXF2; sXF3; sXF4; sXF5	no; no; no; no; no	0.4336284; 0.3015287; 0.3186118; 0.1444978; 0.3679311
												KDLCNG_06830	DUF2612 domain-containing protein	sXF1; sXF2; sXF3; sXF4; sXF5	no; no; no; no; no	0.4850623; 0.6228523; 0.4992491; 0.9221537; 0.404765
												KDLCNG_06835	Uncharacterized phage protein gp47/JayE	sXF1; sXF2; sXF3; sXF4; sXF5	no; no; no; no; no	0.4373054; 0.1456213; 0.4071314; 0.4659633; 0.1646015
												KDLCNG_06840	Putative component of the toxin-antitoxin plasmid stabilization module	sXF1; sXF2; sXF3; sXF4; sXF5	no; no; no; no; no	0.9086945; 0.5545228; 0.5545228; 0.9573496; 0.9086945
												KDLCNG_06845	DUF971 domain-containing protein	sXF1; sXF2; sXF3; sXF4; sXF5	no; no; no; no; no	0.4966591; 0.5109584; 0.6000397; 0.7672172; 0.6628777
												KDLCNG_06850	Phage-related protein	sXF1; sXF2; sXF3; sXF4; sXF5	no; no; no; no; no	0.8175684; 0.56386; 0.6668494; 0.5625246; 0.752666
												KDLCNG_06855	Phage protein Gp138 N-terminal domain-containing protein	sXF1; sXF2; sXF3; sXF4; sXF5	no; no; no; no; no	0.6549136; 0.6878922; 0.5893028; 0.9138095; 0.1646015
												KDLCNG_06860	Phage-related protein	sXF1; sXF2; sXF3; sXF4; sXF5	no; no; no; no; no	0.3448655; 0.3268677; 0.3054915; 0.8088012; 0.3448655
												KDLCNG_06865	virion structural protein	sXF1; sXF2; sXF4; sXF5	no; no; no; no	0.9450758; 0.3145357; 0.7696115; 0.8847173
												KDLCNG_06870	Phage-related protein	sXF1; sXF2; sXF3; sXF4; sXF5	no; no; no; no; no	0.6970117; 0.3930438; 0.8417003; 0.941805; 0.4178693
												KDLCNG_06875	CopG family transcriptional regulator	sXF1; sXF2; sXF3; sXF4; sXF5	no; no; no; no; no	0.8678392; 0.5558551; 0.8777678; 0.9166505; 0.5558551
												KDLCNG_06880	mRNA-degrading endonuclease RelE%2C toxin component of the RelBE toxin-antitoxin system	sXF1; sXF2; sXF3; sXF4; sXF5	no; no; no; no; no	0.2506136; 0.1320881; 0.3895641; 0.9401212; 0.1883122
												KDLCNG_06885	Phage-related protein	sXF1; sXF2; sXF3; sXF4; sXF5	no; no; no; no; no	0.2288613; 0.2850786; 0.2775578; 0.1821426; 0.0632074
												KDLCNG_06890	Uncharacterized protein PD_0970	sXF1; sXF2; sXF3; sXF4; sXF5	no; no; no; no; no	0.8545927; 0.8314098; 0.7696115; 0.9573496; 0.1741693
												KDLCNG_06895	DUF3277 domain-containing protein	sXF1; sXF2; sXF3; sXF4; sXF5	no; no; no; no; no	0.3769533; 0.3803693; 0.9026256; 0.9995563; 0.2647366
												KDLCNG_06900	Phage-related protein	sXF1; sXF2; sXF3; sXF4; sXF5	no; no; no; no; no	0.8897773; 0.7477483; 0.8334932; 0.9693476; 0.3557361
												KDLCNG_06905	Transposase%2C IS605 OrfB family	sXF1; sXF2; sXF3; sXF4; sXF5	no; no; no; no; no	0.440997; 0.5611897; 0.6215116; 0.7930269; 0.3196362
												KDLCNG_06910	Transposase putative helix-turn-helix domain-containing protein	sXF1; sXF2; sXF4; sXF5	no; no; no; no	0.9927392; 0.8669155; 0.5839379; 0.8659883
												KDLCNG_06915	Resolvase%2C N-terminal domain	sXF1; sXF2; sXF3; sXF5	no; no; no; no	0.5372594; 0.6188295; 0.5745586; 0.5005458
												KDLCNG_06920	DNA invertase	sXF1; sXF2; sXF3; sXF4; sXF5	no; no; no; no; no	0.4837799; 0.3792286; 0.8164826; 0.6080943; 0.4850623
												KDLCNG_06925	Truncated phage-related DNA polymerase	sXF1; sXF2; sXF3; sXF4; sXF5	no; no; no; no; no	0.7684155; 0.4000542; 0.7176141; 0.8889431; 0.5372594
												KDLCNG_06930	VRR-NUC domain-containing protein	sXF1; sXF2; sXF3; sXF4; sXF5	no; no; no; no; no	0.9882178; 0.5372594; 0.5148802; 0.9887187; 0.5893028
												KDLCNG_06935	DUF1640 domain-containing protein	sXF1; sXF2; sXF3; sXF4; sXF5	no; no; no; no; no	0.7086451; 0.6013822; 0.8208078; 0.8768829; 0.6774024
												KDLCNG_06940	Superfamily II DNA or RNA helicase%2C SNF2 family	sXF1; sXF2; sXF3; sXF4; sXF5	no; no; no; no; no	0.402406; 0.098085; 0.4373054; 0.4992491; 0.098085
												KDLCNG_06945	hypothetical protein	sXF1; sXF2; sXF3; sXF4; sXF5	no; no; no; no; no	0.553191; 0.1112858; 0.1904052; 0.2683556; 0.1696498
												KDLCNG_06950	DUF4224 domain-containing protein	sXF1; sXF2; sXF3; sXF4; sXF5	no; no; no; no; no	0.7563328; 0.9943073; 0.9293328; 0.9591164; 0.9966163
												KDLCNG_06955	Integrase	sXF1; sXF2; sXF3; sXF4; sXF5	no; no; no; no; no	0.4154706; 0.5718816; 0.2420726; 0.6562428; 0.5148802
												KDLCNG_06960	ATPase components of ABC transporters with duplicated ATPase domains	sXF1; sXF2; sXF3; sXF4; sXF5	no; no; no; no; no	0.3279094; 0.0803178; 0.3656956; 0.4118859; 0.1904052
												KDLCNG_06965	Outer membrane receptor for ferrienterochelin and colicins	sXF1; sXF2; sXF3; sXF4; sXF5	no; yes; no; no; no	0.2429168; 0.024863; 0.3448655; 0.6535838; 0.169012
												KDLCNG_06970	putative dithiol-disulfide isomerase%2C DsbA/YjbH family (virulence%2C stress resistance)	sXF1; sXF2; sXF3; sXF4; sXF5	no; no; no; no; no	0.6188295; 0.5306518; 0.5372594; 0.6174881; 0.6040671
												KDLCNG_06975	Outer membrane receptor for ferrienterochelin and colicins	sXF1; sXF2; sXF3; sXF4; sXF5	no; yes; yes; no; yes	0.0551974; 0.0079942; 0.0338929; 0.0997086; 0.0368243
												KDLCNG_06980	hypothetical protein	sXF1; sXF2; sXF3; sXF4; sXF5	no; no; no; no; no	0.8324531; 0.8293139; 0.8088012; 0.950742; 0.8314098
												KDLCNG_06985	YbaL family putative K(+) efflux transporter	sXF1; sXF2; sXF3; sXF4; sXF5	no; yes; no; no; yes	0.0704013; 0.0071196; 0.0610472; 0.0903053; 0.0264462
												KDLCNG_06990	phosphate ABC transporter substrate-binding protein PstS	sXF1; sXF2; sXF3; sXF4; sXF5	no; no; no; no; no	0.6335675; 0.4202749; 0.613463; 0.6760865; 0.1967952
												KDLCNG_06995	phosphate ABC transporter permease subunit PstC	sXF1; sXF2; sXF3; sXF4; sXF5	no; no; no; no; no	0.7290329; 0.3895641; 0.3895641; 0.7302933; 0.6188295
												KDLCNG_07000	phosphate ABC transporter permease PstA	sXF1; sXF2; sXF3; sXF4; sXF5	no; no; no; no; no	0.4521571; 0.2665417; 0.3701747; 0.5558551; 0.3186118
												KDLCNG_07005	phosphate ABC transporter ATP-binding protein PstB	sXF1; sXF2; sXF3; sXF4; sXF5	no; no; no; no; yes	0.1876185; 0.5096531; 0.2480282; 0.5412331; 0.0387265
												KDLCNG_07010	phosphate signaling complex protein PhoU	sXF1; sXF2; sXF3; sXF4; sXF5	no; no; no; no; no	0.7941712; 0.454654; 0.7163374; 0.7941712; 0.5491993
												KDLCNG_07015	ribonuclease T	sXF1; sXF2; sXF3; sXF4; sXF5	no; no; no; no; no	0.1696498; 0.265638; 0.2232559; 0.950742; 0.3459432
												KDLCNG_07020	16S rRNA (adenine(1518)-N(6)/adenine(1519)-N(6))-dimethyltransferase RsmA	sXF1; sXF2; sXF3; sXF4; sXF5	no; no; no; no; no	0.1389878; 0.1103904; 0.2665417; 0.5585213; 0.2208858
												KDLCNG_07025	Co2+/Mg2+ efflux protein ApaG	sXF1; sXF2; sXF3; sXF4; sXF5	no; no; no; no; no	0.7930269; 0.7302933; 0.8545927; 0.9775589; 0.6027246
												KDLCNG_07030	symmetrical bis(5'-nucleosyl)-tetraphosphatase	sXF1; sXF2; sXF3; sXF4; sXF5	no; no; no; no; no	0.1439387; 0.1774567; 0.2232559; 0.658899; 0.1433815
												KDLCNG_07035	Lipase	sXF1; sXF2; sXF3; sXF4; sXF5	no; no; no; no; no	0.5893028; 0.2403906; 0.7060695; 0.9033972; 0.454654
												KDLCNG_07040	3-deoxy-D-manno-octulosonic acid kinase	sXF1; sXF2; sXF3; sXF4; sXF5	no; no; no; no; no	0.2429168; 0.4735668; 0.2185351; 0.3279094; 0.1026058
												KDLCNG_07045	ADP-heptose:LPS heptosyltransferase	sXF1; sXF2; sXF3; sXF4; sXF5	no; no; no; no; no	0.5293327; 0.3384434; 0.4559047; 0.5960127; 0.5879613
												KDLCNG_07050	DUF6165 domain-containing protein	sXF1; sXF2; sXF3; sXF4; sXF5	no; no; no; no; no	0.6944122; 0.3035057; 0.3035057; 0.7188893; 0.5070457
												KDLCNG_07060	Serine/threonine protein phosphatase PrpC	sXF1; sXF2; sXF3; sXF4; sXF5	no; no; no; no; no	0.5518598; 0.6668494; 0.6878922; 0.720163; 0.6668494
												KDLCNG_07065	DNA polymerase III subunit epsilon	sXF1; sXF2; sXF3; sXF4; sXF5	no; no; no; no; no	0.3015287; 0.4927828; 0.4927828; 0.8043492; 0.2296707
												KDLCNG_07070	ribonuclease HI	sXF1; sXF2; sXF3; sXF4; sXF5	no; no; no; no; no	0.6535838; 0.4609224; 0.3502748; 0.8457265; 0.6161465
												KDLCNG_07075	Methyltransferase type 11 domain-containing protein	sXF1; sXF2; sXF3; sXF4; sXF5	no; no; no; no; no	0.4118859; 0.6067519; 0.2033529; 0.3690519; 0.6067519
												KDLCNG_07080	hydroxyacylglutathione hydrolase	sXF1; sXF2; sXF3; sXF4; sXF5	no; no; no; no; no	0.5491993; 0.4773869; 0.8121105; 0.9686351; 0.4672271
												KDLCNG_07085	hypothetical protein	sXF1; sXF2; sXF3; sXF4; sXF5	no; no; no; no; no	0.826147; 0.8641234; 0.9033972; 0.8282614; 0.9938189
												KDLCNG_07090	Transposase	sXF1; sXF2; sXF3; sXF5	no; no; no; no	0.3668124; 0.7964519; 0.6027246; 0.165852
												KDLCNG_07095	Transcriptional accessory protein Tex/SPT6	sXF1; sXF2; sXF3; sXF4; sXF5	no; no; no; no; no	0.27201; 0.2437632; 0.5425591; 0.7252414; 0.1130952
												KDLCNG_07100	hypothetical protein	sXF1; sXF2; sXF3; sXF4; sXF5	no; no; no; no; no	0.8427117; 0.5044425; 0.7009016; 0.8386466; 0.5044425
												KDLCNG_07105	Type IV pilus assembly protein PilF/PilW	sXF1; sXF2; sXF3; sXF4; sXF5	no; no; no; no; no	0.4722961; 0.1801223; 0.5545228; 0.0734753; 0.1566598
												KDLCNG_07110	Uncharacterized conserved protein%2C phosphatidylethanolamine-binding protein (PEBP) family	sXF1; sXF2; sXF3; sXF4; sXF5	no; no; no; no; no	0.9401212; 0.5571879; 0.9261251; 0.9522142; 0.5558551
												KDLCNG_07115	inorganic diphosphatase	sXF1; sXF2; sXF3; sXF4; sXF5	no; no; no; no; no	0.1310525; 0.1996889; 0.1932247; 0.9434564; 0.1235016
												KDLCNG_07120	hypothetical protein	sXF5	no	0.9564463
												KDLCNG_07125	thioredoxin	sXF1; sXF2; sXF3; sXF4; sXF5	no; no; no; no; no	0.3125106; 0.3145357; 0.4571569; 0.7648139; 0.2004176
												KDLCNG_07130	DUF998 domain-containing protein	sXF1; sXF2; sXF3; sXF4; sXF5	no; no; no; no; no	0.8447249; 0.3557361; 0.5906445; 0.9049293; 0.4927828
												KDLCNG_07135	leucine--tRNA ligase	sXF1; sXF2; sXF3; sXF4; sXF5	yes; no; yes; no; no	0.0212239; 0.0877121; 0.0053325; 0.3690519; 0.1722206
												KDLCNG_07140	Outer membrane lipoprotein LptE/RlpB (LPS assembly)	sXF1; sXF2; sXF3; sXF4; sXF5	no; no; no; no; no	0.8417003; 0.2803615; 0.8447249; 0.9852419; 0.2803615
												KDLCNG_07145	DNA polymerase III subunit delta	sXF1; sXF2; sXF3; sXF4; sXF5	no; no; no; no; no	0.4559047; 0.2540915; 0.4083174; 0.8208078; 0.4748388
												KDLCNG_07150	nicotinate-nucleotide adenylyltransferase	sXF1; sXF2; sXF3; sXF4; sXF5	no; no; no; no; no	0.4953658; 0.1807937; 0.1801223; 0.938405; 0.4927828
												KDLCNG_07155	ribosome silencing factor	sXF1; sXF2; sXF3; sXF4; sXF5	no; no; no; no; no	0.8687595; 0.3849512; 0.9336689; 0.9789257; 0.3838028
												KDLCNG_07160	Membrane protein	sXF1; sXF2; sXF3; sXF4; sXF5	no; no; no; no; no	0.7427988; 0.5293327; 0.7514396; 0.8622447; 0.7427988
												KDLCNG_07165	lytic murein transglycosylase B	sXF1; sXF2; sXF3; sXF4; sXF5	no; no; no; no; no	0.3872538; 0.2488878; 0.3645808; 0.8497003; 0.2480282
												KDLCNG_07170	Peptidoglycan lytic transglycosylase RlpA%2C contains C-terminal SPOR domain	sXF1; sXF2; sXF3; sXF4; sXF5	no; no; no; no; no	0.7814424; 0.053283; 0.3384434; 0.8659883; 0.053283
												KDLCNG_07175	Membrane-associated serine protease%2C rhomboid family	sXF1; sXF2; sXF3; sXF4; sXF5	no; no; no; no; no	0.4596658; 0.7302933; 0.341645; 0.7998528; 0.7849444
												KDLCNG_07180	hypothetical protein	sXF1; sXF2; sXF3; sXF4; sXF5	no; no; no; no; no	0.6839665; 0.9434564; 0.6918078; 0.6839665; 0.9434564
												KDLCNG_07185	DUF596 domain-containing protein	sXF1; sXF2; sXF3; sXF4; sXF5	no; no; no; no; no	0.9033972; 0.3792286; 0.6469252; 0.8565261; 0.4672271
												KDLCNG_07190	Hemagglutinin	sXF1; sXF2; sXF3; sXF4; sXF5	no; no; no; no; no	0.4336284; 0.440997; 0.4940737; 0.6295518; 0.4336284
												KDLCNG_07195	hypothetical protein	sXF2; sXF5	no; no	0.9094364; 0.9094364
												KDLCNG_07200	DUF596 domain-containing protein	sXF1; sXF2; sXF3; sXF4; sXF5	no; no; no; no; no	0.6747697; 0.3247908; 0.5946705; 0.6747697; 0.7137792
												KDLCNG_07205	Hemagglutinin	sXF1; sXF2; sXF3; sXF4; sXF5	no; no; no; no; no	0.2927406; 0.076667; 0.357935; 0.8457265; 0.0763424
												KDLCNG_07210	DUF596 domain-containing protein	sXF1; sXF2; sXF3; sXF4; sXF5	no; yes; no; no; no	0.2506136; 0.0496313; 0.1357667; 0.7672172; 0.1439387
												KDLCNG_07215	DUF596 domain-containing protein	sXF1; sXF2; sXF3; sXF4; sXF5	no; no; no; no; no	0.7696115; 0.5148802; 0.8314098; 0.8678392; 0.7684155
												KDLCNG_07220	hypothetical protein	sXF1; sXF2; sXF3; sXF4; sXF5	no; no; no; no; no	0.5083489; 0.6852762; 0.3930438; 0.2345727; 0.7290329
												KDLCNG_07225	hypothetical protein	sXF1; sXF2; sXF3; sXF4; sXF5	no; no; yes; no; no	0.1310525; 0.2841308; 0.0203194; 0.2756997; 0.2549664
												KDLCNG_07230	hypothetical protein	sXF1; sXF2; sXF3; sXF4; sXF5	no; no; yes; no; no	0.288892; 0.053283; 0.0187064; 0.3557361; 0.4596658
												KDLCNG_07235	hypothetical protein	sXF1; sXF2; sXF3; sXF4; sXF5	yes; yes; yes; yes; no	0.0194503; 0.0334254; 0.0020509; 0.0093948; 0.1038695
												KDLCNG_07240	hypothetical protein	sXF1; sXF2; sXF3; sXF4; sXF5	no; no; yes; no; no	0.4287489; 0.2296707; 0.0485369; 0.3907221; 0.21466
												KDLCNG_07245	hypothetical protein	sXF1; sXF2; sXF3; sXF4; sXF5	yes; yes; yes; yes; yes	0.0111876; 0.0127004; 0.0007445; 0.023818; 0.0301714
												KDLCNG_07250	hypothetical protein	sXF1; sXF2; sXF3; sXF4; sXF5	no; no; no; no; no	0.0599919; 0.1456213; 0.1153923; 0.2063217; 0.1639792
												KDLCNG_07255	hypothetical protein	sXF1; sXF2; sXF3; sXF4; sXF5	no; no; no; no; no	0.1030256; 0.055441; 0.0597306; 0.0823727; 0.2108382
												KDLCNG_07260	hypothetical protein	sXF1; sXF2; sXF3; sXF4; sXF5	no; no; no; no; no	0.1683761; 0.4012292; 0.1946467; 0.3427164; 0.46344
												KDLCNG_07265	hypothetical protein	sXF1; sXF2; sXF3; sXF4; sXF5	yes; yes; yes; no; no	0.0071196; 0.019075; 1.56e-05; 0.1310525; 0.1652258
												KDLCNG_07270	PE family protein	sXF1; sXF2; sXF3; sXF4; sXF5	no; no; no; no; no	0.1821426; 0.5879613; 0.2584883; 0.6121209; 0.6442576
												KDLCNG_07275	hypothetical protein	sXF1; sXF2; sXF3; sXF4; sXF5	no; no; no; no; no	0.6228523; 0.9703939; 0.1989624; 0.9875228; 0.9988026
												KDLCNG_07280	hypothetical protein	sXF1; sXF2; sXF3; sXF4; sXF5	no; yes; yes; no; no	0.0903053; 0.0159832; 0.0098926; 0.1735178; 0.1444978
												KDLCNG_07285	hypothetical protein	sXF1; sXF2; sXF3; sXF4; sXF5	no; no; no; no; no	0.2710931; 0.6734519; 0.0507476; 0.3524531; 0.7489807
												KDLCNG_07290	hypothetical protein	sXF1; sXF2; sXF3; sXF4; sXF5	no; no; no; no; no	0.3612488; 0.5385833; 0.2956502; 0.9671738; 0.8437199
												KDLCNG_07295	hypothetical protein	sXF1; sXF2; sXF3; sXF4; sXF5	no; no; no; no; no	0.1149297; 0.1005291; 0.0725409; 0.3826563; 0.1683761
												KDLCNG_07300	hypothetical protein	sXF1; sXF2; sXF3; sXF4; sXF5	yes; no; no; no; yes	0.0140432; 0.1038695; 0.0880785; 0.1230116; 0.0348457
												KDLCNG_07305	PE-PGRS family protein	sXF1; sXF2; sXF3; sXF4; sXF5	no; yes; yes; no; no	0.1112858; 0.03962; 0.0094435; 0.1633588; 0.1507671
												KDLCNG_07310	PE-PGRS family protein	sXF1; sXF2; sXF3; sXF4; sXF5	no; yes; no; no; no	0.1683761; 0.0337364; 0.1239933; 0.3557361; 0.237053
												KDLCNG_07315	DUF596 domain-containing protein	sXF1; sXF2; sXF3; sXF4; sXF5	no; no; no; no; no	0.3155514; 0.1496108; 0.092965; 0.9041651; 0.5083489
												KDLCNG_07320	Hemagglutinin	sXF1; sXF2; sXF3; sXF4; sXF5	no; no; no; no; no	0.7767387; 0.6107788; 0.9041651; 0.8565261; 0.5825971
												KDLCNG_07325	DUF596 domain-containing protein	sXF1; sXF2; sXF3; sXF4; sXF5	no; no; no; no; no	0.8437199; 0.1117358; 0.7086451; 0.9221537; 0.1121874
												KDLCNG_07330	50S ribosomal protein L11 methyltransferase	sXF1; sXF2; sXF3; sXF4; sXF5	no; yes; yes; no; no	0.0528138; 0.0429928; 0.002075; 0.1073049; 0.0813396
												KDLCNG_07335	Secreted protein	sXF1; sXF2; sXF3; sXF4; sXF5	no; yes; no; no; no	0.4850623; 0.0162222; 0.0654352; 0.46344; 0.0579297
												KDLCNG_07340	elongation factor P-like protein YeiP	sXF1; sXF2; sXF3; sXF4; sXF5	no; no; no; no; no	0.1761358; 0.1932247; 0.1671102; 0.4311853; 0.2514797
												KDLCNG_07345	FAD/FMN-containing lactate dehydrogenase/glycolate oxidase	sXF1; sXF2; sXF3; sXF4; sXF5	no; no; no; no; no	0.6522533; 0.4824987; 0.3645808; 0.6509222; 0.5135719
												KDLCNG_07350	phosphoglycerate dehydrogenase	sXF1; sXF2; sXF3; sXF4; sXF5	no; no; no; no; no	0.1230116; 0.3227225; 0.1373694; 0.7176141; 0.1153923
												KDLCNG_07355	Serine transporter YbeC%2C amino acid:H+ symporter family	sXF1; sXF2; sXF3; sXF4; sXF5	no; no; no; no; no	0.404765; 0.1153923; 0.4226875; 0.5399078; 0.37809
												KDLCNG_07360	Serine transporter YbeC%2C amino acid:H+ symporter family	sXF1; sXF2; sXF3; sXF4; sXF5	no; no; no; no; no	0.3623574; 0.0830678; 0.6905038; 0.7150591; 0.2378841
												KDLCNG_07365	methylthioribulose 1-phosphate dehydratase	sXF1; sXF2; sXF3; sXF4; sXF5	no; no; no; no; no	0.4966591; 0.414274; 0.440997; 0.800981; 0.4824987
												KDLCNG_07370	Acireductone dioxygenase	sXF1; sXF2; sXF3; sXF4; sXF5	no; no; no; no; no	0.454654; 0.2272489; 0.5919864; 0.7814424; 0.228054
												KDLCNG_07375	acireductone synthase	sXF1; sXF2; sXF3; sXF4; sXF5	no; no; no; no; no	0.4837799; 0.3094894; 0.4496662; 0.6615523; 0.3930438
												KDLCNG_07380	bifunctional phosphoribosyl-AMP cyclohydrolase/phosphoribosyl-ATP diphosphatase HisIE	sXF1; sXF2; sXF3; sXF4; sXF5	no; no; no; no; no	0.7599805; 0.4106946; 0.7086451; 0.8043492; 0.5174996
												KDLCNG_07385	Imidazole glycerol phosphate synthase subunit HisF	sXF1; sXF2; sXF3; sXF4; sXF5	no; no; no; no; no	0.7034882; 0.2497496; 0.5852788; 0.443466; 0.6013822
												KDLCNG_07390	1-(5-phosphoribosyl)-5-[(5-phosphoribosylamino)methylideneamino]imidazole-4-carboxamide isomerase	sXF1; sXF2; sXF3; sXF4; sXF5	no; no; no; no; no	0.6201706; 0.4684923; 0.3186118; 0.6944122; 0.4940737
												KDLCNG_07395	imidazole glycerol phosphate synthase subunit HisH	sXF1; sXF2; sXF3; sXF4; sXF5	no; no; no; no; no	0.3395085; 0.1496108; 0.341645; 0.7415565; 0.1633588
												KDLCNG_07400	bifunctional histidinol-phosphatase/imidazoleglycerol-phosphate dehydratase HisB	sXF1; sXF2; sXF3; sXF4; sXF5	no; no; no; no; no	0.2387175; 0.2629404; 0.2055764; 0.0505226; 0.2011483
												KDLCNG_07405	histidinol-phosphate transaminase	sXF1; sXF2; sXF3; sXF4; sXF5	no; no; no; no; no	0.5785765; 0.6549136; 0.443466; 0.983103; 0.5785765
												KDLCNG_07410	Histidinol dehydrogenase	sXF1; sXF2; sXF3; sXF4; sXF5	no; no; no; no; no	0.4850623; 0.27201; 0.5598553; 0.5852788; 0.27201
												KDLCNG_07415	ATP phosphoribosyltransferase	sXF1; sXF2; sXF3; sXF4; sXF5	no; no; no; no; no	0.3437899; 0.4059473; 0.7124979; 0.9668008; 0.2593743
												KDLCNG_07420	putative DNA-binding transcriptional regulator YerC%2C contains ArsR-like HTH domain	sXF1; sXF2; sXF3; sXF4; sXF5	no; no; no; no; no	0.7743724; 0.3331498; 0.4373054; 0.7137792; 0.3320975
												KDLCNG_07425	histidine--tRNA ligase	sXF1; sXF2; sXF3; sXF4; sXF5	no; no; no; no; no	0.265638; 0.6188295; 0.2784902; 0.7034882; 0.3155514
												KDLCNG_07430	threonine synthase	sXF1; sXF2; sXF3; sXF4; sXF5	no; no; no; no; no	0.6996062; 0.3186118; 0.6852762; 0.8622447; 0.5332925
												KDLCNG_07435	homoserine kinase	sXF1; sXF2; sXF3; sXF4; sXF5	no; no; no; no; no	0.388408; 0.1989624; 0.3279094; 0.5057436; 0.1794529
												KDLCNG_07440	bifunctional aspartate kinase/homoserine dehydrogenase I	sXF1; sXF2; sXF3; sXF4; sXF5	no; no; no; no; no	0.4348524; 0.1331305; 0.2879353; 0.4609224; 0.1331305
												KDLCNG_07445	aspartate carbamoyltransferase catalytic subunit	sXF1; sXF2; sXF3; sXF4; sXF5	no; no; no; no; no	0.6826558; 0.7708052; 0.265638; 0.7047795; 0.4106946
												KDLCNG_07450	Holliday junction resolvase RuvX	sXF1; sXF2; sXF3; sXF4; sXF5	no; no; no; no; no	0.5359363; 0.1331305; 0.2085704; 0.8303634; 0.1331305
												KDLCNG_07455	YqgE/AlgH family protein	sXF1; sXF2; sXF3; sXF4; sXF5	no; no; no; no; no	0.1918108; 0.4850623; 0.1126405; 0.3679311; 0.1821426
												KDLCNG_07460	D-alanyl-D-alanine carboxypeptidase	sXF1; sXF2; sXF3; sXF4; sXF5	no; no; no; no; no	0.6295518; 0.3546397; 0.4786629; 0.6429231; 0.6996062
												KDLCNG_07465	catalase/peroxidase HPI	sXF1; sXF2; sXF3; sXF4; sXF5	no; no; no; no; no	0.3363196; 0.2412305; 0.1709313; 0.3668124; 0.1490354
												KDLCNG_07470	DnaJ-class molecular chaperone with C-terminal Zn finger domain	sXF1; sXF2; sXF3; sXF4; sXF5	no; no; no; no; no	0.464701; 0.3258282; 0.388408; 0.8303634; 0.2593743
												KDLCNG_07475	Small heat shock protein IbpA%2C HSP20 family	sXF1; sXF2; sXF3; sXF4; sXF5	no; no; no; no; no	0.5946705; 0.660226; 0.5825971; 0.5946705; 0.7624016
												KDLCNG_07480	hypothetical protein	sXF1; sXF3; sXF5	no; no; no	0.8613002; 0.9568996; 0.858446
												KDLCNG_07485	penicillin-binding protein 1C	sXF1; sXF2; sXF3; sXF4; sXF5	no; no; no; no; no	0.3491888; 0.1130952; 0.1787855; 0.4966591; 0.2011483
												KDLCNG_07490	hypothetical protein	sXF1; sXF2; sXF3; sXF4; sXF5	no; no; no; no; no	0.9974853; 0.2966244; 0.9995001; 0.8733079; 0.6308907
												KDLCNG_07495	Transmembrane protein	sXF1; sXF2; sXF3; sXF4; sXF5	no; no; no; no; no	0.8545927; 0.7150591; 0.1683761; 0.8447249; 0.7452774
												KDLCNG_07500	Outer membrane cobalamin receptor protein BtuB	sXF1; sXF2; sXF3; sXF4; sXF5	no; no; no; no; no	0.2506136; 0.1389878; 0.4178693; 0.3590376; 0.1496108
												KDLCNG_07505	hypothetical protein	sXF1; sXF2; sXF3; sXF4; sXF5	no; no; no; no; no	0.5745586; 0.4360781; 0.6996062; 0.6878922; 0.4348524
												KDLCNG_07510	RNA polymerase sigma factor RpoE	sXF1; sXF2; sXF3; sXF4; sXF5	no; no; no; no; no	0.7660167; 0.2055764; 0.6615523; 0.9248161; 0.4927828
												KDLCNG_07515	RseA%2C negative regulator of sigma E activity	sXF1; sXF2; sXF3; sXF4; sXF5	no; no; no; no; no	0.8897773; 0.5201229; 0.8574878; 0.975534; 0.4238964
												KDLCNG_07520	Periplasmic serine protease%2C S1-C subfamily%2C contain C-terminal PDZ domain	sXF1; sXF2; sXF3; sXF4; sXF5	no; no; no; no; no	0.5399078; 0.3352609; 0.4621805; 0.7176141; 0.3094894
												KDLCNG_07525	translation elongation factor 4	sXF1; sXF2; sXF3; sXF4; sXF5	no; no; no; no; no	0.625533; 0.1560621; 0.4735668; 0.6983096; 0.1433815
												KDLCNG_07530	signal peptidase I	sXF1; sXF2; sXF3; sXF4; sXF5	no; no; no; no; no	0.1389878; 0.6495905; 0.6535838; 0.5598553; 0.1400755
												KDLCNG_07535	DUF4845 domain-containing protein	sXF1; sXF2; sXF3; sXF4; sXF5	no; no; no; no; no	0.7252414; 0.6681717; 0.7124979; 0.9018502; 0.6389163
												KDLCNG_07540	ribonuclease III	sXF1; sXF2; sXF3; sXF4; sXF5	no; no; no; no; no	0.5306518; 0.5558551; 0.8021065; 0.8914348; 0.3815118
												KDLCNG_07545	GTPase Era	sXF1; sXF2; sXF3; sXF4; sXF5	no; no; no; no; no	0.660226; 0.1855499; 0.8054664; 0.9194318; 0.4521571
												KDLCNG_07550	DNA repair protein RecO	sXF1; sXF2; sXF3; sXF4; sXF5	no; no; no; no; no	0.660226; 0.4735668; 0.9671738; 0.9960255; 0.39771
												KDLCNG_07555	1-deoxy-D-xylulose-5-phosphate synthase	sXF1; sXF2; sXF3; sXF4; sXF5	no; no; no; no; no	0.4106946; 0.2085704; 0.2471708; 0.7239743; 0.2085704
												KDLCNG_07560	hypothetical protein	sXF1; sXF2; sXF3; sXF4; sXF5	no; no; no; no; no	0.7719966; 0.7440391; 0.7415565; 0.9086945; 0.7427988
												KDLCNG_07565	hypothetical protein	sXF1; sXF2; sXF3; sXF5	no; no; no; no	0.5044425; 0.3535454; 0.7636089; 0.5031425
												KDLCNG_07570	Na+(or H+)/acetate symporter ActP	sXF1; sXF2; sXF3; sXF4; sXF5	no; no; no; no; no	0.1017707; 0.1461858; 0.0668626; 0.239553; 0.1384465
												KDLCNG_07575	DUF485 domain-containing protein	sXF1; sXF2; sXF3; sXF4; sXF5	no; no; no; no; no	0.9905556; 0.79188; 0.9964918; 0.9254725; 0.79188
												KDLCNG_07580	acetate--CoA ligase	sXF1; sXF2; sXF3; sXF4; sXF5	no; no; no; no; no	0.3601421; 0.1239933; 0.1373694; 0.6482581; 0.2011483
												KDLCNG_07585	Putative manganese efflux pump MntP	sXF1; sXF2; sXF3; sXF4; sXF5	no; no; no; no; no	0.3320975; 0.5651959; 0.2917751; 0.5293327; 0.158464
												KDLCNG_07590	hypothetical protein	sXF1; sXF2; sXF3; sXF4; sXF5	no; no; no; no; no	0.9937172; 0.6562428; 0.988047; 0.9986701; 0.6562428
												KDLCNG_07595	Polyvinylalcohol dehydrogenase	sXF1; sXF2; sXF3; sXF4; sXF5	no; no; no; no; no	0.0937373; 0.1406221; 0.1639792; 0.6027246; 0.0692038
												KDLCNG_07600	Dipeptidyl aminopeptidase/acylaminoacyl peptidase	sXF1; sXF2; sXF3; sXF4; sXF5	no; no; no; no; yes	0.0516568; 0.2026159; 0.1608962; 0.3656956; 0.0359878
												KDLCNG_07605	oligopeptide transporter%2C OPT family	sXF1; sXF2; sXF3; sXF4; sXF5	no; no; no; no; no	0.2584883; 0.1904052; 0.0500751; 0.3601421; 0.2362241
												KDLCNG_07610	glycerol-3-phosphate dehydrogenase	sXF1; sXF2; sXF3; sXF4; sXF5	no; no; no; no; no	0.1801223; 0.4927828; 0.2018811; 0.4509109; 0.3724263
												KDLCNG_07615	Glycerol uptake facilitator or related aquaporin (Major Intrinsic protein Family)	sXF1; sXF2; sXF3; sXF4; sXF5	no; no; no; no; no	0.9336689; 0.5174996; 0.8724053; 0.951727; 0.5852788
												KDLCNG_07620	glycerol kinase GlpK	sXF1; sXF2; sXF3; sXF4; sXF5	no; no; no; no; no	0.2169787; 0.256723; 0.4299663; 0.6161465; 0.158464
												KDLCNG_07625	NAD(P)-dependent dehydrogenase%2C short-chain alcohol dehydrogenase family	sXF1; sXF2; sXF3; sXF4; sXF5	yes; no; yes; no; no	0.0476771; 0.5625246; 0.0470412; 0.8631858; 0.4812188
												KDLCNG_07630	D-hexose-6-phosphate mutarotase	sXF1; sXF2; sXF3; sXF4; sXF5	no; no; no; no; no	0.4059473; 0.2240502; 0.5253803; 0.6891986; 0.4559047
												KDLCNG_07635	hypothetical protein	sXF1; sXF2; sXF3; sXF4; sXF5	no; no; no; no; no	0.998969; 0.6747697; 0.5083489; 0.9981576; 0.6734519
												KDLCNG_07640	5-methyltetrahydropteroyltriglutamate--homocysteine S-methyltransferase	sXF1; sXF2; sXF3; sXF4; sXF5	no; yes; no; no; yes	0.2593743; 0.0443726; 0.2248466; 0.3502748; 0.0197362
												KDLCNG_07645	Epoxyqueuosine reductase QueH (tRNA modification)	sXF1; sXF2; sXF3; sXF4; sXF5	no; no; no; no; no	0.6455917; 0.2108382; 0.800981; 0.8186511; 0.2710931
												KDLCNG_07650	Pyrazinamidase/nicotinamidase	sXF1; sXF2; sXF3; sXF4; sXF5	no; no; no; no; no	0.5161894; 0.4275333; 0.3175895; 0.4299663; 0.4824987
												KDLCNG_07655	fatty acid CoA ligase family protein	sXF1; sXF2; sXF3; sXF4; sXF5	no; no; no; no; no	0.6054095; 0.2070692; 0.3568345; 0.5385833; 0.2085704
												KDLCNG_07660	Uncharacterized N-terminal domain of lipid-A-disaccharide synthase	sXF1; sXF2; sXF3; sXF4; sXF5	no; no; no; no; no	0.4263193; 0.4672271; 0.5465413; 0.9896697; 0.8272057
												KDLCNG_07665	Glycosyltransferase involved in cell wall bisynthesis	sXF1; sXF2; sXF3; sXF4; sXF5	no; yes; no; no; no	0.464701; 0.0287896; 0.4422307; 0.8955145; 0.464701
												KDLCNG_07670	Nucleoside-diphosphate-sugar epimerase	sXF1; sXF2; sXF3; sXF4; sXF5	no; no; no; no; no	0.6891986; 0.6800311; 0.6469252; 0.7861067; 0.4324061
												KDLCNG_07675	hypothetical protein	sXF2; sXF3; sXF5	no; no; no	0.6402524; 0.6891986; 0.9860357
												KDLCNG_07680	putative chromosome-partitioning protein ParB	sXF1; sXF2; sXF3; sXF4; sXF5	no; no; no; no; no	0.4584106; 0.2850786; 0.265638; 0.7884237; 0.5319717
												KDLCNG_07685	ParA-like ATPase involved in chromosome/plasmid partitioning or cellulose biosynthesis protein BcsQ	sXF1; sXF2; sXF3; sXF4; sXF5	no; no; no; no; no	0.3405757; 0.1158564; 0.1473202; 0.3612488; 0.109945
												KDLCNG_07690	Glyoxylase or a related metal-dependent hydrolase%2C beta-lactamase superfamily II	sXF1; sXF2; sXF3; sXF4; sXF5	no; no; no; no; no	0.4385343; 0.4496662; 0.4287489; 0.5745586; 0.4496662
												KDLCNG_07695	serine--tRNA ligase	sXF1; sXF2; sXF3; sXF4; sXF5	no; no; no; no; no	0.1086181; 0.4966591; 0.1473202; 0.7477483; 0.4130791
												KDLCNG_07700	Periplasmic protein TonB%2C links inner and outer membranes	sXF1; sXF2; sXF3; sXF4; sXF5	no; no; no; no; no	0.6774024; 0.6107788; 0.6013822; 0.8208078; 0.7009016
												KDLCNG_07705	Tyrosine-type recombinase/integrase	sXF1; sXF2; sXF3; sXF4; sXF5	no; no; no; no; no	0.4059473; 0.6389163; 0.4348524; 0.6027246; 0.4059473
												KDLCNG_07710	Integrase	sXF1; sXF2; sXF3; sXF4; sXF5	no; no; no; no; no	0.3668124; 0.414274; 0.3035057; 0.7551126; 0.1009415
												KDLCNG_07715	DUF4224 domain-containing protein	sXF1; sXF2; sXF3; sXF5	no; no; no; no	0.8406856; 0.0888154; 0.7987218; 0.8427117
												KDLCNG_07720	Phage-related protein	sXF1; sXF2; sXF3; sXF4; sXF5	no; no; no; no; no	0.9531785; 0.6322293; 0.8622447; 0.9772776; 0.8506855
												KDLCNG_07725	DNA-directed DNA polymerase	sXF1; sXF2; sXF3; sXF4; sXF5	no; no; no; no; no	0.2747739; 0.3363196; 0.2162037; 0.3953731; 0.2085704
												KDLCNG_07730	DNA modification methylase	sXF1; sXF2; sXF3; sXF4; sXF5	no; no; no; no; no	0.9312132; 0.613463; 0.9293328; 0.7047795; 0.6121209
												KDLCNG_07735	excinuclease ABC subunit UvrC	sXF1; sXF2; sXF3; sXF4; sXF5	no; no; no; no; no	0.4397648; 0.4275333; 0.3930438; 0.3679311; 0.4621805
												KDLCNG_07740	CDP-diacylglycerol--glycerol-3-phosphate 3-phosphatidyltransferase	sXF1; sXF2; sXF3; sXF4; sXF5	no; no; no; no; no	0.4214803; 0.5122647; 0.4214803; 0.5214359; 0.4373054
												KDLCNG_07750	hypothetical protein	sXF1; sXF2; sXF3; sXF4; sXF5	no; no; no; no; no	0.2108382; 0.8705894; 0.7826122; 0.3373805; 0.8705894
												KDLCNG_07755	Lipoprotein	sXF1; sXF2; sXF3; sXF4; sXF5	no; no; no; no; no	0.2480282; 0.3735551; 0.3872538; 0.8054664; 0.6282125
												KDLCNG_07760	Lipoprotein	sXF1; sXF2; sXF3; sXF4; sXF5	no; no; no; no; no	0.6642025; 0.2584883; 0.7790954; 0.9921445; 0.2576046
												KDLCNG_07765	porphobilinogen synthase	sXF1; sXF2; sXF3; sXF4; sXF5	no; no; no; no; no	0.1939346; 0.1801223; 0.341645; 0.7802701; 0.0945151
												KDLCNG_07770	Catechol 2%2C3-dioxygenase or related enzyme%2C vicinal oxygen chelate (VOC) family	sXF1; sXF2; sXF3; sXF4; sXF5	no; no; no; no; no	0.8777678; 0.2576046; 0.899502; 0.8218817; 0.5399078
												KDLCNG_07775	DUF2913 domain-containing protein	sXF1; sXF2; sXF3; sXF4; sXF5	no; no; no; no; no	0.5109584; 0.2403906; 0.4373054; 0.6747697; 0.5852788
												KDLCNG_07780	IS6 family transposase	sXF1; sXF2; sXF3; sXF4; sXF5	no; no; no; no; no	0.7021956; 0.3196362; 0.3196362; 0.9772776; 0.3227225
												KDLCNG_07785	Transposase	sXF2; sXF3; sXF5	no; no; no	0.4761122; 0.79188; 0.3668124
												KDLCNG_07790	glutamate-1-semialdehyde 2%2C1-aminomutase	sXF1; sXF2; sXF3; sXF4; sXF5	no; no; no; no; no	0.878649; 0.3546397; 0.6865848; 0.641588; 0.39771
												KDLCNG_07795	iron-sulfur cluster carrier protein ApbC	sXF1; sXF2; sXF3; sXF4; sXF5	no; no; no; no; no	0.7047795; 0.1264767; 0.27201; 0.4684923; 0.3815118
												KDLCNG_07800	3-deoxy-manno-octulosonate cytidylyltransferase	sXF1; sXF2; sXF3; sXF4; sXF5	no; no; no; no; no	0.3769533; 0.7403124; 0.8497003; 0.5625246; 0.3165694
												KDLCNG_07805	protein-tyrosine-phosphatase	sXF1; sXF2; sXF3; sXF4; sXF5	no; no; no; no; no	0.8526458; 0.5293327; 0.6013822; 0.8914348; 0.5280144
												KDLCNG_07810	DNA modification methylase	sXF1; sXF2; sXF3; sXF4; sXF5	no; no; no; no; no	0.8622447; 0.3601421; 0.9354723; 0.8282614; 0.5839379
												KDLCNG_07815	hypothetical protein	sXF2; sXF3; sXF5	no; no; no	0.8175684; 0.9968542; 0.8164826
												KDLCNG_07820	Excinuclease ABC subunit A	sXF1; sXF2; sXF3; sXF4; sXF5	no; no; no; no; no	0.8963194; 0.7353173; 0.7660167; 0.3769533; 0.734064
												KDLCNG_07825	HigA family addiction module antitoxin	sXF1; sXF2; sXF3; sXF5	no; no; no; no	0.9996435; 0.6839665; 0.8365948; 0.7365689
												KDLCNG_07830	putative nuclease of the RNAse H fold%2C HicB family	sXF1; sXF2; sXF3; sXF4; sXF5	no; no; no; no; no	0.8437199; 0.288892; 0.4584106; 0.9214788; 0.641588
												KDLCNG_07835	Toxin-antitoxin systems (TAS) HicA	sXF1; sXF2; sXF3; sXF4; sXF5	no; no; no; no; no	0.8603522; 0.9582396; 0.8303634; 0.9536555; 0.9909751
												KDLCNG_07840	Phage-related protein	sXF1; sXF2; sXF3; sXF4; sXF5	no; no; no; no; no	0.4471814; 0.2879353; 0.2378841; 0.5946705; 0.0851839
												KDLCNG_07845	Uncharacterized protein PD_1345	sXF1; sXF2; sXF3; sXF4; sXF5	no; no; no; no; no	0.5718816; 0.3165694; 0.8365948; 0.6121209; 0.3094894
												KDLCNG_07850	Phage-related protein	sXF1; sXF2; sXF3; sXF4; sXF5	no; no; no; no; no	0.3590376; 0.3826563; 0.5240646; 0.6535838; 0.1848644
												KDLCNG_07855	DUF1376 domain-containing protein	sXF1; sXF2; sXF3; sXF4; sXF5	no; no; no; no; no	0.2420726; 0.1525154; 0.1103904; 0.5359363; 0.1677422
												KDLCNG_07860	Conjugal transfer protein	sXF1; sXF2; sXF3; sXF4; sXF5	no; no; no; no; no	0.5135719; 0.3044975; 0.6734519; 0.9629; 0.3690519
												KDLCNG_07865	Conjugal transfer protein	sXF1; sXF2; sXF3; sXF4; sXF5	no; no; no; no; no	0.7252414; 0.5893028; 0.6094366; 0.8427117; 0.7227055
												KDLCNG_07870	P22	sXF1; sXF2; sXF3; sXF4; sXF5	no; no; no; no; no	0.9703939; 0.4697589; 0.9612508; 0.9406861; 0.9214788
												KDLCNG_07875	Baseplate protein J-like domain-containing protein	sXF1; sXF2; sXF3; sXF5	no; no; no; no	0.3145357; 0.6215116; 0.5705436; 0.3125106
												KDLCNG_07880	Phage tail protein	sXF1; sXF2; sXF3; sXF4; sXF5	yes; no; yes; no; yes	0.0092022; 0.0834172; 0.001115; 0.3524531; 0.0029137
												KDLCNG_07885	hypothetical protein	sXF1; sXF2; sXF3; sXF4; sXF5	no; no; no; no; no	0.7150591; 0.7755568; 0.5399078; 0.7239743; 0.9555296
												KDLCNG_07890	hypothetical protein	sXF1; sXF2; sXF3; sXF4; sXF5	no; no; no; no; no	0.752666; 0.6107788; 0.734064; 0.9977584; 0.6107788
												KDLCNG_07895	Glycine zipper family protein	sXF1; sXF2; sXF3; sXF4; sXF5	no; no; no; no; no	0.3815118; 0.2387175; 0.0542327; 0.8864185; 0.6161465
												KDLCNG_07900	3-phosphoshikimate 1-carboxyvinyltransferase	sXF1; sXF2; sXF3; sXF4; sXF5	no; yes; no; no; no	0.1627402; 0.0424133; 0.120586; 0.2532187; 0.0551974
												KDLCNG_07905	prephenate dehydratase	sXF1; sXF2; sXF3; sXF4; sXF5	no; no; no; no; no	0.0710068; 0.1034468; 0.2138914; 0.8733079; 0.0830678
												KDLCNG_07910	phosphoserine transaminase	sXF1; sXF2; sXF3; sXF4; sXF5	no; no; no; no; no	0.6681717; 0.3054915; 0.5705436; 0.8947059; 0.3930438
												KDLCNG_07915	Periplasmic protein TonB%2C links inner and outer membranes	sXF1; sXF2; sXF3; sXF4; sXF5	no; no; no; no; no	0.1395308; 0.4812188; 0.4812188; 0.7731857; 0.0707035
												KDLCNG_07920	ABC-type Na+ efflux pump%2C permease component NatB	sXF1; sXF2; sXF3; sXF4; sXF5	no; no; no; no; no	0.2549664; 0.3623574; 0.1774567; 0.4979536; 0.3634681
												KDLCNG_07925	ABC-type Na+ transport system%2C ATPase component NatA	sXF1; sXF2; sXF3; sXF4; sXF5	no; no; no; no; no	0.56386; 0.6469252; 0.5122647; 0.9234923; 0.4190712
												KDLCNG_07930	2-succinyl-6-hydroxy-2%2C4-cyclohexadiene-1-carboxylate synthase MenH and related esterases%2C alpha/beta hydrolase fold	sXF1; sXF2; sXF3; sXF4; sXF5	no; no; no; no; no	0.5705436; 0.4509109; 0.7034882; 0.4966591; 0.2288613
												KDLCNG_07935	Dihydrofolate reductase	sXF1; sXF2; sXF3; sXF4; sXF5	no; no; no; no; no	0.2665417; 0.7907305; 0.3838028; 0.874207; 0.2216737
												KDLCNG_07940	thymidylate synthase	sXF1; sXF2; sXF3; sXF4; sXF5	no; no; no; no; no	0.8516673; 0.6852762; 0.8250852; 0.8678392; 0.5201229
												KDLCNG_07945	prolipoprotein diacylglyceryl transferase	sXF1; sXF2; sXF3; sXF4; sXF5	no; no; no; no; no	0.720163; 0.2532187; 0.1230116; 0.7719966; 0.5812567
												KDLCNG_07950	Diacylglycerol kinase	sXF1; sXF2; sXF3; sXF4; sXF5	no; no; no; no; no	0.4850623; 0.4311853; 0.2775578; 0.3044975; 0.4786629
												KDLCNG_07955	hypothetical protein	sXF1; sXF2; sXF3; sXF4; sXF5	no; no; no; no; no	0.6308907; 0.3289532; 0.5772369; 0.9372428; 0.7837796
												KDLCNG_07960	DNA-binding response regulator%2C OmpR family%2C contains REC and winged-helix (wHTH) domain	sXF1; sXF2; sXF3; sXF4; sXF5	no; no; no; no; no	0.5799165; 0.1683761; 0.5399078; 0.5372594; 0.1683761
												KDLCNG_07965	prephenate dehydrogenase	sXF1; sXF2; sXF3; sXF4; sXF5	no; no; no; no; no	0.3064877; 0.3299992; 0.2701784; 0.391882; 0.4012292
												KDLCNG_07970	molecular chaperone DnaJ	sXF1; sXF2; sXF3; sXF4; sXF5	no; no; no; no; no	0.3590376; 0.1578607; 0.2831851; 0.3645808; 0.3712995
												KDLCNG_07975	molecular chaperone DnaK	sXF1; sXF2; sXF3; sXF4; sXF5	no; no; no; no; no	0.1073049; 0.0918169; 0.0576765; 0.2775578; 0.4953658
												KDLCNG_07980	nucleotide exchange factor GrpE	sXF1; sXF2; sXF3; sXF4; sXF5	no; no; no; no; no	0.5174996; 0.5893028; 0.7060695; 0.7672172; 0.0549548
												KDLCNG_07985	heat-inducible transcriptional repressor HrcA	sXF1; sXF2; sXF3; sXF4; sXF5	no; no; no; no; no	0.288892; 0.0640348; 0.1210678; 0.158464; 0.2304822
												KDLCNG_07990	DNA repair protein RecN	sXF1; sXF2; sXF3; sXF4; sXF5	no; no; no; no; no	0.1652258; 0.0542327; 0.4786629; 0.6562428; 0.1639792
												KDLCNG_07995	ferric iron uptake transcriptional regulator	sXF1; sXF2; sXF3; sXF4; sXF5	no; no; no; no; no	0.6562428; 0.2304822; 0.5491993; 0.6931106; 0.3448655
												KDLCNG_08000	Outer membrane protein assembly factor BamE%2C lipoprotein component of the BamABCDE complex	sXF1; sXF2; sXF3; sXF4; sXF5	no; yes; no; no; no	0.4992491; 0.0356581; 0.1290019; 0.4992491; 0.5188108
												KDLCNG_08005	RnfH family protein	sXF1; sXF2; sXF3; sXF4; sXF5	no; no; no; no; no	0.9152374; 0.8659883; 0.641588; 0.8487118; 0.660226
												KDLCNG_08010	Ribosome association toxin PasT (RatA) of the RatAB toxin-antitoxin module	sXF1; sXF2; sXF3; sXF4; sXF5	no; no; no; no; no	0.5031425; 0.4979536; 0.2869809; 0.8838612; 0.5986973
												KDLCNG_08015	SsrA-binding protein SmpB	sXF1; sXF2; sXF3; sXF4; sXF5	no; no; no; no; no	0.5812567; 0.5096531; 0.8032292; 0.8282614; 0.5906445
												KDLCNG_08020	Uncharacterized conserved protein CPn0794%2C contains PKD-like HAF repeats	sXF1; sXF2; sXF3; sXF4; sXF5	no; no; no; no; no	0.2378841; 0.1932247; 0.2063217; 0.5018436; 0.2288613
												KDLCNG_08025	hypothetical protein	sXF1; sXF3; sXF4; sXF5	no; no; no; no	0.4621805; 0.7779183; 0.8821382; 0.8971206
												KDLCNG_08030	Cold shock protein%2C CspA family	sXF2; sXF4; sXF5	no; no; no	0.2747739; 0.9846238; 0.2738504
												KDLCNG_08035	S-methyl-5'-thioinosine phosphorylase	sXF1; sXF2; sXF3; sXF4; sXF5	no; no; no; no; no	0.2532187; 0.4521571; 0.2193166; 0.1848644; 0.391882
												KDLCNG_08040	hypoxanthine-guanine phosphoribosyltransferase	sXF1; sXF2; sXF3; sXF4; sXF5	no; no; no; no; no	0.5122647; 0.5491993; 0.2514797; 0.7611922; 0.7009016
												KDLCNG_08045	beta-N-acetylhexosaminidase	sXF1; sXF2; sXF3; sXF4; sXF5	yes; yes; yes; yes; yes	0.0057202; 0.0164644; 0.0031186; 0.048754; 0.012894
												KDLCNG_08050	CYTH domain%2C found in class IV adenylate cyclase and various triphosphatases	sXF1; sXF2; sXF3; sXF4; sXF5	no; no; no; no; no	0.1671102; 0.1026058; 0.1596763; 0.4837799; 0.1021875
												KDLCNG_08055	23S rRNA (uracil(1939)-C(5))-methyltransferase RlmD	sXF1; sXF2; sXF3; sXF4; sXF5	yes; yes; yes; no; no	0.0337364; 0.0366556; 0.0081208; 0.404765; 0.1315694
												KDLCNG_08060	HPt (histidine-containing phosphotransfer) domain	sXF1; sXF2; sXF3; sXF4; sXF5	no; no; no; no; no	0.3930438; 0.2794247; 0.7163374; 0.8930777; 0.3175895
												KDLCNG_08065	hypothetical protein	sXF1; sXF2; sXF3; sXF5	no; no; no; no	0.9971317; 0.7599805; 0.9406861; 0.7998528
												KDLCNG_08070	UDP-N-acetyl-D-mannosaminuronic acid transferase%2C WecB/TagA/CpsF family	sXF1; sXF2; sXF3; sXF4; sXF5	no; no; no; no; no	0.3427164; 0.4609224; 0.2729291; 0.4299663; 0.1876185
												KDLCNG_08075	Glycosyltransferase involved in cell wall bisynthesis	sXF1; sXF2; sXF3; sXF4; sXF5	no; no; no; no; no	0.4584106; 0.8250852; 0.7415565; 0.8705894; 0.231296
												KDLCNG_08080	Membrane protein involved in the export of O-antigen and teichoic acid	sXF1; sXF2; sXF3; sXF4; sXF5	no; no; no; no; no	0.391882; 0.3299992; 0.1548724; 0.4202749; 0.2879353
												KDLCNG_08085	hypothetical protein	sXF1; sXF2; sXF3; sXF4; sXF5	no; no; no; no; no	0.7502112; 0.5135719; 0.9033972; 0.9982297; 0.7489807
												KDLCNG_08090	Glycosyltransferase involved in cell wall bisynthesis	sXF1; sXF2; sXF3; sXF4; sXF5	no; yes; no; no; yes	0.5598553; 0.0128292; 0.4697589; 0.681344; 0.0167099
												KDLCNG_08095	Fucose 4-O-acetylase or related acetyltransferase	sXF1; sXF2; sXF3; sXF4; sXF5	no; no; no; no; no	0.7802701; 0.5109584; 0.5044425; 0.7696115; 0.5109584
												KDLCNG_08100	GumE protein	sXF1; sXF2; sXF3; sXF4; sXF5	no; no; no; no; no	0.6295518; 0.7086451; 0.5812567; 0.5018436; 0.3849512
												KDLCNG_08105	undecaprenyl-phosphate glucose phosphotransferase	sXF1; sXF2; sXF3; sXF4; sXF5	no; no; no; no; no	0.6957126; 0.1341798; 0.5518598; 0.7755568; 0.1341798
												KDLCNG_08110	Exopolysaccharide export protein/domain GumC/Wzc1	sXF1; sXF2; sXF3; sXF4; sXF5	no; no; no; no; no	0.3258282; 0.3299992; 0.448423; 0.7265069; 0.3299992
												KDLCNG_08115	Periplasmic protein Wza involved in polysaccharide export%2C contains SLBB domain of the beta-grasp fold	sXF1; sXF2; sXF3; sXF4; sXF5	no; no; no; no; no	0.826147; 0.2048331; 0.5678689; 0.9234923; 0.2208858
												KDLCNG_08120	3-isopropylmalate dehydrogenase	sXF1; sXF2; sXF3; sXF4; sXF5	no; no; no; no; no	0.7150591; 0.2683556; 0.7124979; 0.21466; 0.2674475
												KDLCNG_08125	3-isopropylmalate dehydratase small subunit	sXF1; sXF2; sXF3; sXF4; sXF5	no; no; no; no; no	0.5919864; 0.4659633; 0.4889171; 0.7176141; 0.7124979
												KDLCNG_08130	3-isopropylmalate dehydratase large subunit	sXF1; sXF2; sXF3; sXF4; sXF5	no; no; no; no; no	0.3645808; 0.0937373; 0.2710931; 0.1336543; 0.3384434
												KDLCNG_08135	Transposase	sXF1; sXF2; sXF3; sXF4; sXF5	no; no; no; no; no	0.8208078; 0.1336543; 0.9450758; 0.9844133; 0.5651959
												KDLCNG_08140	hypothetical protein	sXF2; sXF3; sXF4; sXF5	no; no; no; no	0.1989624; 0.9550661; 0.9959549; 0.7731857
												KDLCNG_08145	NADPH-dependent 7-cyano-7-deazaguanine reductase QueF	sXF1; sXF2; sXF3; sXF4; sXF5	no; no; no; no; no	0.7998528; 0.4773869; 0.3769533; 0.9018502; 0.7767387
												KDLCNG_08150	Multidrug efflux pump subunit AcrA (membrane-fusion protein)	sXF1; sXF2; sXF3; sXF4; sXF5	no; no; no; no; no	0.5692061; 0.120586; 0.4154706; 0.8768829; 0.1709313
												KDLCNG_08155	Multidrug efflux pump subunit AcrB	sXF1; sXF2; sXF3; sXF4; sXF5	no; no; no; no; no	0.3427164; 0.0561774; 0.4786629; 0.7861067; 0.0561774
												KDLCNG_08160	Multidrug efflux pump subunit AcrB	sXF1; sXF2; sXF3; sXF4; sXF5	no; no; no; no; no	0.3145357; 0.4324061; 0.5135719; 0.6549136; 0.5122647
												KDLCNG_08165	Secreted protein	sXF1; sXF2; sXF3; sXF4; sXF5	no; no; no; no; no	0.7849444; 0.3104943; 0.6389163; 0.9002885; 0.3094894
												KDLCNG_08170	D-arabinose 1-dehydrogenase%2C Zn-dependent alcohol dehydrogenase family	sXF1; sXF2; sXF3; sXF4; sXF5	no; no; no; no; no	0.1975155; 0.1633588; 0.2620455; 0.5018436; 0.0952985
												KDLCNG_08175	hypothetical protein	sXF1; sXF2; sXF3; sXF4; sXF5	no; no; no; no; no	0.5772369; 0.5452132; 0.402406; 0.9318326; 0.4621805
												KDLCNG_08180	Autolytic lysozyme	sXF1; sXF2; sXF3; sXF4; sXF5	no; no; no; no; no	0.6747697; 0.3481049; 0.6615523; 0.720163; 0.1572593
												KDLCNG_08185	hypothetical protein	sXF1; sXF2; sXF3; sXF4; sXF5	no; no; no; no; no	0.9821832; 0.858446; 0.8864185; 0.976126; 0.858446
												KDLCNG_08190	hypothetical protein	sXF1; sXF2; sXF3; sXF4; sXF5	no; no; no; no; no	0.988047; 0.8864185; 0.9668008; 0.9985846; 0.8864185
												KDLCNG_08195	Grx4 family monothiol glutaredoxin	sXF1; sXF2; sXF3; sXF4; sXF5	no; no; no; no; no	0.2177558; 0.1794529; 0.1373694; 0.228054; 0.1794529
												KDLCNG_08200	Peptidoglycan/xylan/chitin deacetylase%2C PgdA/NodB/CDA1 family	sXF1; sXF2; sXF3; sXF4; sXF5	no; no; no; no; no	0.8812713; 0.7403124; 0.8864185; 0.7538904; 0.4979536
												KDLCNG_08205	Aspartate/methionine/tyrosine aminotransferase	sXF1; sXF2; sXF3; sXF4; sXF5	no; no; no; no; no	0.2976009; 0.2033529; 0.2138914; 0.6509222; 0.6121209
												KDLCNG_08210	ABC-type bacteriocin/lantibiotic exporters%2C contain an N-terminal double-glycine peptidase domain	sXF1; sXF2; sXF3; sXF4; sXF5	no; no; no; no; no	0.6322293; 0.1781201; 0.0873469; 0.3815118; 0.2123605
												KDLCNG_08215	Multidrug resistance efflux pump EmrA	sXF1; sXF2; sXF3; sXF4; sXF5	no; no; no; no; no	0.4190712; 0.2766276; 0.2738504; 0.6628777; 0.2775578
												KDLCNG_08220	hypothetical protein	sXF1; sXF2; sXF3; sXF4; sXF5	no; no; no; no; no	0.2946781; 0.4071314; 0.391882; 0.2803615; 0.3849512
												KDLCNG_08225	Secreted protein	sXF1; sXF2; sXF3; sXF4; sXF5	no; no; no; no; no	0.8417003; 0.464701; 0.9608304; 0.9743169; 0.3279094
												KDLCNG_08230	RTX toxin Ca2+-binding protein	sXF1; sXF2; sXF3; sXF4; sXF5	no; no; no; no; no	0.6800311; 0.4697589; 0.7837796; 0.9071996; 0.6681717
												KDLCNG_08235	Lipoprotein	sXF1; sXF2; sXF3; sXF4; sXF5	no; no; no; no; no	0.4521571; 0.6027246; 0.4609224; 0.9187421; 0.4534048
												KDLCNG_08240	RTX toxin Ca2+-binding protein	sXF1; sXF2; sXF3; sXF4; sXF5	no; no; no; no; no	0.4373054; 0.6668494; 0.7587668; 0.9445396; 0.5571879
												KDLCNG_08245	Secreted protein	sXF1; sXF2; sXF3; sXF4; sXF5	no; no; no; no; no	0.5109584; 0.5933284; 0.5201229; 0.9064465; 0.5070457
												KDLCNG_08250	RTX toxin Ca2+-binding protein	sXF1; sXF2; sXF3; sXF4; sXF5	no; no; no; no; no	0.6282125; 0.7365689; 0.8955145; 0.910909; 0.4722961
												KDLCNG_08255	Secreted protein	sXF1; sXF2; sXF3; sXF4; sXF5	no; no; no; no; no	0.3331498; 0.6905038; 0.1596763; 0.9094364; 0.5799165
												KDLCNG_08260	RTX toxin Ca2+-binding protein	sXF1; sXF2; sXF3; sXF4; sXF5	no; no; no; no; no	0.5372594; 0.7365689; 0.9794543; 0.7611922; 0.658899
												KDLCNG_08265	Secreted protein	sXF1; sXF2; sXF3; sXF4; sXF5	no; no; no; no; no	0.5852788; 0.6905038; 0.231296; 0.9940182; 0.58662
												KDLCNG_08270	RTX toxin Ca2+-binding protein	sXF1; sXF2; sXF3; sXF4; sXF5	no; no; no; no; no	0.6268729; 0.7188893; 0.6402524; 0.9312132; 0.3849512
												KDLCNG_08275	Lipoprotein	sXF1; sXF2; sXF3; sXF4; sXF5	no; no; no; no; no	0.3601421; 0.6094366; 0.2747739; 0.9166505; 0.3623574
												KDLCNG_08280	RTX toxin Ca2+-binding protein	sXF1; sXF2; sXF3; sXF4; sXF5	no; no; no; no; no	0.5839379; 0.4178693; 0.5174996; 0.9293328; 0.3237556
												KDLCNG_08285	Lipoprotein	sXF1; sXF2; sXF3; sXF4; sXF5	no; no; no; no; no	0.5332925; 0.6575712; 0.3690519; 0.7719966; 0.6080943
												KDLCNG_08290	Bacteriocin	sXF1; sXF2; sXF3; sXF4; sXF5	yes; yes; yes; yes; yes	0.0132228; 0.0023848; 0.0002222; 0.0282531; 0.0182547
												KDLCNG_08295	hypothetical protein	sXF1; sXF2; sXF3; sXF4; sXF5	no; no; no; no; no	0.9056897; 0.5518598; 0.4953658; 0.9094364; 0.9049293
												KDLCNG_08300	Phosphatidylserine/phosphatidylglycerophosphate/cardiolipin synthase	sXF1; sXF2; sXF3; sXF4; sXF5	yes; yes; yes; no; yes	0.0478908; 0.0316131; 0.039801; 0.3384434; 0.0401651
												KDLCNG_08305	hypothetical protein	sXF1; sXF2; sXF3; sXF4; sXF5	no; yes; no; no; yes	0.4609224; 0.0278567; 0.2692659; 0.5893028; 0.0371637
												KDLCNG_08310	AAA family ATPase	sXF1; sXF2; sXF3; sXF4; sXF5	no; no; no; no; no	0.486346; 0.0941255; 0.2420726; 0.597355; 0.120586
												KDLCNG_08315	AAA family ATPase	sXF1; sXF2; sXF3; sXF4; sXF5	no; no; no; no; no	0.7452774; 0.2756997; 0.2738504; 0.7465138; 0.4966591
												KDLCNG_08320	hypothetical protein	sXF1; sXF2; sXF3; sXF4; sXF5	no; no; no; no; no	0.8565261; 0.1883122; 0.8821382; 0.7975882; 0.3746858
												KDLCNG_08325	hypothetical protein	sXF1; sXF2; sXF3; sXF4; sXF5	no; no; no; no; no	0.9173514; 0.56386; 0.5505293; 0.8467249; 0.56386
												KDLCNG_08335	hypothetical protein	sXF1; sXF2; sXF3; sXF4; sXF5	no; no; no; no; no	0.5385833; 0.2729291; 0.2471708; 0.4992491; 0.4299663
												KDLCNG_08340	hypothetical protein	sXF1; sXF2; sXF4; sXF5	no; no; no; no	0.9978436; 0.9956617; 0.9978436; 0.947704
												KDLCNG_08345	4-hydroxy-3-methylbut-2-enyl diphosphate reductase	sXF1; sXF2; sXF3; sXF4; sXF5	no; no; no; no; no	0.4979536; 0.1484618; 0.4190712; 0.9696993; 0.1484618
												KDLCNG_08350	signal peptidase II	sXF1; sXF2; sXF3; sXF4; sXF5	no; no; no; no; no	0.8574878; 0.3872538; 0.8417003; 0.9656635; 0.3861015
												KDLCNG_08355	isoleucine--tRNA ligase	sXF1; sXF2; sXF3; sXF4; sXF5	no; no; no; no; no	0.2966244; 0.1602853; 0.486346; 0.4850623; 0.2026159
												KDLCNG_08360	bifunctional riboflavin kinase/FAD synthetase	sXF1; sXF2; sXF3; sXF4; sXF5	no; no; no; no; no	0.6429231; 0.37809; 0.7814424; 0.7684155; 0.3792286
												KDLCNG_08365	murein biosynthesis integral membrane protein MurJ	sXF1; sXF2; sXF3; sXF4; sXF5	no; no; no; no; no	0.4238964; 0.3524531; 0.597355; 0.5839379; 0.3758186
												KDLCNG_08370	30S ribosomal protein S20	sXF1; sXF2; sXF3; sXF4; sXF5	no; no; no; no; no	0.4118859; 0.3792286; 0.9752338; 0.6865848; 0.4118859
												KDLCNG_08375	GTPase ObgE	sXF1; sXF2; sXF3; sXF4; sXF5	no; no; no; no; no	0.1646015; 0.448423; 0.2185351; 0.4812188; 0.3656956
												KDLCNG_08380	50S ribosomal protein L27	sXF1; sXF2; sXF3; sXF4; sXF5	no; no; no; no; yes	0.1542804; 0.2803615; 0.1519308; 0.878649; 0.0249817
												KDLCNG_08385	50S ribosomal protein L21	sXF1; sXF2; sXF3; sXF4; sXF5	no; no; no; no; no	0.6708136; 0.8705894; 0.4966591; 0.9406861; 0.5812567
												KDLCNG_08390	excinuclease ABC subunit UvrA	sXF1; sXF2; sXF3; sXF4; sXF5	no; no; no; no; no	0.0605175; 0.1728682; 0.135236; 0.5280144; 0.1722206
												KDLCNG_08395	AbiTii domain-containing protein	sXF1; sXF2; sXF3; sXF4; sXF5	no; no; no; no; no	0.237053; 0.4521571; 0.3758186; 0.8641234; 0.2378841
												KDLCNG_08400	hypothetical protein	sXF1; sXF2; sXF3; sXF4; sXF5	no; no; no; no; no	0.6721332; 0.239553; 0.6161465; 0.8175684; 0.5812567
												KDLCNG_08405	glutamine-hydrolyzing GMP synthase	sXF1; sXF2; sXF3; sXF4; sXF5	no; no; no; no; no	0.3815118; 0.3437899; 0.3656956; 0.5651959; 0.2747739
												KDLCNG_08410	IMP dehydrogenase	sXF1; sXF2; sXF3; sXF4; sXF5	no; yes; yes; no; no	0.0571729; 0.0039669; 0.0039669; 0.6455917; 0.0677322
												KDLCNG_08415	bifunctional methylenetetrahydrofolate dehydrogenase/methenyltetrahydrofolate cyclohydrolase FolD	sXF1; sXF2; sXF3; sXF4; sXF5	no; no; no; no; no	0.3437899; 0.402406; 0.1996889; 0.4166691; 0.288892
												KDLCNG_08420	UTP--glucose-1-phosphate uridylyltransferase GalU	sXF1; sXF2; sXF3; sXF4; sXF5	no; no; no; no; no	0.7047795; 0.237053; 0.4710268; 0.5161894; 0.237053
												KDLCNG_08425	NDP-sugar epimerase%2C includes UDP-GlcNAc-inverting 4%2C6-dehydratase FlaA1 and capsular polysaccharide biosynthesis protein EpsC	sXF1; sXF2; sXF3; sXF4; sXF5	no; no; no; no; yes	0.5319717; 0.3135221; 0.1450587; 0.6774024; 0.0439744
												KDLCNG_08430	UDP-N-acetylmuramyl pentapeptide phosphotransferase/UDP-N-acetylglucosamine-1-phosphate transferase	sXF1; sXF2; sXF3; sXF4; sXF5	no; no; no; no; no	0.265638; 0.2353973; 0.2185351; 0.5651959; 0.265638
												KDLCNG_08435	lipopolysaccharide assembly protein LapB	sXF1; sXF2; sXF3; sXF4; sXF5	no; no; no; no; no	0.6013822; 0.0773197; 0.5319717; 0.8334932; 0.5161894
												KDLCNG_08440	Lipopolysaccharide assembly protein A domain-containing protein	sXF1; sXF2; sXF3; sXF4; sXF5	no; no; no; no; no	0.9318326; 0.6375797; 0.8574878; 0.8650576; 0.6107788
												KDLCNG_08445	integration host factor subunit beta	sXF1; sXF2; sXF3; sXF4; sXF5	no; no; no; no; no	0.3165694; 0.3279094; 0.347023; 0.9664248; 0.1461858
												KDLCNG_08450	30S ribosomal protein S1	sXF1; sXF2; sXF3; sXF4; sXF5	no; no; yes; no; no	0.1384465; 0.0945151; 0.0214298; 0.5452132; 0.3115013
												KDLCNG_08455	(d)CMP kinase	sXF1; sXF2; sXF3; sXF4; sXF5	no; no; no; no; no	0.3084866; 0.3094894; 0.5598553; 0.8631858; 0.2898508
												KDLCNG_08460	hypothetical protein	sXF1; sXF2; sXF3; sXF5	no; no; no; no	0.8076924; 0.95998; 0.5240646; 0.8282614
												KDLCNG_08465	Lipoprotein SmpA/OmlA domain-containing protein	sXF1; sXF2; sXF3; sXF4; sXF5	no; no; no; no; no	0.4621805; 0.2523481; 0.226446; 0.7137792; 0.2766276
												KDLCNG_08470	Agmatine/peptidylarginine deiminase	sXF1; sXF2; sXF3; sXF4; sXF5	no; no; no; no; no	0.7826122; 0.5018436; 0.5044425; 0.7465138; 0.4697589
												KDLCNG_08475	Omega-amidase YafV/Nit2%2C hydrolyzes alpha-ketoglutaramate	sXF1; sXF2; sXF3; sXF4; sXF5	no; no; no; no; no	0.56386; 0.5306518; 0.5558551; 0.7731857; 0.5018436
												KDLCNG_08480	Pheromone shutdown protein TraB%2C contains GTxH motif (function unknown)	sXF1; sXF2; sXF3; sXF4; sXF5	no; no; no; no; no	0.3074861; 0.2403906; 0.7365689; 0.2272489; 0.4534048
												KDLCNG_08485	Glycogen debranching enzyme (alpha-1%2C6-glucosidase)	sXF1; sXF2; sXF3; sXF4; sXF5	no; no; no; no; no	0.5096531; 0.4012292; 0.3005435; 0.6562428; 0.4722961
												KDLCNG_08490	ABC-type glycerol-3-phosphate transport system%2C permease component	sXF1; sXF2; sXF3; sXF4; sXF5	no; no; no; no; no	0.4761122; 0.3988812; 0.4609224; 0.826147; 0.3459432
												KDLCNG_08495	ABC-type sugar transport system%2C permease component	sXF1; sXF2; sXF3; sXF4; sXF5	no; no; no; no; no	0.1989624; 0.0741041; 0.1153923; 0.231296; 0.0683175
												KDLCNG_08500	ABC-type glycerol-3-phosphate transport system%2C periplasmic component	sXF1; sXF2; sXF3; sXF4; sXF5	no; no; no; no; no	0.1566598; 0.204092; 0.2033529; 0.8467249; 0.1683761
												KDLCNG_08505	Endo-beta-1%2C2-glucanase%2C glucoamylase superfamily	sXF1; sXF2; sXF3; sXF4; sXF5	no; no; yes; no; no	0.1741693; 0.0937373; 0.023818; 0.2115983; 0.2446118
												KDLCNG_08510	hypothetical protein	sXF1; sXF2; sXF3; sXF4; sXF5	no; yes; no; no; no	0.5785765; 0.03405; 0.6495905; 0.9612508; 0.2558436
												KDLCNG_08515	hypothetical protein	sXF1; sXF2; sXF3; sXF4; sXF5	no; no; no; no; no	0.8613002; 0.9952707; 0.8218817; 0.9736916; 0.9951891
												KDLCNG_08520	DNA-binding global transcriptional regulator BolA%2C affects cell shape%2C cell division and biofilm formation	sXF1; sXF2; sXF3; sXF4; sXF5	no; yes; yes; no; no	0.3712995; 0.0464129; 0.0301714; 0.6865848; 0.6375797
												KDLCNG_08525	hypothetical protein	sXF1; sXF2; sXF3; sXF4; sXF5	no; yes; yes; no; no	0.0571729; 0.0021865; 0.0012442; 0.2471708; 0.0683175
												KDLCNG_08530	Segregation and condensation protein A	sXF1; sXF2; sXF3; sXF4; sXF5	no; no; no; no; no	0.39771; 0.3557361; 0.5385833; 0.8303634; 0.2177558
												KDLCNG_08535	SMC-Scp complex subunit ScpB	sXF1; sXF2; sXF3; sXF4; sXF5	no; no; no; no; no	0.4348524; 0.1400755; 0.6509222; 0.4263193; 0.4521571
												KDLCNG_08540	Ribosomal large subunit pseudouridine synthase B	sXF1; sXF2; sXF3; sXF4; sXF5	no; no; no; no; no	0.1021875; 0.1373694; 0.106437; 0.1411704; 0.1542804
												KDLCNG_08545	hypothetical protein	sXF1; sXF2; sXF3; sXF4; sXF5	no; no; no; no; no	0.4966591; 0.443466; 0.4083174; 0.8622447; 0.4609224
												KDLCNG_08550	Secreted protein	sXF1; sXF2; sXF3; sXF4; sXF5	no; no; no; no; no	0.5491993; 0.2100801; 0.3247908; 0.7814424; 0.5452132
												KDLCNG_08555	amidohydrolase	sXF1; sXF2; sXF3; sXF4; sXF5	no; no; no; no; no	0.0564248; 0.443466; 0.0866207; 0.3502748; 0.2532187
												KDLCNG_08560	Aminotransferase	sXF1; sXF2; sXF3; sXF4; sXF5	yes; yes; yes; no; no	0.0443726; 0.0233665; 0.0192618; 0.5214359; 0.063758
												KDLCNG_08565	heme ABC exporter ATP-binding protein CcmA	sXF1; sXF2; sXF3; sXF4; sXF5	no; no; no; no; no	0.9536555; 0.5518598; 0.8545927; 0.899502; 0.5505293
												KDLCNG_08570	heme exporter protein CcmB	sXF1; sXF2; sXF3; sXF4; sXF5	no; no; no; no; no	0.8032292; 0.2549664; 0.625533; 0.9293328; 0.3502748
												KDLCNG_08575	ABC-type transport system involved in cytochrome c biogenesis%2C permease component	sXF1; sXF2; sXF3; sXF4; sXF5	no; no; no; no; no	0.0722318; 0.5266969; 0.1975155; 0.9550661; 0.053756
												KDLCNG_08585	cytochrome c maturation protein CcmE	sXF1; sXF2; sXF3; sXF4; sXF5	no; no; no; no; no	0.5919864; 0.3064877; 0.84772; 0.9958832; 0.5893028
												KDLCNG_08590	Cytochrome c biogenesis protein CcmF	sXF1; sXF2; sXF3; sXF4; sXF5	no; no; no; no; no	0.5545228; 0.0502984; 0.3104943; 0.6970117; 0.0657185
												KDLCNG_08595	Thiol:disulfide interchange protein DsbE	sXF1; sXF2; sXF3; sXF4; sXF5	no; no; no; no; no	0.3025161; 0.3792286; 0.1639792; 0.8987119; 0.3679311
												KDLCNG_08600	Cytochrome c-type biogenesis protein CcmH/NrfF	sXF1; sXF2; sXF3; sXF4; sXF5	no; no; no; no; no	0.9730551; 0.9450758; 0.6694931; 0.9993081; 0.9445396
												KDLCNG_08605	Tetratricopeptide TPR_2 repeat protein	sXF1; sXF2; sXF3; sXF4; sXF5	no; no; no; no; no	0.8032292; 0.0725409; 0.8631858; 0.6174881; 0.0725409
												KDLCNG_08610	homoserine O-acetyltransferase	sXF1; sXF2; sXF3; sXF4; sXF5	no; no; no; no; no	0.6201706; 0.5293327; 0.660226; 0.8930777; 0.27201
												KDLCNG_08615	PglA	sXF1; sXF2; sXF3; sXF4; sXF5	no; no; no; no; no	0.3838028; 0.3384434; 0.7021956; 0.7034882; 0.3373805
												KDLCNG_08620	Phytoene/squalene synthetase	sXF1; sXF2; sXF3; sXF4; sXF5	no; no; no; no; no	0.5096531; 0.1781201; 0.5946705; 0.899502; 0.5545228
												KDLCNG_08625	phosphoglycolate phosphatase	sXF1; sXF2; sXF3; sXF4; sXF5	no; no; no; no; no	0.1621237; 0.5372594; 0.3155514; 0.2403906; 0.3025161
												KDLCNG_08630	bifunctional 2-polyprenyl-6-hydroxyphenol methylase/3-demethylubiquinol 3-O-methyltransferase UbiG	sXF1; sXF2; sXF3; sXF4; sXF5	no; no; no; no; no	0.3590376; 0.3135221; 0.6228523; 0.9693476; 0.0880785
												KDLCNG_08635	TRZ/ATZ family hydrolase	sXF1; sXF2; sXF3; sXF4; sXF5	no; no; no; no; no	0.5161894; 0.4786629; 0.5240646; 0.8143024; 0.5253803
												KDLCNG_08640	elongation factor P	sXF1; sXF2; sXF3; sXF4; sXF5	no; no; no; no; no	0.3015287; 0.2683556; 0.641588; 0.8641234; 0.4106946
												KDLCNG_08645	EF-P beta-lysylation protein EpmB	sXF1; sXF2; sXF3; sXF4; sXF5	no; no; no; no; no	0.3907221; 0.5745586; 0.3645808; 0.6495905; 0.6349053
												KDLCNG_08650	hypothetical protein	sXF1; sXF2; sXF3; sXF4; sXF5	no; no; no; no; no	0.6482581; 0.6094366; 0.7660167; 0.9893601; 0.6121209
												KDLCNG_08655	tRNA C32%2CU32 (ribose-2'-O)-methylase TrmJ or a related methyltransferase	sXF1; sXF2; sXF3; sXF4; sXF5	no; no; no; no; no	0.3310472; 0.3405757; 0.6694931; 0.9123667; 0.6760865
												KDLCNG_08660	Nus factor SuhB	sXF1; sXF2; sXF3; sXF4; sXF5	no; no; no; no; no	0.1331305; 0.2620455; 0.1461858; 0.6681717; 0.3448655
												KDLCNG_08665	dethiobiotin synthase	sXF1; sXF2; sXF3; sXF4; sXF5	no; no; no; no; no	0.5122647; 0.5425591; 0.4118859; 0.7034882; 0.6760865
												KDLCNG_08675	Type IV pilus assembly protein PilZ	sXF1; sXF2; sXF3; sXF5	no; no; no; no	0.7277708; 0.8947059; 0.5665322; 0.8938936
												KDLCNG_08680	DNA polymerase III subunit delta'	sXF1; sXF2; sXF3; sXF4; sXF5	no; no; no; no; no	0.7328088; 0.1357667; 0.1117358; 0.5772369; 0.7907305
												KDLCNG_08685	Endolytic transglycosylase MltG%2C terminates peptidoglycan polymerization	sXF1; sXF2; sXF3; sXF4; sXF5	no; no; no; no; no	0.2420726; 0.2108382; 0.2100801; 0.7696115; 0.4385343
												KDLCNG_08690	aminodeoxychorismate synthase component I	sXF1; sXF2; sXF3; sXF4; sXF5	no; no; no; no; no	0.6121209; 0.0968823; 0.2463157; 0.6161465; 0.1235016
												KDLCNG_08695	beta-ketoacyl-ACP synthase II	sXF1; sXF2; sXF3; sXF4; sXF5	no; no; no; no; no	0.3849512; 0.1801223; 0.5096531; 0.6228523; 0.3953731
												KDLCNG_08700	acyl carrier protein	sXF1; sXF2; sXF3; sXF4; sXF5	no; no; no; no; no	0.8751025; 0.6375797; 0.7696115; 0.5452132; 0.4621805
												KDLCNG_08705	3-oxoacyl-ACP reductase FabG	sXF1; sXF2; sXF3; sXF4; sXF5	no; no; no; no; no	0.2683556; 0.6094366; 0.8376223; 0.2683556; 0.6080943
												KDLCNG_08710	ACP S-malonyltransferase	sXF1; sXF2; sXF3; sXF4; sXF5	no; yes; yes; no; no	0.1890078; 0.0369936; 0.0390817; 0.7099309; 0.228054
												KDLCNG_08715	pyruvate dehydrogenase (acetyl-transferring)%2C homodimeric type	sXF1; sXF2; sXF3; sXF4; sXF5	no; no; no; no; no	0.1709313; 0.1182011; 0.2232559; 0.4773869; 0.1249817
												KDLCNG_08720	Secreted protein	sXF1; sXF2; sXF3; sXF4; sXF5	no; no; no; no; no	0.6469252; 0.7465138; 0.3459432; 0.7163374; 0.8506855
												KDLCNG_08725	Hemolysin-type calcium binding protein	sXF1; sXF2; sXF3; sXF4; sXF5	no; no; no; no; no	0.1975155; 0.2115983; 0.2403906; 0.2337502; 0.1939346
												KDLCNG_08730	Transmembrane protein	sXF1; sXF2; sXF3; sXF4; sXF5	no; no; no; no; no	0.8396677; 0.1478901; 0.3268677; 0.9274193; 0.5135719
												KDLCNG_08735	hypothetical protein	sXF1; sXF2; sXF3; sXF4; sXF5	no; no; no; no; no	0.6891986; 0.6094366; 0.7514396; 0.9976703; 0.734064
												KDLCNG_08740	hypothetical protein	sXF1; sXF2; sXF3; sXF4; sXF5	no; no; no; no; no	0.8864185; 0.9775589; 0.9922665; 0.9975327; 0.9512362
												KDLCNG_08745	Lipoprotein	sXF1; sXF2; sXF3; sXF4; sXF5	no; no; no; no; no	0.091437; 0.56386; 0.2701784; 0.0918169; 0.681344
												KDLCNG_08750	hypothetical protein	sXF1; sXF2; sXF3; sXF4; sXF5	no; no; no; no; no	0.7378186; 0.994851; 0.6983096; 0.9660457; 0.79188
												KDLCNG_08755	Transmembrane protein	sXF1; sXF2; sXF3; sXF4; sXF5	no; no; no; no; no	0.6957126; 0.3289532; 0.3289532; 0.7021956; 0.5227498
												KDLCNG_08760	farnesyl diphosphate synthase	sXF1; sXF2; sXF3; sXF4; sXF5	no; no; no; no; no	0.4761122; 0.1473202; 0.4214803; 0.8447249; 0.3930438
												KDLCNG_08765	exodeoxyribonuclease VII small subunit	sXF1; sXF2; sXF3; sXF4; sXF5	no; no; no; no; no	0.3135221; 0.2532187; 0.239553; 0.7252414; 0.2841308
												KDLCNG_08770	tRNA(Ile)-lysidine synthase	sXF1; sXF2; sXF3; sXF4; sXF5	no; no; no; no; no	0.7477483; 0.3384434; 0.4902044; 0.7672172; 0.4621805
												KDLCNG_08775	Alkaline phosphatase	sXF1; sXF2; sXF3; sXF4; sXF5	no; no; no; no; no	0.237053; 0.3015287; 0.5240646; 0.8979181; 0.2248466
												KDLCNG_08780	Na+/H+-dicarboxylate symporter	sXF1; sXF2; sXF3; sXF4; sXF5	no; no; no; no; no	0.288892; 0.2446118; 0.2353973; 0.7188893; 0.5227498
												KDLCNG_08785	hypothetical protein	sXF1; sXF2; sXF3; sXF4; sXF5	no; no; no; no; no	0.443466; 0.0719238; 0.3746858; 0.9286987; 0.8345302
												KDLCNG_08790	Cell wall-associated hydrolase%2C NlpC_P60 family	sXF1; sXF2; sXF3; sXF4; sXF5	no; no; no; no; no	0.5772369; 0.2593743; 0.7290329; 0.8613002; 0.5665322
												KDLCNG_08795	Cell wall-associated hydrolase%2C NlpC_P60 family	sXF1; sXF2; sXF3; sXF4; sXF5	no; no; no; no; no	0.8631858; 0.942359; 0.84772; 0.5906445; 0.7964519
												KDLCNG_08800	Peptidyl-prolyl cis-trans isomerase%2C FKBP type	sXF1; sXF2; sXF3; sXF4; sXF5	no; no; no; no; no	0.4837799; 0.4360781; 0.6201706; 0.3005435; 0.4336284
												KDLCNG_08805	Uncharacterized membrane protein YeiB	sXF1; sXF2; sXF3; sXF4; sXF5	no; no; no; no; no	0.2387175; 0.0906812; 0.2593743; 0.6013822; 0.3342043
												KDLCNG_08810	hypothetical protein	sXF1; sXF2; sXF3; sXF4; sXF5	no; no; no; no; no	0.7975882; 0.7502112; 0.8838612; 0.7998528; 0.7452774
												KDLCNG_08815	hypothetical protein	sXF1; sXF2; sXF3; sXF4; sXF5	no; no; no; no; no	0.8872637; 0.9330605; 0.8777678; 0.5214359; 0.9234923
												KDLCNG_08820	Membrane-associated serine protease%2C rhomboid family	sXF1; sXF2; sXF3; sXF4; sXF5	no; no; no; no; no	0.8768829; 0.3331498; 0.7239743; 0.7779183; 0.3331498
												KDLCNG_08825	hypothetical protein	sXF1; sXF2; sXF3; sXF4; sXF5	no; no; no; no; no	0.4992491; 0.5083489; 0.5825971; 0.641588; 0.553191
												KDLCNG_08830	endonuclease III	sXF1; sXF2; sXF3; sXF4; sXF5	no; no; no; no; no	0.6734519; 0.3025161; 0.5253803; 0.8938936; 0.4748388
												KDLCNG_08835	hypothetical protein	sXF1; sXF2; sXF3; sXF4; sXF5	no; no; no; no; no	0.8768829; 0.3186118; 0.8240204; 0.7696115; 0.8759945
												KDLCNG_08840	FKBP-type peptidyl-prolyl cis-trans isomerase	sXF1; sXF2; sXF3; sXF4; sXF5	no; no; no; no; no	0.6107788; 0.5280144; 0.6549136; 0.8603522; 0.5946705
												KDLCNG_08850	DUF2321 domain-containing protein	sXF1; sXF2; sXF3; sXF4; sXF5	no; no; no; no; no	0.9512362; 0.2803615; 0.7648139; 0.9406861; 0.7427988
												KDLCNG_08855	CD-NTase-associated protein 12/Pycsar effector protein TIR domain-containing protein	sXF1; sXF2; sXF3; sXF4; sXF5	no; no; no; no; no	0.3352609; 0.0993005; 0.0547131; 0.8881052; 0.4534048
												KDLCNG_08860	hypothetical protein	sXF1; sXF2; sXF3; sXF4; sXF5	no; no; no; no; no	0.7684155; 0.9152374; 0.3125106; 0.9710767; 0.5425591
												KDLCNG_08865	hypothetical protein	sXF1; sXF2; sXF3; sXF4; sXF5	no; no; no; no; no	0.8516673; 0.6575712; 0.6721332; 0.8650576; 0.7176141
												KDLCNG_08870	shikimate dehydrogenase	sXF1; sXF2; sXF3; sXF4; sXF5	no; no; no; no; no	0.2766276; 0.3524531; 0.3363196; 0.6013822; 0.3247908
												KDLCNG_08875	hypothetical protein	sXF1; sXF2; sXF3; sXF4; sXF5	no; no; no; no; no	0.7265069; 0.2985796; 0.3735551; 0.7861067; 0.1722206
												KDLCNG_08880	Hydroxymethylpyrimidine/phosphomethylpyrimidine kinase	sXF1; sXF2; sXF3; sXF4; sXF5	no; yes; no; no; yes	0.3815118; 0.0189822; 0.4299663; 0.3907221; 0.0172959
												KDLCNG_08885	Thiol:disulfide interchange protein DsbD	sXF1; sXF2; sXF3; sXF4; sXF5	no; no; no; no; no	0.3601421; 0.2869809; 0.1055752; 0.0809977; 0.3601421
												KDLCNG_08890	Divalent cation tolerance protein CutA	sXF1; sXF2; sXF3; sXF4; sXF5	no; no; no; no; no	0.4876309; 0.5161894; 0.7767387; 0.8641234; 0.3524531
												KDLCNG_08895	Co-chaperonin GroES	sXF1; sXF2; sXF3; sXF4; sXF5	no; no; no; no; no	0.597355; 0.3656956; 0.7252414; 0.9194318; 0.5946705
												KDLCNG_08900	chaperonin GroEL	sXF1; sXF2; sXF3; sXF4; sXF5	no; no; no; no; no	0.3601421; 0.4850623; 0.3384434; 0.7021956; 0.2701784
												KDLCNG_08905	YfhO family protein	sXF1; sXF2; sXF3; sXF4; sXF5	no; no; no; no; no	0.2794247; 0.3064877; 0.2224637; 0.1996889; 0.3320975
												KDLCNG_08910	Transmembrane protein	sXF1; sXF2; sXF3; sXF4; sXF5	no; no; no; no; no	0.5518598; 0.8516673; 0.4083174; 0.2288613; 0.4940737
												KDLCNG_08915	GtrA/DPMS transmembrane domain-containing protein	sXF1; sXF2; sXF3; sXF5	no; no; no; no	0.5148802; 0.6878922; 0.5359363; 0.5545228
												KDLCNG_08920	Glycosyltransferase involved in cell wall bisynthesis	sXF1; sXF2; sXF3; sXF4; sXF5	no; no; no; no; no	0.3735551; 0.3679311; 0.4672271; 0.7047795; 0.3612488
												KDLCNG_08925	Nucleoside-diphosphate-sugar epimerase	sXF1; sXF2; sXF3; sXF4; sXF5	no; no; no; no; no	0.5505293; 0.3965406; 0.6054095; 0.5558551; 0.2794247
												KDLCNG_08930	Nucleoside-diphosphate-sugar epimerase	sXF1; sXF2; sXF3; sXF4; sXF5	no; no; no; no; no	0.7802701; 0.4992491; 0.6628777; 0.7112151; 0.4979536
												KDLCNG_08935	GDP-mannose 4%2C6-dehydratase	sXF1; sXF2; sXF3; sXF4; sXF5	no; no; no; no; yes	0.1982379; 0.1021875; 0.1696498; 0.5785765; 0.039801
												KDLCNG_08940	Glycosyltransferase involved in cell wall bisynthesis	sXF1; sXF2; sXF3; sXF4; sXF5	no; no; no; no; no	0.4571569; 0.4071314; 0.3363196; 0.5109584; 0.2108382
												KDLCNG_08945	Methyltransferase FkbM family	sXF1; sXF2; sXF3; sXF4; sXF5	no; no; no; no; no	0.39771; 0.464701; 0.3115013; 0.6787173; 0.5545228
												KDLCNG_08950	putative transcriptional regulator%2C contains an XRE-type HTH domain (archaeal members contain CBS pair)	sXF1; sXF2; sXF3; sXF4; sXF5	no; no; no; no; no	0.388408; 0.2710931; 0.1121874; 0.5919864; 0.2480282
												KDLCNG_08955	UptF protein	sXF1; sXF2; sXF3; sXF4; sXF5	no; yes; no; no; no	0.4397648; 0.039801; 0.6562428; 0.2908119; 0.4571569
												KDLCNG_08960	OmpA-like domain-containing protein	sXF1; sXF2; sXF3; sXF4; sXF5	no; no; no; no; no	0.2692659; 0.641588; 0.3701747; 0.7964519; 0.231296
												KDLCNG_08965	DUF4398 domain-containing protein	sXF1; sXF2; sXF3; sXF4; sXF5	no; no; no; no; no	0.2937083; 0.8574878; 0.58662; 0.8574878; 0.7440391
												KDLCNG_08970	catecholate siderophore receptor Fiu	sXF1; sXF2; sXF3; sXF4; sXF5	no; no; no; no; no	0.2638374; 0.1121874; 0.1841809; 0.8099072; 0.2162037
												KDLCNG_08975	Fe2+-dependent dioxygenase	sXF1; sXF2; sXF3; sXF4; sXF5	no; no; no; no; no	0.3427164; 0.1215513; 0.5625246; 0.8021065; 0.0713113
												KDLCNG_08980	PepSY-associated TM helix domain protein	sXF1; sXF2; sXF3; sXF4; sXF5	no; no; no; no; no	0.7743724; 0.6944122; 0.975534; 0.1400755; 0.6121209
												KDLCNG_08985	putative periplasmic protein	sXF1; sXF2; sXF3; sXF4; sXF5	no; no; no; no; no	0.2665417; 0.2378841; 0.3054915; 0.6094366; 0.4287489
												KDLCNG_08990	Uncharacterized protein%2C contains GH25 family domain	sXF1; sXF2; sXF3; sXF4; sXF5	no; no; no; no; no	0.1201058; 0.2822417; 0.1774567; 0.5611897; 0.4336284
												KDLCNG_08995	FAD:protein FMN transferase ApbE	sXF1; sXF2; sXF3; sXF4; sXF5	no; no; no; no; no	0.7021956; 0.4422307; 0.4748388; 0.9439998; 0.5031425
												KDLCNG_09000	DNA uptake protein ComE or related DNA-binding protein	sXF1; sXF2; sXF3; sXF4; sXF5	no; yes; yes; no; no	0.0884463; 0.0078694; 0.0167099; 0.1249817; 0.0779773
												KDLCNG_09005	putative phosphotransferase%2C aminoglycoside/choline kinase (APH/ChoK) family	sXF1; sXF2; sXF3; sXF5	no; no; no; no	0.6215116; 0.7365689; 0.7538904; 0.7551126
												KDLCNG_09010	NDP-sugar pyrophosphorylase%2C includes eIF-2Bgamma%2C eIF-2Bepsilon%2C and LPS biosynthesis protein s	sXF1; sXF2; sXF3; sXF4; sXF5	no; no; no; no; no	0.6760865; 0.351363; 0.1005291; 0.9689928; 0.3186118
												KDLCNG_09015	DnaA regulatory inactivator Hda	sXF1; sXF2; sXF3; sXF4; sXF5	no; no; no; no; no	0.3803693; 0.1326084; 0.0903053; 0.6349053; 0.1664801
												KDLCNG_09020	putative PurR-regulated permease PerM	sXF1; sXF2; sXF3; sXF4; sXF5	yes; no; no; no; yes	0.0439744; 0.0579297; 0.0528138; 0.351363; 0.0006353
												KDLCNG_09025	DUF2066 domain-containing protein	sXF1; sXF2; sXF3; sXF4; sXF5	no; no; no; no; no	0.2240502; 0.4659633; 0.1400755; 0.79188; 0.3481049
												KDLCNG_09030	Phosphoribosylformylglycinamidine cyclo-ligase	sXF1; sXF2; sXF3; sXF4; sXF5	no; no; no; no; no	0.2420726; 0.2208858; 0.2514797; 0.7684155; 0.3481049
												KDLCNG_09035	phosphoribosylglycinamide formyltransferase	sXF1; sXF2; sXF3; sXF4; sXF5	no; no; no; no; no	0.1754783; 0.5960127; 0.5425591; 0.1754783; 0.4927828
												KDLCNG_09040	DUF3108 domain-containing protein	sXF1; sXF2; sXF3; sXF4; sXF5	no; no; no; no; no	0.5201229; 0.357935; 0.3601421; 0.3942075; 0.1336543
												KDLCNG_09045	DUF3108 domain-containing protein	sXF1; sXF2; sXF3; sXF4; sXF5	no; no; no; no; no	0.5385833; 0.6734519; 0.58662; 0.7743724; 0.3524531
												KDLCNG_09050	dTMP kinase	sXF1; sXF2; sXF3; sXF4; sXF5	no; yes; no; no; no	0.5083489; 0.0449761; 0.5240646; 0.5227498; 0.2803615
												KDLCNG_09055	hypothetical protein	sXF1; sXF2; sXF3; sXF4; sXF5	no; no; no; no; no	0.8855697; 0.8574878; 0.8872637; 0.878649; 0.8881052
												KDLCNG_09060	hypothetical protein	sXF1; sXF2; sXF3; sXF4; sXF5	no; no; no; no; no	0.4154706; 0.9612508; 0.6228523; 0.9406861; 0.8437199
												KDLCNG_09065	putative metalloendopeptidase	sXF1; sXF2; sXF3; sXF4; sXF5	no; no; no; no; no	0.3634681; 0.1341798; 0.2162037; 0.5879613; 0.2506136
												KDLCNG_09070	hypothetical protein	sXF1; sXF2; sXF3; sXF4; sXF5	no; no; no; no; no	0.2584883; 0.0972817; 0.0654352; 0.3310472; 0.3373805
												KDLCNG_09075	Secreted protein	sXF1; sXF2; sXF3; sXF4; sXF5	no; no; no; no; no	0.9953512; 0.4324061; 0.4684923; 0.9931881; 0.4812188
												KDLCNG_09080	3-hydroxyacyl-[acyl-carrier-protein] dehydratase FabA	sXF1; sXF2; sXF3; sXF4; sXF5	no; no; no; no; no	0.4214803; 0.553191; 0.3769533; 0.4496662; 0.1989624
												KDLCNG_09085	tRNA 2-thiocytidine(32) synthetase TtcA	sXF1; sXF2; sXF3; sXF4; sXF5	no; no; no; no; no	0.6535838; 0.1767953; 0.6295518; 0.6575712; 0.1767953
												KDLCNG_09090	Recombination-associated protein RdgC	sXF1; sXF2; sXF3; sXF4; sXF5	no; no; no; no; no	0.27201; 0.3342043; 0.3645808; 0.5893028; 0.4012292
												KDLCNG_09095	UTP pyrophosphatase%2C metal-dependent hydrolase family	sXF1; sXF2; sXF3; sXF4; sXF5	no; no; no; no; no	0.7790954; 0.658899; 0.7452774; 0.7150591; 0.4263193
												KDLCNG_09100	ferrochelatase	sXF1; sXF2; sXF3; sXF4; sXF5	no; no; no; no; no	0.2437632; 0.4275333; 0.6268729; 0.4214803; 0.2437632
												KDLCNG_09105	Lipid-binding SYLF domain%2C Ysc84/FYVE family	sXF1; sXF2; sXF3; sXF4; sXF5	no; no; no; no; no	0.2480282; 0.3502748; 0.2337502; 0.8622447; 0.4876309
												KDLCNG_09110	Sec-independent protein translocase protein TatA	sXF1; sXF2; sXF3; sXF4; sXF5	no; no; no; no; no	0.8565261; 0.1525154; 0.7315519; 0.9629; 0.1400755
												KDLCNG_09115	Sec-independent protein translocase protein TatB	sXF1; sXF2; sXF3; sXF4; sXF5	no; no; no; no; no	0.2908119; 0.3815118; 0.3826563; 0.454654; 0.2506136
												KDLCNG_09120	twin-arginine translocase subunit TatC	sXF1; sXF2; sXF3; sXF4; sXF5	no; no; no; no; no	0.3331498; 0.3054915; 0.1566598; 0.3331498; 0.3861015
												KDLCNG_09125	Transmembrane protein	sXF1; sXF2; sXF3; sXF4; sXF5	no; no; no; no; no	0.2692659; 0.4299663; 0.4299663; 0.2729291; 0.2048331
												KDLCNG_09130	glutamine amidotransferase	sXF1; sXF2; sXF3; sXF4; sXF5	no; no; no; no; no	0.7047795; 0.6562428; 0.1560621; 0.5571879; 0.6549136
												KDLCNG_09135	Transposase	sXF1; sXF2; sXF3; sXF4; sXF5	no; no; no; no; no	0.6642025; 0.7684155; 0.5906445; 0.6694931; 0.3227225
												KDLCNG_09140	hypothetical protein	sXF1; sXF2; sXF3; sXF4; sXF5	no; no; no; no; no	0.7415565; 0.9138095; 0.7290329; 0.9990752; 0.91309
												KDLCNG_09145	Azurin	sXF1; sXF2; sXF3; sXF5	no; no; no; no	0.7137792; 0.6509222; 0.7884237; 0.6495905
												KDLCNG_09150	ribosome small subunit-dependent GTPase A	sXF1; sXF2; sXF3; sXF4; sXF5	no; yes; yes; no; yes	0.2201001; 0.0427988; 0.048972; 0.6268729; 0.0301714
												KDLCNG_09155	YraN family protein	sXF1; sXF2; sXF3; sXF4; sXF5	no; no; no; no; no	0.6628777; 0.3279094; 0.4953658; 0.8650576; 0.6642025
												KDLCNG_09160	Outer membrane lipoprotein LpoA%2C binds and activates PBP1a	sXF1; sXF2; sXF3; sXF4; sXF5	no; no; yes; no; no	0.0888154; 0.0701002; 0.0420309; 0.3005435; 0.3258282
												KDLCNG_09165	16S rRNA (cytidine(1402)-2'-O)-methyltransferase	sXF1; sXF2; sXF3; sXF4; sXF5	no; no; no; no; no	0.7060695; 0.256723; 0.4238964; 0.1103904; 0.5665322
												KDLCNG_09170	Outer membrane cobalamin receptor protein BtuB	sXF1; sXF2; sXF3; sXF4; sXF5	no; no; no; no; no	0.2638374; 0.2860286; 0.39771; 0.142826; 0.1461858
												KDLCNG_09175	methionine--tRNA ligase	sXF1; sXF2; sXF3; sXF4; sXF5	no; no; no; no; yes	0.1017707; 0.3268677; 0.3015287; 0.8427117; 0.0150593
												KDLCNG_09180	Secreted protein	sXF1; sXF2; sXF3; sXF4; sXF5	no; no; no; no; no	0.1925167; 0.1975155; 0.0657185; 0.2841308; 0.4095051
												KDLCNG_09185	hypothetical protein	sXF1; sXF2; sXF3; sXF4; sXF5	no; no; no; no; no	0.7587668; 0.7265069; 0.7378186; 0.994851; 0.9844133
												KDLCNG_09190	hypothetical protein	sXF1; sXF2; sXF3; sXF4; sXF5	yes; no; yes; no; no	0.0298903; 0.1652258; 0.0071953; 0.1310525; 0.237053
												KDLCNG_09195	Electron transport complex protein	sXF1; sXF2; sXF3; sXF5	no; no; no; no	0.9228249; 0.6615523; 0.8714991; 0.7849444
												KDLCNG_09200	hypothetical protein	sXF1; sXF2; sXF3; sXF4; sXF5	no; no; no; no; no	0.7277708; 0.9656635; 0.7252414; 0.7277708; 0.8467249
												KDLCNG_09205	hypothetical protein	sXF1; sXF2; sXF3; sXF4; sXF5	no; no; no; no; no	0.2692659; 0.1664801; 0.169012; 0.641588; 0.21466
												KDLCNG_09210	Secreted protein	sXF1; sXF2; sXF3; sXF4; sXF5	no; no; no; no; no	0.491493; 0.7477483; 0.5611897; 0.8427117; 0.5518598
												KDLCNG_09215	Holin	sXF1; sXF2; sXF3; sXF4; sXF5	no; no; no; no; no	0.4348524; 0.4214803; 0.4238964; 0.8641234; 0.4214803
												KDLCNG_09220	hypothetical protein	sXF1; sXF2; sXF3; sXF5	no; no; no; no	0.7672172; 0.9812252; 0.8650576; 0.9988026
												KDLCNG_09225	Phage capsid protein	sXF1; sXF2; sXF3; sXF4; sXF5	no; no; no; no; no	0.734064; 0.5651959; 0.9348748; 0.8938936; 0.7188893
												KDLCNG_09230	Phage-related protein	sXF1; sXF2; sXF3; sXF4; sXF5	no; no; no; no; no	0.5319717; 0.1646015; 0.800981; 0.9913795; 0.5293327
												KDLCNG_09235	Phage terminase%2C large subunit GpA	sXF1; sXF2; sXF3; sXF4; sXF5	no; no; no; no; no	0.5174996; 0.2471708; 0.1478901; 0.5372594; 0.0773197
												KDLCNG_09240	Terminase small subunit	sXF1; sXF2; sXF3; sXF4; sXF5	no; yes; no; no; no	0.6188295; 0.0412754; 0.6575712; 0.7719966; 0.4979536
												KDLCNG_09245	hypothetical protein	sXF1; sXF2; sXF3; sXF4; sXF5	no; no; no; no; no	0.228054; 0.3331498; 0.2674475; 0.1897055; 0.2576046
												KDLCNG_09250	Virulence factor	sXF1; sXF2; sXF3; sXF4; sXF5	no; no; no; no; no	0.3258282; 0.2026159; 0.1932247; 0.5812567; 0.2908119
												KDLCNG_09255	DNA primase (bacterial type)	sXF1; sXF2; sXF3; sXF4; sXF5	no; no; no; no; no	0.1814672; 0.3384434; 0.1444978; 0.5174996; 0.0686118
												KDLCNG_09260	Post-SET domain-containing protein	sXF1; sXF2; sXF3; sXF4; sXF5	no; no; no; no; no	0.8724053; 0.5018436; 0.8516673; 0.9116397; 0.3405757
												KDLCNG_09265	hypothetical protein	sXF1; sXF2; sXF3; sXF4; sXF5	no; no; no; no; no	0.1883122; 0.2115983; 0.1735178; 0.39771; 0.1507671
												KDLCNG_09270	hypothetical protein	sXF1; sXF2; sXF3; sXF4; sXF5	no; no; no; no; no	0.9700481; 0.7930269; 0.7930269; 0.9743169; 0.9336689
												KDLCNG_09275	Single-stranded DNA-binding protein	sXF1; sXF2; sXF3; sXF4; sXF5	no; no; no; no; no	0.5732199; 0.0618495; 0.8696762; 0.7587668; 0.3005435
												KDLCNG_09280	DUF4224 domain-containing protein	sXF1; sXF2; sXF3; sXF4; sXF5	no; no; no; no; no	0.8641234; 0.5718816; 0.9116397; 0.6228523; 0.5799165
												KDLCNG_09285	Integrase	sXF1; sXF2; sXF3; sXF4; sXF5	no; no; no; no; no	0.117729; 0.2813005; 0.2345727; 0.4059473; 0.1652258
												KDLCNG_09290	Integrase	sXF1; sXF2; sXF3; sXF4; sXF5	no; no; no; no; no	0.6839665; 0.8516673; 0.9693476; 0.9964281; 0.7086451
												KDLCNG_09295	DUF4102 domain-containing protein	sXF1; sXF2; sXF3; sXF4; sXF5	no; no; no; no; no	0.5491993; 0.9487306; 0.8497003; 0.4385343; 0.9330605
												KDLCNG_09300	Integrase	sXF1; sXF2; sXF3; sXF4; sXF5	no; no; no; no; no	0.1741693; 0.2216737; 0.1384465; 0.878649; 0.2208858
												KDLCNG_09305	Tyr recombinase domain-containing protein	sXF1; sXF2; sXF3; sXF4; sXF5	no; no; no; no; no	0.3074861; 0.5253803; 0.4722961; 0.9461377; 0.4214803
												KDLCNG_09310	SAM-dependent methlyltransferase	sXF1; sXF2; sXF3; sXF4; sXF5	no; no; no; no; no	0.3645808; 0.1034468; 0.5545228; 0.2956502; 0.2576046
												KDLCNG_09315	Type II restriction endonuclease NspV	sXF1; sXF2; sXF3; sXF4; sXF5	no; no; no; no; no	0.231296; 0.135236; 0.3289532; 0.5306518; 0.1433815
												KDLCNG_09325	Type IV pilus assembly protein PilE	sXF1; sXF2; sXF3; sXF4; sXF5	no; no; no; no; no	0.4927828; 0.4902044; 0.5280144; 0.7452774; 0.1578607
												KDLCNG_09330	Type IV pilus biogenesis factor PilY1-like protein PD_1611	sXF1; sXF2; sXF3; sXF4; sXF5	no; yes; yes; no; no	0.0549548; 0.0185245; 0.0269514; 0.23293; 0.0626611
												KDLCNG_09335	Type IV pilus assembly protein PilX	sXF1; sXF2; sXF3; sXF4; sXF5	no; no; no; no; no	0.404765; 0.6442576; 0.7137792; 0.9389807; 0.6442576
												KDLCNG_09340	Type IV pilus assembly protein PilW	sXF1; sXF2; sXF3; sXF4; sXF5	no; no; no; no; no	0.707358; 0.191107; 0.4824987; 0.6800311; 0.191107
												KDLCNG_09345	type IV pilus modification protein PilV	sXF1; sXF2; sXF3; sXF4; sXF5	no; no; yes; no; no	0.1400755; 0.4287489; 0.0227039; 0.1953608; 0.2026159
												KDLCNG_09350	Type IV pilus assembly protein FimT	sXF1; sXF2; sXF3; sXF4; sXF5	no; no; no; no; no	0.6681717; 0.1021875; 0.5399078; 0.8386466; 0.3690519
												KDLCNG_09355	nucleotide 5'-monophosphate nucleosidase PpnN	sXF1; sXF2; sXF3; sXF4; sXF5	no; no; no; no; no	0.2794247; 0.4238964; 0.54787; 0.2813005; 0.4521571
												KDLCNG_09360	Redox-sensing c-di-GMP phosphodiesterase%2C contains CSS-motif and EAL domains	sXF1; sXF2; sXF3; sXF4; sXF5	no; no; no; no; no	0.6668494; 0.0500751; 0.2558436; 0.4902044; 0.6694931
												KDLCNG_09365	hypothetical protein	sXF1; sXF2; sXF5	no; no; no	0.9928536; 0.6308907; 0.6295518
												KDLCNG_09370	molybdopterin-synthase adenylyltransferase MoeB	sXF1; sXF2; sXF3; sXF4; sXF5	no; no; no; no; no	0.553191; 0.7086451; 0.5879613; 0.8687595; 0.4992491
												KDLCNG_09375	ribosome biogenesis GTPase Der	sXF1; sXF2; sXF3; sXF4; sXF5	no; no; no; no; no	0.3612488; 0.58662; 0.3758186; 0.4385343; 0.7415565
												KDLCNG_09380	outer membrane protein assembly factor BamB	sXF1; sXF2; sXF3; sXF4; sXF5	no; no; no; no; no	0.1932247; 0.2429168; 0.2138914; 0.3524531; 0.2937083
												KDLCNG_09385	Putative negative regulator of RcsB-dependent stress response%2C UPF0070 family	sXF1; sXF2; sXF3; sXF4; sXF5	no; no; no; no; no	0.6957126; 0.5438858; 0.4609224; 0.8947059; 0.3310472
												KDLCNG_09390	Membrane protein	sXF1; sXF2; sXF3; sXF4; sXF5	no; no; no; no; no	0.5946705; 0.1300238; 0.7538904; 0.5919864; 0.3084866
												KDLCNG_09395	type IV pilus biogenesis/stability protein PilW	sXF1; sXF2; sXF3; sXF4; sXF5	no; yes; yes; no; no	0.1566598; 0.0476771; 0.0176391; 0.1801223; 0.1095012
												KDLCNG_09400	23S rRNA (adenine(2503)-C(2))-methyltransferase RlmN	sXF1; sXF2; sXF3; sXF4; sXF5	no; no; no; no; no	0.5571879; 0.1519308; 0.5651959; 0.5571879; 0.5083489
												KDLCNG_09405	nucleoside-diphosphate kinase	sXF1; sXF2; sXF3; sXF4; sXF5	no; no; no; no; no	0.9261251; 0.874207; 0.9656635; 0.7802701; 0.6455917
												KDLCNG_09410	hypothetical protein	sXF1; sXF2; sXF3; sXF4; sXF5	no; no; no; no; no	0.1741693; 0.3279094; 0.2860286; 0.999276; 0.1249817
												KDLCNG_09415	type I glyceraldehyde-3-phosphate dehydrogenase	sXF1; sXF2; sXF3; sXF4; sXF5	no; no; no; no; no	0.2701784; 0.351363; 0.5214359; 0.7837796; 0.4773869
												KDLCNG_09420	adenylosuccinate synthase	sXF1; sXF2; sXF3; sXF4; sXF5	no; no; no; no; no	0.491493; 0.4059473; 0.2108382; 0.5031425; 0.6308907
												KDLCNG_09425	DUF2065 domain-containing protein	sXF1; sXF2; sXF3; sXF4; sXF5	no; no; no; no; no	0.8821382; 0.5385833; 0.5960127; 0.8821382; 0.5319717
												KDLCNG_09430	protease modulator HflC	sXF1; sXF2; sXF3; sXF4; sXF5	no; no; no; no; no	0.7987218; 0.2131249; 0.5986973; 0.2471708; 0.2131249
												KDLCNG_09435	FtsH protease activity modulator HflK	sXF1; sXF2; sXF3; sXF4; sXF5	no; no; no; no; no	0.2831851; 0.1484618; 0.2497496; 0.3656956; 0.1478901
												KDLCNG_09440	NADPH:quinone reductase or related Zn-dependent oxidoreductase	sXF1; sXF2; sXF3; sXF4; sXF5	no; no; no; no; no	0.4966591; 0.228054; 0.6121209; 0.3826563; 0.4534048
												KDLCNG_09445	twitching motility response regulator PilH	sXF1; sXF2; sXF3; sXF4; sXF5	no; no; no; no; no	0.6628777; 0.2412305; 0.6040671; 0.9389807; 0.7538904
												KDLCNG_09450	hypothetical protein	sXF1; sXF2; sXF3; sXF5	no; no; no; no	0.4748388; 0.8687595; 0.9982648; 0.4748388
												KDLCNG_09455	DUF486 domain-containing protein	sXF1; sXF2; sXF3; sXF4; sXF5	no; no; no; no; no	0.6957126; 0.6734519; 0.4083174; 0.7987218; 0.6734519
												KDLCNG_09460	hypothetical protein	sXF2; sXF3; sXF4; sXF5	no; no; no; no	0.7636089; 0.9969678; 0.999339; 0.7884237
												KDLCNG_09465	DNA-binding protein H-NS	sXF1; sXF2; sXF3; sXF4; sXF5	no; no; no; no; no	0.2850786; 0.486346; 0.4786629; 0.7009016; 0.6094366
												KDLCNG_09470	proline--tRNA ligase	sXF1; sXF2; sXF3; sXF4; sXF5	no; no; no; no; no	0.1017707; 0.08412; 0.2248466; 0.6931106; 0.0569225
												KDLCNG_09475	DUF4124 domain-containing protein	sXF1; sXF2; sXF3; sXF4; sXF5	no; no; no; no; no	0.414274; 0.8355641; 0.4263193; 0.8110103; 0.8650576
												KDLCNG_09480	CDP-diacylglycerol--serine O-phosphatidyltransferase	sXF1; sXF2; sXF3; sXF4; sXF5	no; no; no; no; no	0.6891986; 0.84772; 0.8930777; 0.6215116; 0.6865848
												KDLCNG_09485	Alanine acetyltransferase	sXF1; sXF2; sXF3; sXF4; sXF5	no; no; no; no; no	0.9986701; 0.8714991; 0.998194; 0.9988026; 0.8714991
												KDLCNG_09490	ribosomal protein S18-alanine N-acetyltransferase	sXF1; sXF2; sXF3; sXF4; sXF5	no; no; no; no; no	0.8355641; 0.4095051; 0.9577963; 0.9201179; 0.4083174
												KDLCNG_09495	hypothetical protein	sXF1; sXF2; sXF3; sXF4	no; no; no; no	0.9967961; 0.9983667; 0.9981576; 0.9983333
												KDLCNG_09500	beta-glucosidase BglX	sXF1; sXF2; sXF3; sXF4; sXF5	no; no; no; no; no	0.2976009; 0.1946467; 0.2048331; 0.3165694; 0.5018436
												KDLCNG_09505	Small-conductance mechanosensitive channel	sXF1; sXF2; sXF3; sXF4; sXF5	no; no; no; no; no	0.2549664; 0.3524531; 0.2985796; 0.5359363; 0.4226875
												KDLCNG_09510	dihydroneopterin aldolase	sXF1; sXF2; sXF3; sXF4; sXF5	no; no; no; no; no	0.5692061; 0.341645; 0.3289532; 0.910909; 0.5906445
												KDLCNG_09515	tRNA (adenosine(37)-N6)-threonylcarbamoyltransferase complex transferase subunit TsaD	sXF1; sXF2; sXF3; sXF4; sXF5	no; no; no; no; no	0.6482581; 0.1444978; 0.6040671; 0.7415565; 0.2321119
												KDLCNG_09520	30S ribosomal protein S21	sXF1; sXF5	no; no	0.7611922; 0.7599805
												KDLCNG_09525	Uncharacterized conserved protein YqeY%2C may have tRNA amino acid amidase activity	sXF1; sXF2; sXF3; sXF4; sXF5	no; no; no; no; no	0.3165694; 0.1821426; 0.6241928; 0.8516673; 0.3165694
												KDLCNG_09530	Uncharacterized membrane protein%2C BrkB/YihY/UPF0761 family (not an RNase)	sXF1; sXF2; sXF3; sXF4; sXF5	no; no; no; no; no	0.7790954; 0.658899; 0.9187421; 0.9299633; 0.7743724
												KDLCNG_09535	DNA primase (bacterial type)	sXF1; sXF2; sXF3; sXF4; sXF5	no; no; no; no; no	0.1554663; 0.0976826; 0.5201229; 0.6826558; 0.0888154
												KDLCNG_09540	MvaI/BcnI restriction endonuclease domain-containing protein	sXF1; sXF2; sXF3; sXF4; sXF5	no; no; no; no; no	0.7767387; 0.1953608; 0.7755568; 0.6865848; 0.4992491
												KDLCNG_09545	Methyltransferase	sXF1; sXF2; sXF3; sXF4; sXF5	no; no; no; no; no	0.5852788; 0.3826563; 0.3826563; 0.8804008; 0.5518598
												KDLCNG_09550	site-specific DNA-methyltransferase (cytosine-N(4)-specific)	sXF1; sXF2; sXF3; sXF4; sXF5	no; no; no; no; no	0.9079489; 0.7837796; 0.9086945; 0.8987119; 0.7837796
												KDLCNG_09555	hypothetical protein	sXF1; sXF2; sXF3; sXF5	no; no; no; no	0.8487118; 0.7696115; 0.9652781; 0.7696115
												KDLCNG_09560	tryptophan--tRNA ligase	sXF1; sXF2; sXF3; sXF4; sXF5	no; no; no; no; no	0.4584106; 0.1249817; 0.084828; 0.3942075; 0.142826
												KDLCNG_09565	hypothetical protein	sXF1; sXF2; sXF3; sXF4; sXF5	no; no; no; no; no	0.8641234; 0.0941255; 0.2138914; 0.9064465; 0.6905038
												KDLCNG_09570	exodeoxyribonuclease V subunit alpha	sXF1; sXF2; sXF3; sXF4; sXF5	no; no; yes; no; no	0.0869831; 0.0937373; 0.0141844; 0.1774567; 0.1496108
												KDLCNG_09575	hypothetical protein	sXF1; sXF2; sXF3; sXF4; sXF5	no; no; no; no; no	0.3965406; 0.1639792; 0.1774567; 0.3965406; 0.1639792
												KDLCNG_09580	3’-5’ helicase subunit RecB of the DNA repair enzyme RecBCD (exonuclease V)	sXF1; sXF2; sXF3; sXF4; sXF5	no; no; no; no; no	0.5665322; 0.082027; 0.2701784; 0.6000397; 0.3907221
												KDLCNG_09585	exodeoxyribonuclease V subunit gamma	sXF1; sXF2; sXF3; sXF4; sXF5	no; no; no; no; no	0.4534048; 0.2248466; 0.1525154; 0.4012292; 0.3247908
												KDLCNG_09590	ATPase subunit MlaF of the ABC-type intermembrane phospholipid transporter Mla	sXF1; sXF2; sXF3; sXF4; sXF5	no; no; no; no; no	0.46344; 0.4447029; 0.3769533; 0.46344; 0.534614
												KDLCNG_09595	Permease subunit MlaE of the ABC-type intermembrane phospholipid transporter Mla	sXF1; sXF2; sXF3; sXF4; sXF5	no; no; no; no; no	0.2304822; 0.3186118; 0.2692659; 0.2756997; 0.231296
												KDLCNG_09600	outer membrane lipid asymmetry maintenance protein MlaD	sXF1; sXF2; sXF3; sXF4; sXF5	no; no; no; no; no	0.2108382; 0.3724263; 0.402406; 0.6362427; 0.4837799
												KDLCNG_09605	Periplasmic subunit MlaC of the ABC-type intermembrane phospholipid transporter Mla	sXF1; sXF2; sXF3; sXF4; sXF5	no; no; no; no; no	0.3074861; 0.5678689; 0.237053; 0.8979181; 0.5214359
												KDLCNG_09610	Binding protein subunit MlaB of the ABC-type intermembrane phospholipid transporter Mla%2C contains STAS domain	sXF1; sXF2; sXF3; sXF4; sXF5	no; no; no; no; no	0.6562428; 0.8032292; 0.6362427; 0.8963194; 0.8678392
												KDLCNG_09615	Lipoprotein subunit MlaA of the ABC-type intermembrane phospholipid transporter Mla	sXF1; sXF2; sXF3; sXF4; sXF5	no; no; no; no; no	0.8132079; 0.6681717; 0.7611922; 0.8272057; 0.5906445
												KDLCNG_09620	Transposase	sXF1; sXF2; sXF3; sXF4; sXF5	no; no; no; no; no	0.9166505; 0.7708052; 0.9101745; 0.56386; 0.7708052
												KDLCNG_09625	DNA recombination RmuC-like protein	sXF1; sXF2; sXF3; sXF4; sXF5	no; no; no; no; no	0.2169787; 0.0921982; 0.186927; 0.2480282; 0.2532187
												KDLCNG_09630	Extracellular substrate-binding protein	sXF1; sXF2; sXF3; sXF4; sXF5	no; no; no; no; no	0.3145357; 0.4559047; 0.2956502; 0.4902044; 0.4324061
												KDLCNG_09635	ABC-type anion transport system%2C duplicated permease component	sXF1; sXF2; sXF3; sXF4; sXF5	yes; yes; yes; yes; yes	0.0205173; 0.0120741; 0.0008985; 0.0496313; 0.0094435
												KDLCNG_09640	hypothetical protein	sXF5	no	0.9714136
												KDLCNG_09645	Serine transporter YbeC%2C amino acid:H+ symporter family	sXF1; sXF2; sXF3; sXF4; sXF5	no; no; no; no; no	0.2738504; 0.404765; 0.5359363; 0.3427164; 0.5385833
												KDLCNG_09650	23S rRNA G2069 N7-methylase RlmK or C1962 C5-methylase RlmI	sXF1; sXF2; sXF3; sXF4; sXF5	no; no; no; no; no	0.288892; 0.4095051; 0.5227498; 0.5505293; 0.4083174
												KDLCNG_09655	Tellurite resistance membrane protein TerC	sXF1; sXF2; sXF3; sXF4; sXF5	no; no; no; no; no	0.3546397; 0.6931106; 0.4927828; 0.2738504; 0.191107
												KDLCNG_09660	iron-sulfur cluster insertion protein ErpA	sXF1; sXF2; sXF3; sXF4; sXF5	no; no; no; no; yes	0.5986973; 0.5266969; 0.5545228; 0.5879613; 0.0376782
												KDLCNG_09665	Cytoskeletal protein CcmA%2C bactofilin family	sXF1; sXF2; sXF3; sXF4; sXF5	no; no; no; no; no	0.3373805; 0.4672271; 0.6107788; 0.2558436; 0.2976009
												KDLCNG_09670	Membrane protein	sXF1; sXF2; sXF3; sXF4; sXF5	no; no; no; no; no	0.5122647; 0.4992491; 0.5070457; 0.6655264; 0.4979536
												KDLCNG_09675	Two-component response regulator%2C PleD family%2C consists of two REC domains and a diguanylate cyclase (GGDEF) domain	sXF1; sXF2; sXF3; sXF4; sXF5	no; no; no; no; no	0.4385343; 0.3094894; 0.4761122; 0.4012292; 0.3258282
												KDLCNG_09680	bacterioferritin	sXF1; sXF2; sXF3; sXF4; sXF5	no; no; no; no; no	0.2738504; 0.3459432; 0.5438858; 0.9336689; 0.1982379
												KDLCNG_09685	Bacterioferritin-associated ferredoxin	sXF2; sXF4; sXF5	no; no; no	0.9241561; 0.9624925; 0.752666
												KDLCNG_09690	RNA pyrophosphohydrolase	sXF1; sXF2; sXF3; sXF4; sXF5	no; no; no; no; no	0.5005458; 0.1735178; 0.2966244; 0.7538904; 0.2162037
												KDLCNG_09705	methionine adenosyltransferase	sXF1; sXF2; sXF3; sXF4; sXF5	no; no; no; no; no	0.3872538; 0.1578607; 0.0512004; 0.3568345; 0.2162037
												KDLCNG_09710	hypothetical protein	sXF1; sXF2; sXF3; sXF4; sXF5	no; no; no; no; no	0.6957126; 0.9064465; 0.9145253; 0.9860357; 0.4953658
												KDLCNG_09715	Signal transduction histidine kinase	sXF1; sXF2; sXF3; sXF4; sXF5	no; no; no; no; no	0.7378186; 0.3481049; 0.2288613; 0.8208078; 0.4940737
												KDLCNG_09720	DNA-binding response regulator%2C OmpR family%2C contains REC and winged-helix (wHTH) domain	sXF1; sXF2; sXF3; sXF4; sXF5	no; yes; yes; no; yes	0.1519308; 0.0105218; 0.019075; 0.1702896; 0.0167099
												KDLCNG_09725	Secreted protein	sXF1; sXF2; sXF3; sXF4; sXF5	no; no; no; no; no	0.357935; 0.2710931; 0.2403906; 0.4534048; 0.1384465
												KDLCNG_09730	tRNA dihydrouridine(20/20a) synthase DusA	sXF1; sXF2; sXF3; sXF4; sXF5	no; no; no; no; no	0.2288613; 0.2794247; 0.3656956; 0.6734519; 0.3895641
												KDLCNG_09735	ABC transporter permease	sXF1; sXF2; sXF3; sXF4; sXF5	no; no; no; no; no	0.7563328; 0.597355; 0.7731857; 0.8396677; 0.6800311
												KDLCNG_09740	Outer membrane receptor protein%2C Fe transport	sXF1; sXF2; sXF3; sXF4; sXF5	no; no; no; no; no	0.4336284; 0.1652258; 0.4722961; 0.707358; 0.186927
												KDLCNG_09745	MerC domain-containing protein	sXF1; sXF2; sXF3; sXF5	no; no; no; no	0.6957126; 0.5122647; 0.8613002; 0.5135719
												KDLCNG_09750	30S ribosomal protein THX	sXF1; sXF2; sXF3; sXF4; sXF5	no; no; no; no; no	0.5933284; 0.6362427; 0.4812188; 0.5933284; 0.7551126
												KDLCNG_09755	ATP-dependent chaperone ClpB	sXF1; sXF2; sXF3; sXF4; sXF5	no; no; no; no; no	0.2169787; 0.1473202; 0.1652258; 0.3942075; 0.2437632
												KDLCNG_09760	Rubredoxin	sXF1; sXF2; sXF3; sXF4; sXF5	no; no; no; no; no	0.4773869; 0.7826122; 0.239553; 0.8272057; 0.8032292
												KDLCNG_09765	Thiamine-phosphate synthase	sXF1; sXF2; sXF3; sXF4; sXF5	no; no; no; no; no	0.6335675; 0.3115013; 0.5825971; 0.8669155; 0.5018436
												KDLCNG_09770	Putative cytochrome P450 133B1	sXF1; sXF2; sXF3; sXF4; sXF5	no; no; no; no; no	0.4071314; 0.3094894; 0.265638; 0.6615523; 0.388408
												KDLCNG_09775	Phosphoethanolamine transferase for periplasmic glucans OpgE%2C AlkP superfamily	sXF1; sXF2; sXF3; sXF4; sXF5	no; no; no; no; no	0.2115983; 0.3634681; 0.265638; 0.4722961; 0.3634681
												KDLCNG_09780	Membrane-associated enzyme%2C PAP2 (acid phosphatase) superfamily	sXF1; sXF2; sXF3; sXF4; sXF5	no; no; no; no; no	0.3035057; 0.0984887; 0.0734753; 0.7302933; 0.357935
												KDLCNG_09785	Type II secretory pathway%2C component HofQ	sXF1; sXF2; sXF3; sXF4; sXF5	no; no; no; no; no	0.391882; 0.2747739; 0.341645; 0.7465138; 0.2429168
												KDLCNG_09790	Type IV pilus assembly protein PilP	sXF1; sXF2; sXF3; sXF4; sXF5	no; no; no; no; no	0.2576046; 0.1627402; 0.2337502; 0.3279094; 0.2576046
												KDLCNG_09795	Type IV pilus assembly protein PilO	sXF1; sXF2; sXF3; sXF4; sXF5	no; no; no; no; no	0.6944122; 0.6188295; 0.6080943; 0.6495905; 0.5505293
												KDLCNG_09800	Type IV pilus assembly protein PilN	sXF1; sXF2; sXF3; sXF4; sXF5	no; no; no; no; no	0.5678689; 0.3237556; 0.613463; 0.8565261; 0.491493
												KDLCNG_09805	Type IV pilus assembly protein%2C ATPase PilM	sXF1; sXF2; sXF3; sXF4; sXF5	no; no; no; no; no	0.6865848; 0.1946467; 0.4850623; 0.7502112; 0.6067519
												KDLCNG_09810	Penicillin-binding protein 1A	sXF1; sXF2; sXF3; sXF4; sXF5	no; no; no; no; no	0.2976009; 0.1103904; 0.7009016; 0.2813005; 0.3524531
												KDLCNG_09815	Pyridoxal reductase PdxI or related oxidoreductase%2C aldo/keto reductase family	sXF1; sXF2; sXF3; sXF4; sXF5	no; no; no; no; no	0.1841809; 0.0834172; 0.0556855; 0.3395085; 0.2471708
												KDLCNG_09820	Sugar or nucleoside kinase%2C ribokinase family	sXF1; sXF2; sXF3; sXF4; sXF5	no; no; no; no; no	0.3965406; 0.3363196; 0.6241928; 0.5825971; 0.2860286
												KDLCNG_09825	Outer membrane protein OmpA and related peptidoglycan-associated (lipo)proteins	sXF1; sXF2; sXF3; sXF4; sXF5	no; no; no; no; no	0.5214359; 0.1215513; 0.3331498; 0.658899; 0.3568345
												KDLCNG_09830	replicative DNA helicase	sXF1; sXF2; sXF3; sXF4; sXF5	no; no; no; no; no	0.3373805; 0.1038695; 0.4178693; 0.7837796; 0.3094894
												KDLCNG_09835	Lipase	sXF1; sXF2; sXF3; sXF4; sXF5	no; no; no; no; no	0.2683556; 0.5919864; 0.7150591; 0.8696762; 0.2131249
												KDLCNG_09840	Lipase	sXF1; sXF2; sXF3; sXF4; sXF5	no; no; no; no; no	0.2683556; 0.3690519; 0.7150591; 0.9372428; 0.2131249
												KDLCNG_09845	hypothetical protein	sXF1; sXF2; sXF3; sXF5	no; no; no; no	0.8565261; 0.9568996; 0.8565261; 0.8545927
												KDLCNG_09850	Putative cytochrome P450 133B2	sXF1; sXF2; sXF3; sXF4; sXF5	no; no; no; no; no	0.4071314; 0.2850786; 0.5005458; 0.1787855; 0.2272489
												KDLCNG_09855	ATP-dependent DNA helicase RecG	sXF1; sXF2; sXF3; sXF4; sXF5	no; no; no; no; yes	0.1144687; 0.3712995; 0.1876185; 0.1982379; 0.0334254
												KDLCNG_09860	Enamine deaminase RidA%2C house cleaning of reactive enamine intermediates%2C YjgF/YER057c/UK114 family	sXF1; sXF2; sXF3; sXF5	no; no; no; no	0.7137792; 0.5135719; 0.6080943; 0.5122647
												KDLCNG_09865	(p)ppGpp synthase/hydrolase%2C HD superfamily	sXF1; sXF2; sXF3; sXF4; sXF5	no; no; no; no; no	0.2674475; 0.158464; 0.1305373; 0.191107; 0.2108382
												KDLCNG_09870	FAD/FMN-containing lactate dehydrogenase/glycolate oxidase	sXF1; sXF2; sXF3; sXF4; sXF5	no; no; no; no; no	0.3690519; 0.2454627; 0.5161894; 0.8121105; 0.3872538
												KDLCNG_09875	Opacity protein LomR and related surface antigens	sXF1; sXF2; sXF3; sXF4; sXF5	no; no; no; no; no	0.5253803; 0.265638; 0.6455917; 0.5986973; 0.3872538
												KDLCNG_09880	hypothetical protein	sXF1; sXF2; sXF3; sXF4; sXF5	no; no; no; no; no	0.9812252; 0.9987771; 0.9577963; 0.8804008; 0.947704
												KDLCNG_09885	hypothetical protein	sXF1; sXF5	no; no	0.9835489; 0.9833271
												KDLCNG_09890	disulfide bond formation protein B	sXF1; sXF2; sXF3; sXF4; sXF5	no; no; no; no; no	0.8971206; 0.5412331; 0.800981; 0.9497433; 0.6000397
												KDLCNG_09895	Outer membrane receptor for ferrienterochelin and colicins	sXF1; sXF2; sXF3; sXF4; sXF5	no; no; no; no; no	0.2647366; 0.2831851; 0.2549664; 0.4238964; 0.2822417
												KDLCNG_09900	23S rRNA (pseudouridine(1915)-N(3))-methyltransferase RlmH	sXF1; sXF2; sXF3; sXF4; sXF5	no; no; no; no; no	0.4812188; 0.2822417; 0.4559047; 0.4324061; 0.5545228
												KDLCNG_09905	CopG family transcriptional regulator	sXF1; sXF2; sXF3; sXF4; sXF5	no; no; no; no; no	0.8963194; 0.6800311; 0.91309; 0.9876995; 0.2540915
												KDLCNG_09910	Phage-related protein	sXF1; sXF2; sXF3; sXF4; sXF5	no; no; no; no; no	0.4659633; 0.3186118; 0.3186118; 0.6067519; 0.3942075
												KDLCNG_09915	Helix-turn-helix domain-containing protein	sXF1; sXF2; sXF3; sXF4; sXF5	no; no; no; no; no	0.6349053; 0.8365948; 0.7790954; 0.734064; 0.6268729
												KDLCNG_09920	SMODS and SLOG-associating 2TM effector domain-containing protein	sXF1; sXF2; sXF3; sXF4; sXF5	no; no; no; no; no	0.7587668; 0.2154308; 0.5598553; 0.8751025; 0.5372594
												KDLCNG_09925	DNA polymerase beta domain protein region	sXF1; sXF2; sXF3; sXF4; sXF5	no; no; no; no; no	0.9049293; 0.1572593; 0.8768829; 0.6402524; 0.9033972
												KDLCNG_09930	Nucleotidyltransferase	sXF1; sXF2; sXF3; sXF4; sXF5	no; no; no; no; no	0.9993237; 0.6268729; 0.9996435; 0.9749309; 0.6268729
												KDLCNG_09935	hypothetical protein	sXF1; sXF2; sXF3; sXF4; sXF5	no; no; no; no; no	0.8768829; 0.8881052; 0.351363; 0.9710767; 0.5425591
												KDLCNG_09940	hypothetical protein	sXF1; sXF2; sXF3; sXF5	no; yes; no; no	0.1384465; 0.0253407; 0.142826; 0.1167895
												KDLCNG_09945	Mucin	sXF1; sXF2; sXF3; sXF4; sXF5	no; no; no; no; no	0.37809; 0.4684923; 0.2011483; 0.6201706; 0.3196362
												KDLCNG_09950	hypothetical protein	sXF1; sXF2; sXF3; sXF4; sXF5	no; no; no; no; no	0.8303634; 0.2177558; 0.7872665; 0.8987119; 0.2216737
												KDLCNG_09955	DUF1566 domain-containing protein	sXF1; sXF2; sXF3; sXF4; sXF5	no; no; no; no; yes	0.0677322; 0.0877121; 0.3015287; 0.4214803; 0.0356581
												KDLCNG_09960	Phage-related protein	sXF1; sXF2; sXF3; sXF4; sXF5	no; no; no; no; no	0.6322293; 0.4559047; 0.2026159; 0.3145357; 0.5692061
												KDLCNG_09965	hypothetical protein	sXF1; sXF2; sXF3; sXF5	no; no; no; no	0.9041651; 0.9541291; 0.9026256; 0.9033972
												KDLCNG_09970	Transposase	sXF1; sXF2; sXF3; sXF4; sXF5	no; no; no; no; no	0.9286987; 0.8355641; 0.8334932; 0.9860357; 0.9138095
												KDLCNG_09975	Transcriptional regulator	sXF1; sXF2; sXF3; sXF4; sXF5	no; yes; no; no; no	0.1542804; 0.0485369; 0.1326084; 0.2463157; 0.1274817
												KDLCNG_09980	Phage-related protein	sXF1; sXF2; sXF3; sXF4; sXF5	no; no; no; no; no	0.8804008; 0.6295518; 0.9758313; 0.9707367; 0.7837796
												KDLCNG_09985	DUF2800 domain-containing protein	sXF1; sXF2; sXF3; sXF4; sXF5	no; no; no; no; no	0.6429231; 0.2108382; 0.4773869; 0.7987218; 0.5611897
												KDLCNG_09990	DUF2815 domain-containing protein	sXF1; sXF2; sXF3; sXF4; sXF5	no; no; no; no; no	0.3373805; 0.347023; 0.3216916; 0.4299663; 0.5240646
												KDLCNG_09995	Prophage antirepressor	sXF1; sXF2; sXF3; sXF4; sXF5	no; no; no; no; no	0.3074861; 0.3849512; 0.4710268; 0.7514396; 0.1890078
												KDLCNG_10000	DNA polymerase I%2C 3'-5' exonuclease and polymerase domains	sXF1; sXF2; sXF3; sXF4; sXF5	no; no; no; no; no	0.2747739; 0.2055764; 0.2162037; 0.3953731; 0.2085704
												KDLCNG_10005	VRR-NUC domain-containing protein	sXF1; sXF2; sXF3; sXF4; sXF5	no; no; no; no; no	0.9152374; 0.3427164; 0.2831851; 0.9899721; 0.4083174
												KDLCNG_10010	DUF1640 domain-containing protein	sXF1; sXF2; sXF3; sXF4; sXF5	no; no; no; no; no	0.4722961; 0.5240646; 0.440997; 0.707358; 0.1728682
												KDLCNG_10015	Superfamily II DNA or RNA helicase%2C SNF2 family	sXF1; sXF2; sXF3; sXF4; sXF5	no; no; no; no; no	0.3988812; 0.098085; 0.4360781; 0.4953658; 0.098085
												KDLCNG_10020	hypothetical protein	sXF1; sXF2; sXF3; sXF4; sXF5	no; no; no; no; no	0.8777678; 0.171575; 0.8164826; 0.9293328; 0.0877121
												KDLCNG_10025	Helix-turn-helix domain-containing protein	sXF1; sXF2; sXF3; sXF4; sXF5	no; no; no; no; no	0.6535838; 0.5201229; 0.5585213; 0.9354723; 0.39771
												KDLCNG_10030	Site-specific integrase	sXF1; sXF2; sXF3; sXF4; sXF5	no; no; no; no; yes	0.5399078; 0.0689072; 0.4471814; 0.721435; 0.03962
												KDLCNG_10040	excinuclease ABC subunit UvrB	sXF1; sXF2; sXF3; sXF4; sXF5	no; no; no; no; no	0.117729; 0.1946467; 0.0921982; 0.2985796; 0.1086181
												KDLCNG_10045	Type II secretion system protein H	sXF1; sXF2; sXF3; sXF4; sXF5	no; no; no; no; no	0.0888154; 0.6535838; 0.7660167; 0.8603522; 0.0640348
												KDLCNG_10050	Beta-barrel assembly machine subunit BamC	sXF1; sXF2; sXF3; sXF4; sXF5	no; no; no; no; no	0.7551126; 0.4837799; 0.826147; 0.4621805; 0.3568345
												KDLCNG_10055	4-hydroxy-tetrahydrodipicolinate synthase	sXF1; sXF2; sXF3; sXF4; sXF5	no; no; no; no; no	0.6335675; 0.5906445; 0.4035846; 0.5678689; 0.2100801
												KDLCNG_10060	Glycine cleavage system regulator GcvR	sXF1; sXF2; sXF3; sXF4; sXF5	no; no; no; no; no	0.231296; 0.2946781; 0.39771; 0.231296; 0.1633588
												KDLCNG_10065	Peroxiredoxin	sXF1; sXF2; sXF3; sXF4; sXF5	no; no; no; no; no	0.6615523; 0.4348524; 0.8282614; 0.9660457; 0.4336284
												KDLCNG_10070	PhoH family protein	sXF1; sXF2; sXF5	no; no; no	0.9905556; 0.7365689; 0.9772776
												KDLCNG_10075	PhoH family protein	sXF1; sXF2; sXF3; sXF4; sXF5	no; yes; no; no; no	0.3590376; 0.0212239; 0.6615523; 0.2514797; 0.0559309
												KDLCNG_10080	PhoH-like protein domain-containing protein	sXF1; sXF2; sXF3; sXF4; sXF5	no; no; no; no; no	0.3237556; 0.4837799; 0.6241928; 0.9573496; 0.2629404
												KDLCNG_10085	hypothetical protein	sXF1; sXF2; sXF3; sXF4; sXF5	no; no; no; no; no	0.9145253; 0.9960951; 0.707358; 0.9228249; 0.8574878
												KDLCNG_10090	hypothetical protein	sXF1; sXF2; sXF3; sXF4; sXF5	no; no; no; no; no	0.3612488; 0.454654; 0.5044425; 0.6628777; 0.2956502
												KDLCNG_10095	thiamine-phosphate kinase	sXF1; sXF2; sXF3; sXF4; sXF5	no; no; yes; no; no	0.3094894; 0.2240502; 0.0228132; 0.800981; 0.3448655
												KDLCNG_10100	transcription antitermination factor NusB	sXF1; sXF2; sXF3; sXF4; sXF5	no; no; no; no; no	0.8088012; 0.5571879; 0.5558551; 0.8594008; 0.8054664
												KDLCNG_10105	6%2C7-dimethyl-8-ribityllumazine synthase	sXF1; sXF2; sXF3; sXF4; sXF5	no; no; no; no; no	0.7440391; 0.2429168; 0.2620455; 0.858446; 0.5070457
												KDLCNG_10110	GTP cyclohydrolase II	sXF1; sXF2; sXF3; sXF4; sXF5	yes; no; no; no; no	0.0478908; 0.075376; 0.1467521; 0.1536902; 0.4799402
												KDLCNG_10115	riboflavin synthase	sXF1; sXF2; sXF3; sXF4; sXF5	no; no; no; no; no	0.6402524; 0.4799402; 0.625533; 0.9049293; 0.0505226
												KDLCNG_10120	bifunctional diaminohydroxyphosphoribosylaminopyrimidine deaminase/5-amino-6-(5-phosphoribosylamino)uracil reductase RibD	sXF1; sXF2; sXF3; sXF4; sXF5	no; no; no; no; no	0.1904052; 0.1196272; 0.0660029; 0.3279094; 0.1855499
												KDLCNG_10125	transcriptional regulator NrdR	sXF1; sXF2; sXF3; sXF4; sXF5	no; no; no; no; no	0.3838028; 0.5319717; 0.3546397; 0.5518598; 0.6121209
												KDLCNG_10130	hypothetical protein	sXF1; sXF2; sXF3; sXF4; sXF5	no; no; no; no; no	0.7365689; 0.6215116; 0.5893028; 0.5665322; 0.6201706
												KDLCNG_10135	Serine hydroxymethyltransferase	sXF1; sXF2; sXF3; sXF4; sXF5	no; no; no; no; no	0.7150591; 0.1848644; 0.2240502; 0.6970117; 0.2629404
												KDLCNG_10140	hypothetical protein	sXF1; sXF2; sXF3; sXF4	no; no; no; no	0.9633043; 0.9348748; 0.1918108; 0.9956617
												KDLCNG_10145	energy-dependent translational throttle protein EttA	sXF1; sXF2; sXF3; sXF4; sXF5	no; no; no; no; no	0.3735551; 0.1814672; 0.5585213; 0.5718816; 0.357935
												KDLCNG_10150	malate dehydrogenase (quinone)	sXF1; sXF2; sXF3; sXF4; sXF5	no; no; no; no; no	0.3135221; 0.0680243; 0.613463; 0.6970117; 0.2177558
												KDLCNG_10155	putative thiol-disulfide oxidoreductase YuxK%2C DCC family	sXF1; sXF2; sXF3; sXF4; sXF5	no; no; no; no; no	0.3895641; 0.3196362; 0.4299663; 0.8282614; 0.6760865
												KDLCNG_10160	peptidoglycan editing factor PgeF	sXF1; sXF2; sXF3; sXF4; sXF5	no; no; no; no; no	0.6522533; 0.7353173; 0.2523481; 0.5306518; 0.8447249
												KDLCNG_10165	23S rRNA pseudouridine(1911/1915/1917) synthase RluD	sXF1; sXF2; sXF3; sXF4; sXF5	no; no; no; no; no	0.078308; 0.1519308; 0.2169787; 0.6509222; 0.2908119
												KDLCNG_10170	Outer membrane protein assembly factor BamD	sXF1; sXF2; sXF3; sXF4; sXF5	no; no; no; no; no	0.4735668; 0.1702896; 0.4287489; 0.9641033; 0.2154308
												KDLCNG_10175	DUF6587 domain-containing protein	sXF1; sXF2; sXF3; sXF4; sXF5	no; no; no; no; no	0.27201; 0.1326084; 0.0910584; 0.0906812; 0.3724263
												KDLCNG_10180	ferrous iron transport protein B	sXF1; sXF2; sXF3; sXF4; sXF5	no; yes; no; no; no	0.4360781; 0.0429928; 0.0776479; 0.1767953; 0.239553
												KDLCNG_10185	Fe2+ transport protein FeoA	sXF1; sXF2; sXF3; sXF4; sXF5	no; no; no; no; no	0.8565261; 0.7826122; 0.658899; 0.8565261; 0.7987218
												KDLCNG_10190	PMT family glycosyltransferase ArnT/Agl22%2C involved in glycosylation of proteins and lipid IVA	sXF1; sXF2; sXF3; sXF4; sXF5	no; no; no; no; no	0.4059473; 0.2927406; 0.2115983; 0.6054095; 0.448423
												KDLCNG_10195	16S rRNA (cytosine(967)-C(5))-methyltransferase RsmB	sXF1; sXF2; sXF3; sXF4; sXF5	no; no; no; no; no	0.3258282; 0.3792286; 0.2756997; 0.6469252; 0.3459432
												KDLCNG_10200	methionyl-tRNA formyltransferase	sXF1; sXF2; sXF3; sXF4; sXF5	no; no; no; no; no	0.5306518; 0.0645918; 0.1496108; 0.5240646; 0.0648718
												KDLCNG_10205	peptide deformylase	sXF1; sXF2; sXF3; sXF4; sXF5	no; no; no; no; no	0.8821382; 0.196077; 0.3074861; 0.7403124; 0.3838028
												KDLCNG_10210	Cytoplasmic potassium-binding protein Kbp/XkdP/YgaU%2C contains LysM domain	sXF1; sXF2; sXF3; sXF4; sXF5	no; no; no; no; no	0.351363; 0.3645808; 0.7163374; 0.858446; 0.1254783
												KDLCNG_10215	DNA-processing protein DprA	sXF1; sXF2; sXF3; sXF4; sXF5	no; no; no; no; no	0.4118859; 0.3384434; 0.4287489; 0.5253803; 0.2154308
												KDLCNG_10220	DUF494 domain-containing protein	sXF1; sXF2; sXF3; sXF4; sXF5	no; no; no; no; no	0.3712995; 0.4940737; 0.4735668; 0.8545927; 0.4324061
												KDLCNG_10225	DNA topoisomerase I	sXF1; sXF2; sXF3; sXF4; sXF5	no; no; no; no; no	0.3690519; 0.0530479; 0.1821426; 0.7060695; 0.0903053
												KDLCNG_10230	Threonylcarbamoyl-AMP synthase	sXF1; sXF2; sXF3; sXF4; sXF5	no; no; no; no; no	0.5785765; 0.2898508; 0.5425591; 0.7826122; 0.5960127
												KDLCNG_10235	UDP-3-O-(3-hydroxymyristoyl)-like protein	sXF1; sXF2; sXF3; sXF4; sXF5	no; no; no; no; no	0.6800311; 0.3568345; 0.5745586; 0.878649; 0.3557361
												KDLCNG_10240	Acetyltransferase	sXF1; sXF2; sXF3; sXF4; sXF5	no; no; no; no; no	0.9895158; 0.7872665; 0.9026256; 0.993404; 0.9791913
												KDLCNG_10245	hypothetical protein	sXF1; sXF2; sXF3; sXF4; sXF5	no; no; no; no; no	0.1422724; 0.0698002; 0.135236; 0.2879353; 0.0654352
												KDLCNG_10250	HTH cro/C1-type domain-containing protein	sXF1; sXF2; sXF3; sXF4; sXF5	no; no; no; no; no	0.6918078; 0.0584393; 0.2937083; 0.7837796; 0.4534048
												KDLCNG_10255	SDR family oxidoreductase	sXF1; sXF2; sXF3; sXF4; sXF5	no; no; no; no; no	0.1683761; 0.2879353; 0.2976009; 0.660226; 0.3746858
												KDLCNG_10260	ClpXP protease specificity-enhancing factor	sXF1; sXF2; sXF3; sXF4; sXF5	no; no; no; no; no	0.2208858; 0.1883122; 0.2813005; 0.5253803; 0.4071314
												KDLCNG_10265	Glutathione S-transferase	sXF1; sXF2; sXF3; sXF4; sXF5	no; no; no; no; no	0.4226875; 0.1259767; 0.1781201; 0.3175895; 0.7176141
												KDLCNG_10270	Cytochrome c1	sXF1; sXF2; sXF3; sXF4; sXF5	no; no; no; no; no	0.5227498; 0.4336284; 0.4953658; 0.6469252; 0.4214803
												KDLCNG_10275	Cytochrome b subunit of the bc complex	sXF1; sXF2; sXF3; sXF4; sXF5	no; no; no; no; no	0.3015287; 0.0976826; 0.1026058; 0.2033529; 0.2378841
[truncated: 415 more rows]

## Sheet: Table S4B Xff overlap
target	Description	gene	sRNA	start of interaction	end of interaction	pvalue
KDLCNG_02660	ATP-dependent Clp protease ATP-binding subunit ClpX	clpX	sXF3	53	69	0.0455724
KDLCNG_08955	UptF protein	uptF	sXF2	50	68	0.0400323
KDLCNG_01965	DUF1674 domain-containing protein		sXF2	47	69	0.0432015
KDLCNG_11615	DNA-directed RNA polymerase subunit beta'	rpoC	sXF5	54	66	0.0311619
KDLCNG_09000	DNA uptake protein ComE or related DNA-binding protein	comEA	sXF2	48	68	0.0079121
KDLCNG_09000	DNA uptake protein ComE or related DNA-binding protein	comEA	sXF3	49	69	0.0167435
KDLCNG_02785	Multidrug resistance efflux pump EmrA	emrA	sXF2	21	47	0.0213107
KDLCNG_02785	Multidrug resistance efflux pump EmrA	emrA	sXF5	21	47	0.0246851
KDLCNG_01585	RNA polymerase-binding protein DksA	dksA	sXF2	39	67	0.0476366
KDLCNG_01585	RNA polymerase-binding protein DksA	dksA	sXF3	40	72	0.0426263
KDLCNG_11525	DNA-binding response regulator%2C NarL/FixJ family%2C contains REC and HTH domains	sirA	sXF2	47	68	0.0210075
KDLCNG_05975	type I glutamate--ammonia ligase	glnA	sXF2	51	66	0.0409419
KDLCNG_02150	Phosphohistidine phosphatase SixA	sixA	sXF3	20	39	0.0480594
KDLCNG_09720	DNA-binding response regulator%2C OmpR family%2C contains REC and winged-helix (wHTH) domain	ompR	sXF2	47	69	0.0105986
KDLCNG_09720	DNA-binding response regulator%2C OmpR family%2C contains REC and winged-helix (wHTH) domain	ompR	sXF3	48	70	0.0190848
KDLCNG_09720	DNA-binding response regulator%2C OmpR family%2C contains REC and winged-helix (wHTH) domain	ompR	sXF5	47	67	0.0167435
KDLCNG_01315	Ribonuclease/mRNA interferase VapC%2C contains PIN domain	vapC	sXF2	58	82	0.0433947
KDLCNG_01315	Ribonuclease/mRNA interferase VapC%2C contains PIN domain	vapC	sXF3	56	83	0.0261168
KDLCNG_01380	triose-phosphate isomerase	tpiA	sXF3	56	73	0.049131
KDLCNG_06155	DNA damage-indicible protein DnaD	dnaD	sXF4	51	71	0.0432015
KDLCNG_03680	phosphoribosylformylglycinamidine synthase	purL	sXF5	51	68	0.0372423
KDLCNG_06455	Phage-related protein		sXF2	11	70	0.0040854

## Sheet: Table S4C At
target	description	sRNAs	High confidence candidate?
AT1G01070	nodulin MtN21 /EamA-like transporter family protein	sXF1; sXF4
AT1G01190	cytochrome P450, family 78, subfamily A, polypeptide 8	sXF1; sXF5
AT1G01240	transmembrane protein	sXF1; sXF3; sXF4
AT5G64230	1,8-cineole synthase	sXF2	yes
AT1G02530	P-glycoprotein 12	sXF1; sXF2; sXF5
AT1G04380	2-oxoglutarate (2OG) and Fe(II)-dependent oxygenase superfamily protein	sXF2; sXF3; sXF4	yes
AT1G02990	hypothetical protein	sXF1
AT1G03445	Serine/threonine protein phosphatase family protein	sXF1; sXF2; sXF5
AT1G03550	Secretory carrier membrane protein (SCAMP) family protein	sXF1; sXF4
AT1G03610	plant/protein (DUF789)	sXF1; sXF2; sXF3; sXF5
AT1G04780	Ankyrin repeat family protein	sXF1; sXF4
AT1G04790	RING/U-box superfamily protein	sXF1; sXF4
AT1G04850	ubiquitin-associated (UBA)/TS-N domain-containing protein	sXF1
AT1G05190	Ribosomal protein L6 family	sXF1
AT1G05360	vacuole membrane-like protein	sXF1; sXF3; sXF4
AT1G05460	P-loop containing nucleoside triphosphate hydrolases superfamily protein	sXF1; sXF3; sXF4
AT1G05490	chromatin remodeling 31	sXF1
AT1G05670	Pentatricopeptide repeat (PPR-like) superfamily protein	sXF1
AT1G05830	trithorax-like protein 2	sXF1; sXF4
AT1G06110	SKP1/ASK-interacting protein 16	sXF1; sXF3
AT1G06430	FTSH protease 8	sXF1; sXF5
AT5G63080	2-oxoglutarate (2OG) and Fe(II)-dependent oxygenase superfamily protein	sXF2; sXF5	yes
AT1G08620	Transcription factor jumonji (jmj) family protein / zinc finger (C5HC2 type) family protein	sXF1; sXF2; sXF3; sXF4; sXF5
AT1G08700	Presenilin-1	sXF1; sXF4
AT1G09010	glycoside hydrolase family 2 protein	sXF1; sXF3; sXF4
AT1G09176	transmembrane protein	sXF1; sXF3; sXF5
AT2G36690	2-oxoglutarate (2OG) and Fe(II)-dependent oxygenase superfamily protein	sXF2; sXF3	yes
AT1G09380	nodulin MtN21 /EamA-like transporter family protein	sXF1; sXF3; sXF4
AT1G09620	ATP binding/leucine-tRNA ligases/aminoacyl-tRNA ligase	sXF1; sXF4
AT1G09940	Glutamyl-tRNA reductase family protein	sXF1; sXF5
AT1G11050	Protein kinase superfamily protein	sXF1; sXF4
AT1G11100	SNF2 domain-containing protein / helicase domain-containing protein / zinc finger protein-like protein	sXF1; sXF4
AT1G11300	G-type lectin S-receptor-like Serine/Threonine-kinase	sXF1; sXF2; sXF3; sXF4; sXF5
AT1G11475	RNA polymerases N / 8 kDa subunit	sXF1; sXF4
AT1G12000	Phosphofructokinase family protein	sXF1; sXF5
AT1G12650	rRNA biosis RRP36-like protein	sXF1; sXF3; sXF4
AT1G13390	translocase subunit seca	sXF1; sXF4
AT1G13430	sulfotransferase 4C	sXF1; sXF3; sXF4
AT1G13490	hypothetical protein	sXF1; sXF3; sXF4
AT1G14230	GDA1/CD39 nucleoside phosphatase family protein	sXF1; sXF5
AT1G14250	GDA1/CD39 nucleoside phosphatase family protein	sXF1; sXF5
AT1G14550	Peroxidase superfamily protein	sXF1
AT1G14650	SWAP (Suppressor-of-White-APricot)/surp domain-containing protein / ubiquitin family protein	sXF1
AT1G14660	Na+/H+ exchanger 8	sXF1; sXF2; sXF3; sXF4; sXF5
AT1G15060	alpha/beta hydrolase family protein	sXF1; sXF3; sXF4
AT1G15440	periodic tryptophan protein 2	sXF1; sXF2; sXF4; sXF5
AT1G15460	HCO3- transporter family	sXF1; sXF2; sXF4; sXF5
AT1G16070	tubby like protein 8	sXF1; sXF5
AT1G16180	Serinc-domain containing serine and sphingolipid biosynthesis protein	sXF1; sXF3
AT4G33510	3-deoxy-d-arabino-heptulosonate 7-phosphate synthase	sXF2; sXF3	yes
AT1G18090	5'-3' exonuclease family protein	sXF3	yes
AT1G16670	Protein kinase superfamily protein	sXF1; sXF3; sXF4
AT1G16820	vacuolar ATP synthase catalytic subunit-related / V-ATPase-related / vacuolar proton pump-like protein	sXF1
AT1G17070	GC-rich sequence DNA-binding factor-like protein with Tuftelin interacting domain-containing protein	sXF1; sXF3; sXF4
AT1G17080	Ribosomal protein L18ae family	sXF1; sXF4
AT1G17440	Transcription initiation factor TFIID subunit A	sXF1; sXF4
AT1G17510	hypothetical protein	sXF1; sXF4
AT1G17744	hypothetical protein	sXF1; sXF4
AT1G17745	D-3-phosphoglycerate dehydrogenase	sXF1; sXF2; sXF3
AT1G18270	ketose-bisphosphate aldolase class-II family protein	sXF1; sXF3; sXF4
AT1G18550	ATP binding microtubule motor family protein	sXF1; sXF2; sXF3; sXF4
AT1G18910	zinc ion binding protein	sXF1; sXF2; sXF3; sXF4; sXF5
AT1G19930	Galactose oxidase/kelch repeat superfamily protein	sXF1; sXF3; sXF4
AT1G20135	GDSL-like Lipase/Acylhydrolase family protein	sXF1; sXF4
AT1G20480	AMP-dependent synthetase and ligase family protein	sXF1; sXF5
AT1G21130	O-methyltransferase family protein	sXF1; sXF2; sXF3; sXF4; sXF5
AT1G21840	urease accessory protein F	sXF1; sXF4
AT1G22500	RING/U-box superfamily protein	sXF1; sXF5
AT1G23040	hydroxyproline-rich glycoprotein family protein	sXF1; sXF4
AT1G23170	transmembrane protein (Protein of unknown function DUF2359, transmembrane)	sXF1; sXF3; sXF4
AT1G23500	GDSL-like Lipase/Acylhydrolase superfamily protein	sXF1; sXF4
AT1G23690	hypothetical protein	sXF1; sXF3; sXF4
AT1G24267	bZIP transcription factor, putative (DUF1664)	sXF1; sXF3; sXF4
AT1G24706	THO2	sXF1; sXF3
AT1G26130	ATPase E1-E2 type family protein / haloacid dehalogenase-like hydrolase family protein	sXF1
AT1G26255	hypothetical protein	sXF1; sXF3
AT1G26520	Cobalamin biosynthesis CobW-like protein	sXF1; sXF3; sXF5
AT1G26680	transcriptional factor B3 family protein	sXF1; sXF4
AT1G26850	S-adenosyl-L-methionine-dependent methyltransferases superfamily protein	sXF1; sXF3
AT1G26900	Pentatricopeptide repeat (PPR) superfamily protein	sXF1; sXF2; sXF3; sXF4; sXF5
AT4G36580	AAA-type ATPase family protein	sXF2	yes
AT1G27510	UvrB/UvrC domain protein (DUF3506)	sXF1; sXF3
AT1G27690	lipase, putative (DUF620)	sXF1; sXF5
AT1G27980	dihydrosphingosine phosphate lyase	sXF1; sXF5
AT1G29380	Carbohydrate-binding X8 domain superfamily protein	sXF1; sXF4
AT1G29470	S-adenosyl-L-methionine-dependent methyltransferases superfamily protein	sXF1
AT1G29520	AWPM-19-like family protein	sXF1; sXF3; sXF4
AT5G52860	ABC-2 type transporter family protein	sXF5	yes
AT1G30420	multidrug resistance-associated protein 12	sXF1; sXF3; sXF5
AT1G30473	Heavy metal transport/detoxification superfamily protein	sXF1; sXF4
AT1G30500	nuclear factor Y, subunit A7	sXF1; sXF3
AT1G27100	Actin cross-linking protein	sXF1; sXF3; sXF4; sXF5	yes
AT1G31190	myo-inositol monophosphatase like 1	sXF1; sXF3; sXF4; sXF5
AT1G31260	zinc transporter 10	sXF1; sXF4
AT1G31770	ATP-binding cassette 14	sXF1
AT1G31800	cytochrome P450, family 97, subfamily A, polypeptide 3	sXF1; sXF2; sXF3; sXF4; sXF5
AT1G31950	Terpenoid cyclases/Protein prenyltransferases superfamily protein	sXF1; sXF4
AT1G32361	RING/U-box superfamily protein	sXF1
AT1G32583	tapetum determinant protein	sXF1; sXF2; sXF4; sXF5
AT1G33360	ATP-dependent Clp protease	sXF1; sXF3
AT1G33410	SUPPRESSOR OF AUXIN RESISTANCE1	sXF1; sXF3; sXF4
AT1G34180	NAC domain containing protein 16	sXF1; sXF5
AT1G34340	alpha/beta-Hydrolases superfamily protein	sXF1; sXF4
AT1G34360	translation initiation factor 3 (IF-3) family protein	sXF1; sXF3; sXF4
AT4G37580	Acyl-CoA N-acyltransferases (NAT) superfamily protein	sXF1; sXF3; sXF4	yes
AT1G08520	ALBINA 1	sXF1; sXF3; sXF4	yes
AT5G44450	alpha amino-terminal protein methyltransferase	sXF1; sXF5	yes
AT1G35255	transmembrane protein	sXF1; sXF4
AT1G79010	Alpha-helical ferredoxin	sXF5	yes
AT4G27450	aluminum induced protein with YGL and LRDR motifs	sXF3	yes
AT1G35560	TCP family transcription factor	sXF1; sXF3
AT1G35614	hypothetical protein	sXF1; sXF5
AT1G36160	acetyl-CoA carboxylase 1	sXF1; sXF3; sXF4
AT1G36310	S-adenosyl-L-methionine-dependent methyltransferases superfamily protein	sXF1; sXF2; sXF4; sXF5
AT1G43690	ubiquitin interaction motif-containing protein	sXF1; sXF4
AT1G44170	aldehyde dehydrogenase 3H1	sXF1
AT1G44446	Pheophorbide a oxygenase family protein with Rieske 2Fe-2S domain-containing protein	sXF1; sXF5
AT1G44940	hypothetical protein	sXF1; sXF3; sXF4
AT1G47128	Granulin repeat cysteine protease family protein	sXF1; sXF2; sXF3; sXF4; sXF5
AT1G47240	NRAMP metal ion transporter 2	sXF1; sXF5
AT1G47340	F-box and associated interaction domains-containing protein	sXF1; sXF4
AT1G47370	Toll-Interleukin-Resistance (TIR) domain family protein	sXF1; sXF5
AT2G41760	amino-terminal glutamine amidohydrolase	sXF1; sXF2; sXF3; sXF5	yes
AT1G47970	nucleolin	sXF1; sXF5
AT1G48030	mitochondrial lipoamide dehydrogenase 1	sXF1
AT1G48370	YELLOW STRIPE like 8	sXF1; sXF4
AT1G48410	Stabilizer of iron transporter SufD / Polynucleotidyl transferase	sXF1; sXF5
AT1G48620	high mobility group A5	sXF1; sXF4
AT1G48740	2-oxoglutarate (2OG) and Fe(II)-dependent oxygenase superfamily protein	sXF1; sXF4
AT2G47240	AMP-dependent synthetase and ligase family protein	sXF1; sXF3; sXF5	yes
AT1G48800	Terpenoid cyclases/Protein prenyltransferases superfamily protein	sXF1; sXF5
AT1G48900	Signal recognition particle, SRP54 subunit protein	sXF1; sXF4
AT1G49010	Duplicated homeodomain-like superfamily protein	sXF1
AT1G49040	stomatal cytokinesis defective / SCD1 protein (SCD1)	sXF1; sXF4
AT1G49300	RAB GTPase homolog G3E	sXF1; sXF4
AT1G49330	hydroxyproline-rich glycoprotein family protein	sXF1; sXF2; sXF3; sXF4
AT1G49360	F-box family protein	sXF1; sXF5
AT1G49760	poly(A) binding protein 8	sXF1; sXF4
AT1G50400	Eukaryotic porin family protein	sXF1; sXF4
AT1G50920	Nucleolar GTP-binding protein	sXF1; sXF3; sXF4
AT1G51130	Nse4, component of Smc5/6 DNA repair complex	sXF1
AT1G51250	Plant self-incompatibility protein S1 family	sXF1; sXF4
AT1G51330	Serine protease inhibitor (SERPIN) family protein	sXF1; sXF3; sXF4
AT3G15160	AP-5 complex subunit zeta-1	sXF1; sXF5	yes
AT1G51510	RNA-binding (RRM/RBD/RNP motifs) family protein	sXF1; sXF5
AT1G51610	Cation efflux family protein	sXF1; sXF4
AT1G52150	Homeobox-leucine zipper family protein / lipid-binding START domain-containing protein	sXF1; sXF3
AT1G51350	ARM repeat superfamily protein	sXF1; sXF2; sXF5	yes
AT1G53710	Calcineurin-like metallo-phosphoesterase superfamily protein	sXF1; sXF4
AT1G54030	GDSL-like Lipase/Acylhydrolase superfamily protein	sXF1; sXF4
AT1G54390	PHD finger protein-like protein	sXF1; sXF4
AT1G54710	autophagy 18h-like protein	sXF1; sXF5
AT1G55020	lipoxygenase 1	sXF1; sXF2; sXF3; sXF4
AT1G55350	calpain-type cysteine protease family	sXF1; sXF4
AT1G55803	ferredoxin-fold anticodon-binding domain protein	sXF1; sXF4
AT1G55990	glycine-rich protein	sXF1; sXF4
AT1G56290	CwfJ-like family protein	sXF1
AT1G56350	Peptide chain release factor 2	sXF1; sXF3; sXF5
AT1G57943	purine permease 17	sXF1; sXF2; sXF3
AT1G59710	actin cross-linking protein (DUF569)	sXF1; sXF3; sXF4
AT3G60740	ARM repeat superfamily protein	sXF2; sXF5	yes
AT1G59760	RNA helicase, ATP-dependent, SK12/DOB1 protein	sXF1; sXF4
AT1G59870	ABC-2 and Plant PDR ABC-type transporter family protein	sXF1; sXF5
AT1G60230	Radical SAM superfamily protein	sXF1; sXF2; sXF5
AT1G60630	Leucine-rich repeat protein kinase family protein	sXF1; sXF4
AT1G60640	stress response protein	sXF1; sXF4
AT1G61040	plus-3 domain-containing protein	sXF1; sXF5
AT1G61065	1,3-beta-glucan synthase component (DUF1218)	sXF1; sXF4
AT1G61280	Phosphatidylinositol N-acetylglucosaminyltransferase, GPI19/PIG-P subunit	sXF1; sXF4
AT1G61400	S-locus lectin protein kinase family protein	sXF1; sXF4
AT5G50900	ARM repeat superfamily protein	sXF2	yes
AT1G61490	S-locus lectin protein kinase family protein	sXF1; sXF4
AT1G61590	Protein kinase superfamily protein	sXF1; sXF2; sXF3; sXF5
AT1G61730	DNA-binding storekeeper protein-related transcriptional regulator	sXF1
AT1G62262	SLAC1 homologue 4	sXF1; sXF4
AT1G62422	hypothetical protein	sXF1; sXF4
AT1G62560	flavin-monooxygenase glucosinolate S-oxygenase 3	sXF1; sXF3
AT1G62960	ACC synthase 10	sXF1; sXF4
AT1G63140	O-methyltransferase family protein	sXF1; sXF3; sXF4
AT1G01020	ARV1 family protein	sXF3	yes
AT1G63770	Peptidase M1 family protein	sXF1; sXF2; sXF3; sXF4; sXF5
AT1G64065	Late embryosis abundant (LEA) hydroxyproline-rich glycoprotein family	sXF1; sXF3; sXF4
AT1G64295	F-box associated ubiquitination effector family protein	sXF1; sXF5
AT1G64430	Pentatricopeptide repeat (PPR) superfamily protein	sXF1
AT2G03667	Asparagine synthase family protein	sXF5	yes
AT1G65440	global transcription factor group B1	sXF1; sXF4
AT1G65730	YELLOW STRIPE like 7	sXF1; sXF4
AT1G66170	RING/FYVE/PHD zinc finger superfamily protein	sXF1; sXF3; sXF4
AT1G66245	hypothetical protein	sXF1; sXF2; sXF3
AT1G66390	myb domain protein 90	sXF1; sXF2; sXF3; sXF4; sXF5
AT1G66520	formyltransferase	sXF1; sXF5
AT1G66820	glycine-rich protein	sXF1; sXF3
AT1G67110	cytochrome P450, family 735, subfamily A, polypeptide 2	sXF1
AT1G67500	recovery protein 3	sXF1; sXF4
AT1G67520	lectin protein kinase family protein	sXF1; sXF4
AT1G67540	transmembrane protein	sXF1; sXF5
AT1G67550	urease	sXF1; sXF2; sXF3; sXF4; sXF5
AT1G68380	Core-2/I-branching beta-1,6-N-acetylglucosaminyltransferase family protein	sXF1; sXF3; sXF4
AT1G68600	aluminum activated malate transporter family protein	sXF1; sXF4
AT1G68820	Transmembrane Fragile-X-F-associated protein	sXF1; sXF3; sXF4
AT1G69020	Prolyl oligopeptidase family protein	sXF1; sXF2; sXF3; sXF5
AT1G69420	DHHC-type zinc finger family protein	sXF1; sXF3; sXF4
AT1G69790	Protein kinase superfamily protein	sXF1; sXF2; sXF4; sXF5
AT1G70160	zinc finger MYND domain protein	sXF1
AT1G70320	ubiquitin-protein ligase 2	sXF1; sXF4
AT1G70630	Nucleotide-diphospho-sugar transferase family protein	sXF1; sXF4
AT1G71010	FORMS APLOID AND BINUCLEATE CELLS 1C	sXF1; sXF4
AT1G71340	PLC-like phosphodiesterases superfamily protein	sXF1; sXF4; sXF5
AT1G71370	DEA(D/H)-box RNA helicase family protein	sXF1; sXF5
AT3G28860	ATP binding cassette subfamily B19	sXF2; sXF5	yes
AT1G72080	hypothetical protein	sXF1; sXF3; sXF4
AT1G72490	hypothetical protein	sXF1; sXF4
AT1G72740	Homeodomain-like/winged-helix DNA-binding family protein	sXF1; sXF3
AT1G73360	homeodomain GLABROUS 11	sXF1; sXF4
AT1G73950	Transmembrane Fragile-X-F-associated protein	sXF1; sXF4
AT1G73970	obscurin-like protein	sXF1; sXF3; sXF4
AT1G74170	receptor like protein 13	sXF1; sXF4
AT1G74960	fatty acid biosynthesis 1	sXF1; sXF3; sXF4
AT1G75150	DNA ligase-like protein	sXF1; sXF3; sXF4
AT1G75520	SHI-related sequence 5	sXF1; sXF3; sXF4
AT1G75580	SAUR-like auxin-responsive protein family	sXF1; sXF4
AT1G18550	ATP binding microtubule motor family protein	sXF1; sXF2; sXF3; sXF4	yes
AT1G76120	Pseudouridine synthase family protein	sXF1
AT1G76320	FAR1-related sequence 4	sXF1; sXF5
AT1G76430	phosphate transporter 1;9	sXF1; sXF2; sXF3; sXF4; sXF5
AT1G76780	HSP20-like chaperones superfamily protein	sXF1
AT1G76990	ACT domain repeat 3	sXF1; sXF3; sXF4
AT1G77750	Ribosomal protein S13/S18 family	sXF1; sXF5
AT1G77800	PHD finger family protein	sXF1; sXF2; sXF3; sXF4
AT1G77855	BPS1-like protein	sXF1; sXF2; sXF3; sXF4; sXF5
AT1G79060	TPRXL	sXF1; sXF3; sXF4
AT1G79440	aldehyde dehydrogenase 5F1	sXF1
AT1G79740	hAT transposon superfamily	sXF1; sXF4
AT1G80300	nucleotide transporter 1	sXF1; sXF3; sXF4
AT1G80310	sulfate transmembrane transporter	sXF1; sXF2; sXF3; sXF4; sXF5
AT2G01008	maternal effect embryo arrest protein	sXF1
AT2G01110	Sec-independent periplasmic protein translocase	sXF1; sXF5
AT2G01130	DEA(D/H)-box RNA helicase family protein	sXF1
AT2G01270	quiescin-sulfhydryl oxidase 2	sXF1; sXF4
AT2G01440	DEAD/DEAH box RNA helicase family protein	sXF1; sXF4
AT2G01480	O-fucosyltransferase family protein	sXF1; sXF4
AT2G01650	plant UBX domain-containing protein 2	sXF1; sXF4
AT2G01680	Ankyrin repeat family protein	sXF1
AT3G49055	ATP-binding protein	sXF5	yes
AT2G01960	tetraspanin14	sXF1; sXF2; sXF3; sXF4; sXF5
AT2G02010	glutamate decarboxylase 4	sXF1; sXF2; sXF3; sXF4; sXF5
AT2G02020	Major facilitator superfamily protein	sXF1; sXF4
AT2G03140	alpha/beta-Hydrolases superfamily protein	sXF1; sXF3
AT5G49840	ATP-dependent Clp protease	sXF1; sXF4	yes
AT2G03520	ureide permease 4	sXF1; sXF3; sXF4; sXF5
AT2G03550	alpha/beta-Hydrolases superfamily protein	sXF1; sXF3
AT2G04795	hypothetical protein	sXF1; sXF2; sXF3; sXF5
AT2G05850	serine carboxypeptidase-like 38	sXF1; sXF4
AT2G06000	Pentatricopeptide repeat (PPR) superfamily protein	sXF1; sXF4
AT2G06510	replication protein A 1A	sXF1
AT3G22910	ATPase E1-E2 type family protein / haloacid dehalogenase-like hydrolase family protein	sXF2; sXF3	yes
AT2G11522	hypothetical protein	sXF1; sXF2; sXF4; sXF5
AT2G12475	Defensin-like (DEFL) family protein	sXF1; sXF5
AT2G13550	hypothetical protein	sXF1; sXF3; sXF4
AT2G13650	golgi nucleotide sugar transporter 1	sXF1; sXF4
AT2G13680	callose synthase 5	sXF1; sXF3; sXF4
AT2G14440	Leucine-rich repeat protein kinase family protein	sXF1; sXF3
AT2G15000	caspase-6 protein	sXF1; sXF4
AT1G77110	Auxin efflux carrier family protein	sXF2; sXF5	yes
AT2G15900	phox domain-containing protein	sXF1; sXF3; sXF4
AT1G73590	Auxin efflux carrier family protein	sXF5	yes
AT2G16770	Basic-leucine zipper (bZIP) transcription factor family protein	sXF1; sXF4
AT2G16810	F-box and associated interaction domains-containing protein	sXF1; sXF3; sXF5
AT2G17020	F-box/RNI-like superfamily protein	sXF1; sXF3; sXF4
AT2G17442	hypothetical protein	sXF1; sXF4
AT1G35540	auxin response factor 14	sXF1; sXF5	yes
AT2G18140	Peroxidase superfamily protein	sXF1; sXF3; sXF4
AT2G18150	Peroxidase superfamily protein	sXF1; sXF3; sXF4
AT2G18410	elongator complex protein	sXF1; sXF2; sXF4; sXF5
AT2G18480	Major facilitator superfamily protein	sXF1; sXF4
AT2G18840	Integral membrane Yip1 family protein	sXF1; sXF4
AT2G18970	hypothetical protein	sXF1; sXF4
AT2G20050	protein phosphatase 2C and cyclic nucleotide-binding/kinase domain-containing protein	sXF1; sXF5
AT2G20420	ATP citrate lyase (ACL) family protein	sXF1; sXF3; sXF4
AT2G20440	Ypt/Rab-GAP domain of gyp1p superfamily protein	sXF1; sXF3
AT2G21960	transmembrane protein	sXF1; sXF4
AT2G22300	signal responsive 1	sXF1; sXF3; sXF4
AT2G22310	ubiquitin-specific protease 4	sXF1; sXF4
AT2G22400	S-adenosyl-L-methionine-dependent methyltransferases superfamily protein	sXF1; sXF3; sXF4
AT2G22475	GRAM domain family protein	sXF1; sXF5
AT2G22610	Di-glucose binding protein with Kinesin motor domain-containing protein	sXF1; sXF2; sXF3; sXF4; sXF5
AT2G22900	Galactosyl transferase GMA12/MNN10 family protein	sXF1; sXF4
AT2G24080	F-box protein (DUF295)	sXF1; sXF4
AT2G24420	DNA repair ATPase-like protein	sXF1; sXF3; sXF4
AT2G24490	replicon protein A2	sXF1
AT1G35240	auxin response factor 20	sXF1; sXF5	yes
AT2G24580	FAD-dependent oxidoreductase family protein	sXF1; sXF3
AT2G24720	glutamate receptor 2.2	sXF1; sXF3; sXF4
AT2G24820	translocon at the inner envelope membrane of chloroplasts 55-II	sXF1; sXF4
AT2G25290	Octicosapeptide/Phox/Bem1p (PB1) domain-containing protein / tetratricopeptide repeat (TPR)-containing protein	sXF1; sXF2; sXF3; sXF5
AT2G25490	EIN3-binding F box protein 1	sXF1; sXF2; sXF4; sXF5
AT2G25730	zinc finger FYVE domain protein	sXF1; sXF5
AT2G26000	zinc finger (C3HC4-type RING finger) family protein	sXF1; sXF3; sXF4
AT2G26690	Major facilitator superfamily protein	sXF1; sXF2; sXF3; sXF4; sXF5
AT2G26910	pleiotropic drug resistance 4	sXF1; sXF3; sXF4
AT2G26920	Ubiquitin-associated/translation elongation factor EF1B protein	sXF1; sXF3; sXF4
AT2G27775	PPR containing protein	sXF1; sXF3
AT2G28170	Cation/hydrogen exchanger family protein	sXF1; sXF2; sXF3; sXF4; sXF5
AT2G28420	Lactoylglutathione lyase / glyoxalase I family protein	sXF1; sXF2; sXF3; sXF4
AT2G28550	related to AP2.7	sXF1
AT2G28620	P-loop containing nucleoside triphosphate hydrolases superfamily protein	sXF1; sXF2; sXF5
AT2G29060	GRAS family transcription factor	sXF1
AT2G29630	thiaminC	sXF1; sXF4
AT2G29890	villin-like 1	sXF1; sXF4
AT2G30090	Acyl-CoA N-acyltransferases (NAT) superfamily protein	sXF1; sXF4
AT2G30290	VACUOLAR SORTING RECEPTOR 2	sXF1; sXF5
AT2G30550	alpha/beta-Hydrolases superfamily protein	sXF1; sXF4
AT2G30700	GPI-anchored protein	sXF1; sXF4
AT2G30960	myosin-M heavy chain-like protein	sXF1; sXF3
AT2G31010	Protein kinase superfamily protein	sXF1; sXF5
AT2G31140	Peptidase S24/S26A/S26B/S26C family protein	sXF1; sXF2; sXF3; sXF4; sXF5
AT2G31660	ARM repeat superfamily protein	sXF1; sXF5
AT2G31730	basic helix-loop-helix (bHLH) DNA-binding superfamily protein	sXF1
AT2G31760	RING/U-box superfamily protein	sXF1
AT2G31780	RING/U-box superfamily protein	sXF1
AT2G32350	Ubiquitin-like superfamily protein	sXF1; sXF5
AT2G32960	Phosphotyrosine protein phosphatases superfamily protein	sXF1; sXF2; sXF3; sXF4; sXF5
AT2G33240	myosin XI D	sXF1; sXF5
AT2G33540	C-terminal domain phosphatase-like 3	sXF1; sXF5
AT2G33847	hypothetical protein	sXF1; sXF4
AT2G34220	ubiquitin carboxyl-terminal hydrolase-like protein, putative (DUF627 and DUF629)	sXF1; sXF3; sXF4
AT2G34880	Transcription factor jumonji (jmj) family protein / zinc finger (C5HC2 type) family protein	sXF1; sXF3; sXF4
AT2G35000	RING/U-box superfamily protein	sXF1; sXF3
AT2G35670	VEFS-Box of polycomb protein	sXF1
AT2G35940	BEL1-like homeodomain 1	sXF1; sXF5
AT2G36410	transcriptional activator (DUF662)	sXF1; sXF4
AT2G36490	demeter-like 1	sXF1; sXF2; sXF3; sXF4; sXF5
AT1G34410	auxin response factor 21	sXF1; sXF5	yes
AT2G36640	embryonic cell protein 63	sXF1; sXF5
AT2G36810	ARM repeat superfamily protein	sXF1; sXF3; sXF4
AT2G36910	ATP binding cassette subfamily B1	sXF1; sXF5
AT2G37100	protamine P1 family protein	sXF1; sXF5
AT2G37480	hypothetical protein	sXF1; sXF4
AT2G37920	copper ion transmembrane transporter	sXF1; sXF4
AT2G37940	Inositol phosphorylceramide synthase 2	sXF1; sXF3; sXF4
AT2G38120	Transmembrane amino acid transporter family protein	sXF1; sXF4
AT2G38440	SCAR homolog 2	sXF1; sXF5
AT2G38470	WRKY DNA-binding protein 33	sXF1; sXF3; sXF4
AT2G38590	F-box and associated interaction domains-containing protein	sXF1; sXF4
AT2G39840	type one serine/threonine protein phosphatase 4	sXF1; sXF4
AT2G40150	TRICHOME BIREFRINGENCE-LIKE 28	sXF1; sXF2; sXF3; sXF5
AT2G40190	UDP-Glycosyltransferase superfamily protein	sXF1
AT2G40550	E2F target protein 1 (ETG1)	sXF1; sXF3
AT2G40630	Uncharacterized conserved protein (UCP030365)	sXF1; sXF4
AT2G40900	nodulin MtN21 /EamA-like transporter family protein	sXF1; sXF3; sXF4
AT2G41130	basic helix-loop-helix (bHLH) DNA-binding superfamily protein	sXF1
AT1G34390	auxin response factor 22	sXF1; sXF5	yes
AT4G23980	auxin response factor 9	sXF2	yes
AT2G42000	plant EC metallothionein family protein	sXF1; sXF3; sXF4
AT2G42170	Actin family protein	sXF1
AT2G43390	hypothetical protein	sXF1; sXF2; sXF4; sXF5
AT2G43420	3-beta hydroxysteroid dehydrogenase/isomerase family protein	sXF1; sXF4
AT2G43460	Ribosomal L38e protein family	sXF1; sXF3; sXF4
AT2G43900	Endonuclease/exonuclease/phosphatase family protein	sXF1; sXF5
AT2G44200	pre-mRNA splicing factor domain-containing protein	sXF1; sXF3; sXF5
AT2G44745	WRKY family transcription factor	sXF1
AT2G44880	Pentatricopeptide repeat (PPR-like) superfamily protein	sXF1; sXF2; sXF3; sXF4; sXF5
AT2G45170	AUTOPHAGY 8E	sXF1; sXF3; sXF4
AT2G45440	dihydrodipicolinate synthase	sXF1; sXF2; sXF5
AT2G45650	AGAMOUS-like 6	sXF1; sXF5
AT2G45800	GATA type zinc finger transcription factor family protein	sXF1; sXF3; sXF4
AT2G45990	ribosomal RNA small subunit methyltransferase G	sXF1; sXF4
AT2G46030	ubiquitin-conjugating enzyme 6	sXF1; sXF4
AT1G06150	basic helix loop helix (bHLH) DNA-binding superfamily protein	sXF2	yes
AT1G01260	basic helix-loop-helix (bHLH) DNA-binding superfamily protein	sXF5	yes
AT4G22100	beta glucosidase 2	sXF2; sXF5	yes
AT2G46740	D-arabinono-1,4-lactone oxidase family protein	sXF1; sXF3; sXF4
AT2G22125	binding protein	sXF2	yes
AT3G60320	bZIP domain class transcription factor (DUF630 and DUF632)	sXF1; sXF2	yes
AT2G47260	WRKY DNA-binding protein 23	sXF1
AT2G47390	Prolyl oligopeptidase family protein	sXF1
AT2G47430	Signal transduction histidine kinase	sXF1; sXF2; sXF3
AT2G47460	myb domain protein 12	sXF1
AT2G48160	Tudor/PWWP/MBT domain-containing protein	sXF1; sXF3; sXF4
AT3G01070	early nodulin-like protein 16	sXF1; sXF3
AT3G01120	Pyridoxal phosphate (PLP)-dependent transferases superfamily protein	sXF1; sXF3; sXF4
AT3G01320	SIN3-like 1	sXF1; sXF3; sXF4; sXF5
AT3G01810	EEIG1/EHBP1 protein amino-terminal domain protein	sXF1; sXF3
AT3G01920	DHBP synthase RibB-like alpha/beta domain-containing protein	sXF1; sXF4
AT3G01990	ACT domain repeat 6	sXF1
AT3G02160	Bromodomain transcription factor	sXF1; sXF5
AT3G02200	Proteasome component (PCI) domain protein	sXF1; sXF2; sXF3; sXF4
AT3G02360	6-phosphogluconate dehydrogenase family protein	sXF1; sXF4
AT3G02760	Class II aaRS and biotin synthetases superfamily protein	sXF1; sXF4
AT3G03300	dicer-like 2	sXF1; sXF3; sXF4
AT3G03305	Calcineurin-like metallo-phosphoesterase superfamily protein	sXF1; sXF3; sXF4
AT3G03340	LUC7 related protein	sXF1; sXF3; sXF4
AT3G03770	Leucine-rich repeat protein kinase family protein	sXF1; sXF4
AT3G03940	Protein kinase family protein	sXF1; sXF2; sXF3; sXF4; sXF5
AT3G04890	adenine phosphoribosyltransferase-like protein, putative (DUF2358)	sXF1; sXF3; sXF4
AT3G05120	alpha/beta-Hydrolases superfamily protein	sXF1; sXF2; sXF3; sXF4; sXF5
AT5G27880	C2H2 and C2HC zinc fingers superfamily protein	sXF1; sXF5	yes
AT3G05858	hypothetical protein	sXF1; sXF5
AT3G05950	RmlC-like cupins superfamily protein	sXF1; sXF5
AT3G06210	ARM repeat superfamily protein	sXF1; sXF3; sXF4
AT1G34370	C2H2 and C2HC zinc fingers superfamily protein	sXF3	yes
AT3G06550	O-acetyltransferase family protein	sXF1
AT3G06620	PAS domain-containing protein tyrosine kinase family protein	sXF1; sXF3
AT3G06790	plastid developmental protein DAG	sXF1; sXF3; sXF4
AT3G07100	Sec23/Sec24 protein transport family protein	sXF1; sXF5
AT3G07210	hypothetical protein	sXF1; sXF2; sXF3; sXF4; sXF5
AT3G07250	RNA-binding (RRM-RBD-RNP motif) domain nuclear transport factor 2 family protein	sXF1; sXF3; sXF4
AT3G07730	hypothetical protein	sXF1; sXF4
AT4G11800	Calcineurin-like metallo-phosphoesterase superfamily protein	sXF2	yes
AT3G08970	DNAJ heat shock N-terminal domain-containing protein	sXF1
AT3G09900	RAB GTPase homolog E1E	sXF1; sXF3; sXF4
AT3G01830	Calcium-binding EF-hand family protein	sXF3; sXF5	yes
AT3G10550	Myotubularin-like phosphatases II superfamily	sXF1; sXF3; sXF4
AT3G10570	cytochrome P450, family 77, subfamily A, polypeptide 6	sXF1; sXF5
AT3G10680	HSP20-like chaperones superfamily protein	sXF1; sXF2; sXF5
AT3G11470	4'-phosphopantetheinyl transferase superfamily	sXF1; sXF4
AT3G12770	mitochondrial editing factor 22	sXF1; sXF2; sXF3; sXF5
AT3G12900	2-oxoglutarate (2OG) and Fe(II)-dependent oxygenase superfamily protein	sXF1; sXF4
AT3G12990	ribonuclease PH45A	sXF1; sXF5
AT3G13170	Spo11/DNA topoisomerase VI, subunit A protein	sXF1; sXF3; sXF4
AT3G13310	Chaperone DnaJ-domain superfamily protein	sXF1; sXF4
AT3G13350	HMG (high mobility group) box protein with ARID/BRIGHT DNA-binding domain-containing protein	sXF1; sXF5
AT3G13420	transmembrane protein	sXF1; sXF3; sXF4
AT3G13940	DNA binding / DNA-directed RNA polymerase	sXF1; sXF2; sXF3; sXF4; sXF5
AT3G14050	RELA/SPOT homolog 2	sXF1; sXF2; sXF3; sXF4; sXF5
AT3G14075	Mono-/di-acylglycerol lipase, N-terminal;Lipase, class 3	sXF1; sXF3; sXF4
AT3G14200	Chaperone DnaJ-domain superfamily protein	sXF1; sXF3; sXF4
AT3G14550	geranylgeranyl pyrophosphate synthase 3	sXF1; sXF4
AT3G14610	cytochrome P450, family 72, subfamily A, polypeptide 7	sXF1
AT3G14940	phosphoenolpyruvate carboxylase 3	sXF1; sXF4
AT3G15020	Lactate/malate dehydrogenase family protein	sXF1; sXF5
AT1G53590	Calcium-dependent lipid-binding (CaLB domain) family protein	sXF1; sXF5	yes
AT3G15250	TPRXL	sXF1; sXF5
AT3G15480	fiber (DUF1218)	sXF1; sXF4
AT3G19830	Calcium-dependent lipid-binding (CaLB domain) family protein	sXF1; sXF4; sXF5	yes
AT3G15880	WUS-interacting protein 2	sXF1; sXF4
AT3G16340	pleiotropic drug resistance 1	sXF1; sXF5
AT3G16450	Mannose-binding lectin superfamily protein	sXF1; sXF5
AT3G16460	Mannose-binding lectin superfamily protein	sXF1; sXF5
AT3G16670	Pollen Ole e 1 allergen and extensin family protein	sXF1; sXF4
AT3G16730	condensin-2 complex subunit H2-like protein	sXF1; sXF3; sXF4
AT3G16760	Tetratricopeptide repeat (TPR)-like superfamily protein	sXF1
AT3G16785	phospholipase D P1	sXF1; sXF3
AT3G17180	serine carboxypeptidase-like 33	sXF1; sXF5
AT3G17330	evolutionarily conserved C-terminal region 6	sXF1; sXF4
AT3G17650	YELLOW STRIPE like 5	sXF1; sXF4
AT3G17670	tetratricopeptide repeat (TPR)-containing protein	sXF1; sXF3; sXF4
AT3G17900	heat-inducible transcription repressor	sXF1; sXF4
AT3G18010	WUSCHEL related homeobox 1	sXF1; sXF2; sXF3; sXF4; sXF5
AT3G18090	nuclear RNA polymerase D2B	sXF1; sXF5
AT3G18100	myb domain protein 4r1	sXF1; sXF3
AT3G18440	aluminum-activated malate transporter 9	sXF1; sXF5
AT3G18905	F-box/associated interaction domain protein	sXF1; sXF2; sXF3; sXF4; sXF5
AT3G18910	EIN2 targeting protein2	sXF1; sXF2; sXF3; sXF4; sXF5
AT3G18990	AP2/B3-like transcriptional factor family protein	sXF1
AT3G19190	autophagy 2	sXF1; sXF5
AT3G19510	Homeodomain-like protein with RING/FYVE/PHD-type zinc finger domain-containing protein	sXF1; sXF5
AT1G49580	Calcium-dependent protein kinase (CDPK) family protein	sXF2	yes
AT3G19890	F-box family protein	sXF1; sXF3; sXF4
AT3G19910	RING/U-box superfamily protein	sXF1; sXF3; sXF5
AT3G19960	myosin 1	sXF1
AT3G20475	MUTS-homologue 5	sXF1; sXF4
AT5G16720	caldesmon-like protein (Protein of unknown function, DUF593)	sXF5	yes
AT1G05570	callose synthase 1	sXF2; sXF5	yes
AT3G21250	multidrug resistance-associated protein 6	sXF1; sXF5
AT3G21280	ubiquitin carboxyl-terminal hydrolase	sXF1; sXF3; sXF4
AT3G21295	Tudor/PWWP/MBT superfamily protein	sXF1; sXF3; sXF4
AT5G56360	calmodulin-binding protein	sXF3	yes
AT3G22125	transmembrane protein	sXF1; sXF3; sXF4
AT3G22380	time for coffee	sXF1; sXF2; sXF3
AT3G22420	with no lysine (K) kinase 2	sXF1; sXF3; sXF5
AT3G22670	Pentatricopeptide repeat (PPR) superfamily protein	sXF1; sXF4
AT3G22970	hypothetical protein	sXF1; sXF4
AT3G23340	casein kinase I-like 10	sXF1; sXF3; sXF4
AT3G23780	nuclear RNA polymerase D2A	sXF1; sXF4
AT3G23970	F-box family protein	sXF1; sXF3; sXF4
AT3G24550	proline extensin-like receptor kinase 1	sXF1; sXF4
AT3G25110	fatA acyl-ACP thioesterase	sXF1; sXF4
AT3G25410	Sodium Bile acid symporter family	sXF1; sXF3; sXF4
AT3G25620	ABC-2 type transporter family protein	sXF1; sXF4
AT3G26000	Ribonuclease inhibitor	sXF1; sXF4
AT3G26030	serine/threonine protein phosphatase 2A 55 kDa regulatory subunit B prime delta	sXF1; sXF3; sXF4
AT3G26300	cytochrome P450, family 71, subfamily B, polypeptide 34	sXF1; sXF2; sXF3; sXF4
AT3G26310	cytochrome P450, family 71, subfamily B, polypeptide 35	sXF1; sXF2; sXF3; sXF4
AT3G26820	Esterase/lipase/thioesterase family protein	sXF1; sXF2; sXF3; sXF4
AT3G26840	Esterase/lipase/thioesterase family protein	sXF1; sXF2; sXF3; sXF4
AT3G29310	calmodulin-binding protein-like protein	sXF1; sXF5	yes
AT3G27640	Transducin/WD40 repeat-like superfamily protein	sXF1
AT3G27670	ARM repeat superfamily protein	sXF1; sXF3; sXF4
AT3G28040	Leucine-rich receptor-like protein kinase family protein	sXF1; sXF4
AT3G28170	hypothetical protein	sXF1; sXF5
AT3G28223	F-box family protein	sXF1; sXF5
AT3G28345	ABC transporter family protein	sXF1; sXF5
AT3G28360	P-glycoprotein 16	sXF1; sXF5
AT3G28380	P-glycoprotein 17	sXF1; sXF5
AT3G28390	P-glycoprotein 18	sXF1; sXF5
AT3G28415	ABC transporter family protein	sXF1; sXF5
AT3G28640	Tetratricopeptide repeat (TPR)-like superfamily protein	sXF1; sXF5
AT3G28715	ATPase, V0/A0 complex, subunit C/D	sXF1
AT5G61790	calnexin 1	sXF3	yes
AT5G07340	Calreticulin family protein	sXF3	yes
AT3G29260	NAD(P)-binding Rossmann-fold superfamily protein	sXF1; sXF3
AT3G29310	calmodulin-binding protein-like protein	sXF1; sXF5
AT3G42060	myosin heavy chain-like protein	sXF1; sXF3; sXF4; sXF5
AT3G42660	transducin family protein / WD-40 repeat family protein	sXF1; sXF5
AT3G43300	HOPM interactor 7	sXF1; sXF4
AT3G43950	Protein kinase superfamily protein	sXF1; sXF4
AT3G43990	Bromo-adjacent homology (BAH) domain-containing protein	sXF1; sXF5
AT3G44428	ECA1 gametosis related family protein	sXF1; sXF3; sXF4
AT3G45330	Concanavalin A-like lectin protein kinase family protein	sXF1; sXF4
AT3G45410	Concanavalin A-like lectin protein kinase family protein	sXF1
AT3G46710	NB-ARC domain-containing disease resistance protein	sXF1; sXF3
AT3G47060	FTSH protease 7	sXF1
AT3G47200	transmembrane protein, putative (DUF247)	sXF1; sXF4
AT3G47290	phosphatidylinositol-speciwc phospholipase C8	sXF1
AT3G47790	ABC2 homolog 7	sXF1; sXF4
AT3G48150	anaphase-promoting complex subunit 8	sXF1; sXF2; sXF3; sXF4; sXF5
AT3G48240	Octicosapeptide/Phox/Bem1p family protein	sXF1; sXF3; sXF4
AT3G48710	DEK domain-containing chromatin associated protein	sXF1; sXF3; sXF4
AT3G48800	Sterile alpha motif (SAM) domain-containing protein	sXF1; sXF2; sXF3; sXF4; sXF5
AT3G49050	alpha/beta-Hydrolases superfamily protein	sXF1; sXF3; sXF4
AT3G49060	U-box domain-containing protein kinase family protein	sXF1; sXF2; sXF3; sXF4; sXF5
AT3G49220	Plant invertase/pectin methylesterase inhibitor superfamily	sXF1; sXF5
AT3G49370	Calcium-dependent protein kinase (CDPK) family protein	sXF1; sXF5
AT3G49430	SER/ARG-rich protein 34A	sXF1; sXF3; sXF4
AT3G49650	P-loop containing nucleoside triphosphate hydrolases superfamily protein	sXF1
AT3G49720	transmembrane protein	sXF1; sXF4
AT3G49850	telomere repeat binding factor 3	sXF1; sXF3
AT3G50150	transmembrane protein, putative (DUF247)	sXF1; sXF4
AT3G50250	transmembrane protein	sXF1; sXF3
AT3G50370	hypothetical protein	sXF1
AT3G50690	Leucine-rich repeat (LRR) family protein	sXF1; sXF4
AT3G50760	galacturonosyltransferase-like 2	sXF1; sXF4
AT3G50860	Clathrin adaptor complex small chain family protein	sXF1; sXF5
AT3G50990	Peroxidase superfamily protein	sXF1; sXF3
AT3G51060	Lateral root primordium (LRP) protein-like protein	sXF1; sXF4
AT3G51310	VPS35 homolog C	sXF1
AT3G51470	Protein phosphatase 2C family protein	sXF1; sXF4
AT3G51890	Clathrin light chain protein	sXF1; sXF3
AT3G52570	alpha/beta-Hydrolases superfamily protein	sXF1; sXF2; sXF3; sXF4; sXF5
AT3G52590	ubiquitin extension protein 1	sXF1; sXF4
AT3G52700	hypothetical protein	sXF1; sXF3
AT3G52850	vacuolar sorting receptor homolog 1	sXF1; sXF4
AT3G53150	UDP-glucosyl transferase 73D1	sXF1; sXF5
AT3G53240	receptor like protein 45	sXF1; sXF3; sXF4
AT3G53320	mediator of RNA polymerase II transcription subunit-like protein	sXF1; sXF4
AT3G53630	hypothetical protein	sXF1; sXF2; sXF3
AT3G53930	Protein kinase superfamily protein	sXF1; sXF3; sXF4
AT3G53940	Mitochondrial substrate carrier family protein	sXF1; sXF3
AT3G54010	FKBP-type peptidyl-prolyl cis-trans isomerase family protein	sXF1; sXF5
AT3G54140	peptide transporter 1	sXF1; sXF4
AT3G54390	sequence-specific DNA binding transcription factor	sXF1; sXF3; sXF5
AT3G54480	SKP1/ASK-interacting protein 5	sXF1
AT3G54570	Plant calmodulin-binding protein-like protein	sXF1
AT3G55050	Protein phosphatase 2C family protein	sXF1; sXF4
AT5G01270	carboxyl-terminal domain (ctd) phosphatase-like 2	sXF3	yes
AT3G55210	NAC domain containing protein 63	sXF1; sXF3
AT3G61940	Cation efflux family protein	sXF4	yes
AT3G55700	UDP-Glycosyltransferase superfamily protein	sXF1; sXF2; sXF3; sXF4; sXF5
AT3G56310	Melibiase family protein	sXF1; sXF3; sXF4; sXF5
AT3G56320	PAP/OAS1 substrate-binding domain superfamily	sXF1; sXF4
AT3G56410	hypothetical protein	sXF1; sXF4
AT3G56480	myosin heavy chain-like protein	sXF1
AT3G56530	NAC domain containing protein 64	sXF1; sXF3
AT3G56600	phosphatidylinositol 4-kinase gamma-like protein	sXF1; sXF3; sXF4
AT3G57000	nucleolar essential protein-like protein	sXF1; sXF5
AT3G57410	villin 3	sXF1
AT3G57450	hypothetical protein	sXF1; sXF3; sXF5
AT5G12850	CCCH-type zinc finger protein with ARM repeat domain-containing protein	sXF2	yes
AT3G57710	Protein kinase superfamily protein	sXF1
AT3G58510	DEA(D/H)-box RNA helicase family protein	sXF1; sXF3; sXF4
AT3G58840	Tropomyosin-like protein	sXF1
AT3G59000	F-box/RNI-like superfamily protein	sXF1; sXF2; sXF5
AT3G59030	MATE efflux family protein	sXF1; sXF3
AT3G59050	polyamine oxidase 3	sXF1; sXF4
AT3G59820	LETM1-like protein	sXF1; sXF2; sXF3
AT4G31590	Cellulose-synthase-like C5	sXF3	yes
AT3G59890	Dihydrodipicolinate reductase, bacterial/plant	sXF1; sXF4
AT3G60320	bZIP domain class transcription factor (DUF630 and DUF632)	sXF1; sXF2
AT3G60500	3'-5'-exoribonuclease family protein	sXF1; sXF5
AT3G61320	Bestrophin-like protein	sXF1; sXF4
AT3G61510	ACC synthase 1	sXF1
AT3G61580	Fatty acid/sphingolipid desaturase	sXF1; sXF3; sXF4
AT3G61720	Ca2+dependent plant phosphoribosyltransferase family protein	sXF1; sXF5
AT3G61760	DYNAMIN-like 1B	sXF1; sXF3; sXF4
AT3G61800	ENTH/VHS protein	sXF1; sXF4
AT3G61880	cytochrome p450 78a9	sXF1; sXF3; sXF4
AT3G61970	AP2/B3-like transcriptional factor family protein	sXF1; sXF3; sXF4
AT3G62190	Chaperone DnaJ-domain superfamily protein	sXF1; sXF3
AT4G24190	Chaperone protein htpG family protein	sXF2; sXF5	yes
AT3G62460	Putative endonuclease or glycosyl hydrolase	sXF1
AT1G69970	CLAVATA3/ESR-RELATED 26	sXF2; sXF5	yes
AT3G63180	TIC-like protein	sXF1; sXF2; sXF5
AT3G63340	kinase superfamily protein	sXF1
AT2G21390	Coatomer, alpha subunit	sXF2	yes
AT4G00150	GRAS family transcription factor	sXF1; sXF2; sXF3; sXF4; sXF5
AT4G00630	K+ efflux antiporter 2	sXF1; sXF4
AT4G14110	COP9 signalosome, subunit CSN8	sXF1; sXF3; sXF4	yes
AT4G01020	helicase domain-containing protein / IBR domain-containing protein / zinc finger protein-like protein	sXF1; sXF5
AT4G01170	hypothetical protein	sXF1; sXF4
AT4G01720	WRKY family transcription factor	sXF1; sXF4
AT4G01730	DHHC-type zinc finger family protein	sXF1; sXF4
AT1G64600	copper ion binding / methyltransferase	sXF1; sXF2; sXF3; sXF4; sXF5	yes
AT4G02510	translocon at the outer envelope membrane of chloroplasts 159	sXF1; sXF2; sXF3; sXF4
AT4G02730	Transducin/WD40 repeat-like superfamily protein	sXF1; sXF5
AT4G02900	ERD (early-responsive to dehydration stress) family protein	sXF1; sXF3; sXF4
AT4G03020	transducin family protein / WD-40 repeat family protein	sXF1; sXF5
AT4G03090	sequence-specific DNA binding transcription factor ATNDX	sXF1; sXF3; sXF4
AT4G03360	Ubiquitin family protein	sXF1; sXF2; sXF3; sXF4; sXF5
AT4G03460	Ankyrin repeat family protein	sXF1; sXF4
AT4G03550	glucan synthase-like 5	sXF1; sXF2; sXF3; sXF4; sXF5
AT4G03960	Phosphotyrosine protein phosphatases superfamily protein	sXF1; sXF2; sXF3; sXF4; sXF5
AT4G04040	Phosphofructokinase family protein	sXF1
AT4G04360	transmembrane protein, putative (DUF1068)	sXF1; sXF3
AT4G04460	Saposin-like aspartyl protease family protein	sXF1
AT4G04490	cysteine-rich RLK (RECEPTOR-like protein kinase) 36	sXF1; sXF3; sXF4
AT4G04960	Concanavalin A-like lectin protein kinase family protein	sXF1; sXF2; sXF3; sXF4; sXF5
AT4G05380	P-loop nucleoside triphosphate hydrolase superfamily protein	sXF1; sXF4
AT4G05400	copper ion binding protein	sXF1
AT4G07825	transmembrane protein	sXF1; sXF2; sXF3; sXF4; sXF5
AT4G07868	transmembrane protein	sXF1; sXF3; sXF4
AT5G14550	Core-2/I-branching beta-1,6-N-acetylglucosaminyltransferase family protein	sXF5	yes
AT4G08510	mediator of RNA polymerase II transcription subunit-like protein	sXF1; sXF5
AT4G08990	DNA (cytosine-5-)-methyltransferase family protein	sXF1; sXF5
AT4G09170	transmembrane protein	sXF1; sXF4
AT4G09420	Disease resistance protein (TIR-NBS class)	sXF1; sXF5
AT4G10955	alpha/beta-Hydrolases superfamily protein	sXF1; sXF5
AT4G11260	phosphatase-like protein	sXF1; sXF2
AT1G61260	cotton fiber (DUF761)	sXF2; sXF3	yes
AT4G12740	HhH-GPD base excision DNA repair family protein	sXF1; sXF3; sXF4
AT4G13266	ankyrin repeat protein	sXF1; sXF4
AT4G13430	isopropyl malate isomerase large subunit 1	sXF1; sXF4
AT4G13575	hypothetical protein	sXF1; sXF4
AT4G13940	S-adenosyl-L-homocysteine hydrolase	sXF1; sXF3; sXF4
AT4G13980	winged-helix DNA-binding transcription factor family protein	sXF1; sXF3
AT5G46210	cullin4	sXF1; sXF2; sXF4; sXF5	yes
AT4G14350	AGC (cAMP-dependent, cGMP-dependent and protein kinase C) kinase family protein	sXF1; sXF3; sXF4
AT4G15610	Uncharacterized protein family (UPF0497)	sXF1; sXF4
AT4G15650	kinase-like protein	sXF1; sXF2; sXF3; sXF4; sXF5
AT4G16150	hypothetical protein	sXF1; sXF2; sXF3; sXF5
AT4G16250	phytochrome D	sXF1; sXF2; sXF4
AT4G16765	2-oxoglutarate (2OG) and Fe(II)-dependent oxygenase superfamily protein	sXF1
AT4G16780	homeobox protein 2	sXF1; sXF3
AT4G30560	cyclic nucleotide gated channel 9	sXF2; sXF5	yes
AT2G46450	cyclic nucleotide-gated channel 12	sXF1; sXF5	yes
AT4G17440	chromogranin (DUF1639)	sXF1; sXF5
AT4G17620	glycine-rich protein	sXF1; sXF3
AT4G17770	trehalose phosphatase/synthase 5	sXF1; sXF4
AT4G17870	Polyketide cyclase/dehydrase and lipid transport superfamily protein	sXF1; sXF4
AT4G18050	P-glycoprotein 9	sXF1; sXF5
AT4G18130	phytochrome E	sXF1; sXF3; sXF4
AT4G18240	starch synthase 4	sXF1; sXF3
AT4G18290	potassium channel KAT1-like protein	sXF1; sXF5
AT4G18820	AAA-type ATPase family protein	sXF1; sXF4
AT4G19185	nodulin MtN21 /EamA-like transporter family protein	sXF1; sXF3; sXF4
AT4G19820	Glycosyl hydrolase family protein with chitinase insertion domain-containing protein	sXF1; sXF3; sXF4
AT4G19840	phloem protein 2-A1	sXF1; sXF5
AT4G20320	CTP synthase family protein	sXF1; sXF4
AT4G20430	Subtilase family protein	sXF1; sXF2; sXF4; sXF5
AT4G20770	Pentatricopeptide repeat (PPR) superfamily protein	sXF1
AT2G46440	cyclic nucleotide-gated channels	sXF1; sXF5	yes
AT4G21220	Trimeric LpxA-like enzymes superfamily protein	sXF1
AT4G21540	sphingosine kinase 1	sXF1; sXF3; sXF4
AT4G21900	proteinaceous RNase P 3	sXF1
AT4G22230	defensin-like protein	sXF1; sXF4
AT4G22360	SWIB complex BAF60b domain-containing protein	sXF1; sXF4
AT4G22910	FIZZY-related 2	sXF1; sXF5
AT4G23220	cysteine-rich RECEPTOR-like kinase	sXF1; sXF3; sXF4
AT4G23570	phosphatase-like protein	sXF1; sXF3
AT4G23580	Galactose oxidase/kelch repeat superfamily protein	sXF1; sXF4
AT4G23895	Pleckstrin homology (PH) domain-containing protein	sXF1; sXF2; sXF3; sXF5
AT4G24040	trehalase 1	sXF1; sXF5
AT4G24100	Protein kinase superfamily protein	sXF1; sXF3
AT4G24220	NAD(P)-binding Rossmann-fold superfamily protein	sXF1; sXF2; sXF4
AT4G24390	RNI-like superfamily protein	sXF1; sXF4
AT4G24860	P-loop containing nucleoside triphosphate hydrolases superfamily protein	sXF1
AT4G25110	metacaspase 2	sXF1; sXF4
AT4G25370	Double Clp-N motif protein	sXF1; sXF4
AT4G25690	stress response NST1-like protein	sXF1; sXF4
AT4G26120	Ankyrin repeat family protein / BTB/POZ domain-containing protein	sXF1; sXF3; sXF4
AT4G26270	phosphofructokinase 3	sXF1; sXF3; sXF5
AT4G26600	S-adenosyl-L-methionine-dependent methyltransferases superfamily protein	sXF1; sXF3; sXF4
AT4G26620	Sucrase/ferredoxin-like family protein	sXF1; sXF4
AT4G26690	PLC-like phosphodiesterase family protein	sXF1; sXF2; sXF3; sXF5
AT4G26730	S-adenosyl-L-methionine-dependent methyltransferases superfamily protein	sXF1; sXF2; sXF3; sXF4; sXF5
AT4G26850	GDP-L-galactose phosphorylase 1	sXF1; sXF4
AT4G27010	ribosome 60S biosis amino-terminal protein	sXF1
AT4G30820	cyclin-dependent kinase-activating kinase assembly factor-related / CDK-activating kinase assembly factor-like protein	sXF5	yes
AT4G27630	GPCR-type G protein 2	sXF1
AT4G27720	Major facilitator superfamily protein	sXF1; sXF3
AT4G27870	Vacuolar iron transporter (VIT) family protein	sXF1; sXF5
AT4G28020	tRNA-thr(GGU) m(6)t(6)A37 methyltransferase	sXF1; sXF4
AT4G28150	hypothetical protein	sXF1; sXF3; sXF4
AT4G28600	no pollen germination related 2	sXF1; sXF3; sXF4
AT4G28760	methyl-coenzyme M reductase II subunit gamma, putative (DUF3741)	sXF1; sXF2; sXF3; sXF4; sXF5
AT4G28910	Putative interactor of JAZ	sXF1
AT4G29390	Ribosomal protein S30 family protein	sXF1; sXF5
AT4G29400	oxidoreductase/transition metal ion-binding protein (DUF3531)	sXF1
AT4G29800	PATATIN-like protein 8	sXF1; sXF2; sXF5
AT4G30310	FGGY family of carbohydrate kinase	sXF1; sXF3; sXF4; sXF5
AT4G30360	cyclic nucleotide-gated channel 17	sXF1; sXF3; sXF4
AT4G30630	hypothetical protein	sXF1; sXF3
AT4G30780	ATP-dependent DNA helicase	sXF1; sXF5
AT4G30890	ubiquitin-specific protease 24	sXF1; sXF3; sXF4; sXF5
AT4G30990	ARM repeat superfamily protein	sXF1; sXF4
AT4G31230	kinase with adenine nucleotide alpha hydrolases-like domain-containing protein	sXF1
AT4G31390	Protein kinase superfamily protein	sXF1; sXF3; sXF4
AT4G31610	Transcriptional factor B3 family protein	sXF1; sXF4
AT4G31870	glutathione peroxidase 7	sXF1; sXF5
AT4G32080	hypothetical protein	sXF1; sXF5
AT4G32270	Ubiquitin-like superfamily protein	sXF1; sXF2
AT4G32450	Pentatricopeptide repeat (PPR) superfamily protein	sXF1; sXF4
AT5G64660	CYS, MET, PRO, and GLY protein 2	sXF4	yes
AT4G32810	carotenoid cleavage dioxygenase 8	sXF1; sXF4; sXF5
AT4G33530	K+ uptake permease 5	sXF1; sXF4
AT4G33610	glycine-rich protein	sXF1
AT4G33640	costars family protein	sXF1; sXF3
AT4G34060	demeter-like protein 3	sXF1; sXF4
AT4G34170	Galactose oxidase/kelch repeat superfamily protein	sXF1; sXF3
AT4G34320	transmembrane protein, putative (DUF677)	sXF1; sXF2; sXF3; sXF4; sXF5
AT4G34412	EKC/KEOPS complex subunit tprkb-like protein	sXF1; sXF4
AT4G34460	GTP binding protein beta 1	sXF1; sXF4
AT4G35120	Galactose oxidase/kelch repeat superfamily protein	sXF1; sXF5
AT4G35390	AT-hook protein of GA feedback 1	sXF1; sXF3; sXF4
AT4G35440	chloride channel E	sXF1; sXF3; sXF4
AT4G35655	RPM1-interacting protein 4 (RIN4) family protein	sXF1; sXF4
AT4G35660	selection/upkeep of intraepithelial T-cells protein, putative (DUF241)	sXF1; sXF4
AT4G35670	Pectin lyase-like superfamily protein	sXF1; sXF5
AT4G35780	ACT-like protein tyrosine kinase family protein	sXF1; sXF3
AT4G35985	Senescence/dehydration-associated protein-like protein	sXF1; sXF5
AT4G36110	SAUR-like auxin-responsive protein family	sXF1; sXF3; sXF5
AT4G36430	Peroxidase superfamily protein	sXF1; sXF3; sXF4
AT4G36690	U2 snRNP auxilliary factor, large subunit, splicing factor	sXF1; sXF3
AT4G37270	heavy metal atpase 1	sXF1; sXF3; sXF5
AT4G37480	Chaperone DnaJ-domain superfamily protein	sXF1; sXF4
AT4G37540	LOB domain-containing protein 39	sXF1; sXF4
AT3G22040	cysteine-rich repeat secretory-like protein (DUF26)	sXF2; sXF3	yes
AT4G37980	cinnamyl alcohol dehydrogenase 7	sXF1; sXF3
AT4G38120	ARM repeat superfamily protein	sXF1; sXF2; sXF3; sXF4
AT4G38775	hypothetical protein	sXF1; sXF5
AT4G38810	Calcium-binding EF-hand family protein	sXF1; sXF3; sXF4
AT4G39420	spatacsin carboxy-terminus protein	sXF1; sXF2; sXF3; sXF4
AT5G01090	Concanavalin A-like lectin family protein	sXF1
AT5G01240	like AUXIN RESISTANT 1	sXF1; sXF4
AT4G21400	cysteine-rich RLK (RECEPTOR-like protein kinase) 28	sXF4	yes
AT5G02260	expansin A9	sXF1; sXF4
AT5G03700	D-mannose binding lectin protein with Apple-like carbohydrate-binding domain-containing protein	sXF1
AT5G03905	Iron-sulfur cluster biosynthesis family protein	sXF1; sXF4
AT5G04310	Pectin lyase-like superfamily protein	sXF1; sXF3
AT5G43040	Cysteine/Histidine-rich C1 domain family protein	sXF2; sXF5	yes
AT5G04680	Ankyrin repeat family protein	sXF1; sXF4
AT5G05000	translocon at the outer envelope membrane of chloroplasts 34	sXF1; sXF4
AT5G05560	E3 ubiquitin ligase	sXF1; sXF4
AT5G05650	fasciclin-like arabinogalactan protein 17	sXF1; sXF3; sXF4
AT5G05680	nuclear pore complex protein-like protein	sXF1; sXF4
AT5G06250	AP2/B3-like transcriptional factor family protein	sXF1; sXF5
AT5G06310	Nucleic acid-binding, OB-fold-like protein	sXF1; sXF2; sXF3; sXF4; sXF5
AT5G06540	Pentatricopeptide repeat (PPR) superfamily protein	sXF1; sXF5
AT5G06690	WCRKC thioredoxin 1	sXF1; sXF5
AT5G07030	Eukaryotic aspartyl protease family protein	sXF1; sXF4
AT5G07920	diacylglycerol kinase1	sXF1; sXF2; sXF3; sXF4; sXF5
AT5G08000	glucan endo-1,3-beta-glucosidase-like protein 3	sXF1; sXF4
AT1G65180	Cysteine/Histidine-rich C1 domain family protein	sXF5	yes
AT5G08230	tudor/PWWP/MBT domain protein	sXF1; sXF2; sXF3; sXF5
AT5G08415	Radical SAM superfamily protein	sXF1; sXF5
AT2G44400	Cysteine/Histidine-rich C1 domain family protein	sXF5	yes
AT5G09450	Tetratricopeptide repeat (TPR)-like superfamily protein	sXF1; sXF3; sXF4
AT5G09600	succinate dehydrogenase 3-1	sXF1; sXF5
AT5G09870	cellulose synthase 5	sXF1; sXF4
AT5G10320	ATP synthase subunit B	sXF1; sXF4
AT5G10370	helicase domain-containing protein / IBR domain-containing protein / zinc finger protein-like protein	sXF1; sXF5
AT5G11480	P-loop containing nucleoside triphosphate hydrolases superfamily protein	sXF1; sXF5
AT5G11510	myb domain protein 3r-4	sXF1
AT2G07718	Cytochrome b/b6 protein	sXF1; sXF3; sXF5	yes
AT5G13310	hypothetical protein	sXF1
AT5G13560	structural maintenance of chromosomes protein	sXF1; sXF5
AT5G13800	pheophytinase	sXF1; sXF2; sXF4; sXF5
AT5G13820	telomeric DNA binding protein 1	sXF1; sXF4
AT5G14020	Endosomal targeting BRO1-like domain-containing protein	sXF1; sXF4
AT5G14170	SWIB/MDM2 domain superfamily protein	sXF1; sXF2; sXF3; sXF4; sXF5
AT5G14270	bromodomain and extraterminal domain protein 9	sXF1; sXF3; sXF4
AT5G14520	pescadillo-like protein	sXF1
AT5G14940	Major facilitator superfamily protein	sXF1; sXF3; sXF4
AT5G15380	domains rearranged methylase 1	sXF1; sXF2; sXF3; sXF4; sXF5
AT5G16000	NSP-interacting kinase 1	sXF1
AT2G46740	D-arabinono-1,4-lactone oxidase family protein	sXF1; sXF3; sXF4	yes
AT5G16980	Zinc-binding dehydrogenase family protein	sXF1; sXF4
AT5G17270	Protein prenylyltransferase superfamily protein	sXF1; sXF3
[truncated: 2,070 more rows]

## Sheet: Table S4D Vv
target	Description	sRNAs	High confidence candidate?
[truncated: 5,421 more rows]

## Sheet: Table S4E GO At
Analysis Type:	PANTHER Overrepresentation Test (Released 20240807)
[truncated: 31 more rows]

[truncated: 2 more sheets: Table S4F GO Vv, Table S4G primers]
